# Supplementary material for: Using the Implementation Research Logic Model to design and implement community-based management of possible serious bacterial infection during COVID-19 pandemic in Ethiopia
Source: BMC Health Serv Res. 2022 Dec 13;22:1515. doi: 10.1186/s12913-022-08945-9 (PMC9745284; doi:10.1186/s12913-022-08945-9)
Supplement: Supplementary file 2 — Additional file 2. [file 12913_2022_8945_MOESM2_ESM.xlsx]

## Sheet: survey
	Additional file 2: Survey questionnaire: Household survey questionnaire used to collect information from study participants. The first sheet contains variable definitions (data dictionaries) in English language, and the second contains answer choices.
type	name	label	hint	constraint	relevance
integer	q101_respnumb	Respondent number
date	q106	q106. Date of data collection
select_one yesno	consent	Do you agree to participate?
select_one yesno	alive	Is the infant born in the last 12-15 months a live?
text	q107	q107. What is the name of your infant (0 to 15 months)?			${alive}=1
select_one gender	q108	q108. Sex of ${q107}			${alive}=1
integer	q109	q109. What is the age of ${q107}?	Remember to answer in MONTHS.	. <15 and . >=2	${alive}=1
select_one yesno	q111	q111. Do have a live birth before this infant ${q107}?
integer	q112	q112. What is the birth order of ${q107} (first, second, etc)?
integer	q114	q114. What is the age of the child elder than ${q107}?	RECORD AGE IN COMPLETED MONTHS IF NO YOUNGER CHILD RECORD "999"		${q112}!=1
note	section2	Section 2: Background and Household Characteristics
integer	q200	q200. How old were you on your last birth day?	Between 15 and 49 (years)	. < 50 and . > 14
select_one yesno	q201	q201. Are you able to read or write a simple sentence?
select_one yesno	q202	q202. Did you ever attend normal school?			${q201}=1
select_one grade	q203	q203. What is the highest grade you completed?			${q202}=1
select_one religion	q204	q204. What is your religion?
select_one married	q205	q205. Marital status
select_one yesno	q206	q206. Are your husband able to read or write a simple sentence?			${q205}=1
select_one yesno	q207	q207. Did your husband ever attend formal school?			${q205}=1 and ${q206}=1
select_one grade	q208	q208. What is the highest grade your husband completed?			${q206}=1
integer	q210	q210. How many times were you pregnant?	Including those that did not end with a live births; record 14 if more than 14 times	.>0 and .<15
integer	q211	q211. How many times have you given birth?		.<${q211} or .=${q211}
integer	q213	q213. How many children have you given birth to in total?
select_one yesno	q214	q214. Have you ever had a pregnancy that didn’t end up in a live birth?
integer	q215	q215. How many pregnancies have you had that did not end in a live birth?			${q214}=1
select_one watersource	q217	q217. What is the main source of drinking water for members of your household?
select_one yesno	q220	q220. Do you treat your water in any way to make it safer to drink?
select_one treat	q221	q221. What do you usually do to the water to make is safer to drink at home?			${q220}=1
select_one toilet	q222	q222. What kind of toilet facility does most members of your household use?
select_one roof	q223	q223. Main material of the dwelling roof. Record observation.	Main construction material of the roof of the dwelling unit
select_one wall	q224	q224. Main material of the dwelling walls. Record Observation	Main construction material of the walls of the dwelling unit
integer	q225	q225. How many rooms in this household are used for sleeping? (Excluding kitchen and toilets)	Enter 0: if there is one room and they are using it for different purpose; enter 9 if more than 9 rooms	.<10
select_one yesno	q226	q226. Does any member of the household own any agricultural land?
decimal	q227	q227. How many hectar of agricultural land do members of this household own currently?	If none; record “0”. If unknown, record "99". Record in hectar		${q226}=1
select_one cookingfuel	q228	q228. What is the main source of cooking fuel?
begin group	asset	Does the household have	Please scroll down the full list and indicate yes or no for the possible responses
select_one yesno	q230a	Electricity
select_one yesno	q230b	Watches or clocks
select_one yesno	q230c	A radio
select_one yesno	q230d	A television
select_one yesno	q230e	A mobile telephone
select_one yesno	q230f	A non-mobile telephone
select_one yesno	q230g	A refrigerator
select_one yesno	q230h	A table
select_one yesno	q230i	A chair
select_one yesno	q230j	Mattresses and/or beds
select_one yesno	q230k	An electric mitad
select_one yesno	q230l	A kerosene lamp/pressure lamp
select_one yesno	q230m	Any cattle, sheep, or goats
select_one yesno	q230n	Any jewelry (gold/silver)
begin group	q232	q232. Number of livestock, herds, other farm animals, or poultry this household have			${q230m}=1
integer	q232a	Chickens
integer	q232b	Goats
integer	q232c	Sheep
integer	q232d	Donkeys
integer	q232e	Horses
integer	q232f	Mules
integer	q232g	Camels
integer	q232h	Milk cows
integer	q232i	Bulls
note	Section3	Section 3: Awareness and access to health services
decimal	q300hph	q301hph. How many hours/minutes does it take to walk to thenerest health post?	Please write in minutes.
decimal	q300hch	q301hch. How many hours/minutes does it take to walk to the nearest health center?	Please write in minutes.
select_one yesnodk	q301	q301. Have you visited the health post in the last 12 months?
select_one satisfy	q302	q302. In general, how would you rate the service you received from the health post last time?			${q301}=1
select_one yesnodk	q303	q303. Did the HEW visit your household during the past 6 months to talk about your and your child health?
select_one yesno	q304	q304. Have you heard of or do you know about health development army in your community?	Explain what is an WDA
select_one yesno	q305	q305. Are you one of the Women Development Army (WDA) leaders?			${q304}=1
select_one HADtype	q306	q306. If you are one of the WDA leaders, are you a 1:5 or 1:30 leader?			${q305}=1
select_one mapavl	q307	q307. Do you have a map that displays the households under your catchment?	Please observe the map.		${q306}=0
select_one yesnodk	q308	q308. Are there other WDAs in the neighborhood who have mapped the households in the neighborhood?			${q306}=1 and ${q307}=0
select_one yesno	q309	q309. Did any WDA visit you in the home to talk about your and/or your child health during the last six months?			${q304}=1 and ${q305}=0
select_one yesno	q310	q310. Did you meet any WDA somewhere outside your home to talk about your and/or your child health related issues during the last six months?			${q304}=1 and ${q305}=0
begin group	problemchild	q311. When your child is sick and want to get medical advice or treatment, is each of the following a big problem, or a small/no problem for you? Prompt, read all responses
select_one problem	q311a	Not knowing where to go
select_one problem	q311b	Not Getting permission to go
select_one problem	q311c	Not getting money needed for treatment
select_one problem	q311d	Not having a health facility nearby
select_one problem	q311e	Transportation problem
select_one problem	q311f	Not wanting to go alone
select_one problem	q311g	Concern that there may not be a female health provider
select_one problem	q311h	Concern that there may not be any provider
select_one problem	q311i	Due to household chores
select_one problem	q311j	COVID-19
select_one problem	q311k	Other
begin group	problemchildCOVID	When your child is sick and want to get medical advice or treatment, how big, small, orno problem for you during COVID?
select_one problem	q311l	Not knowing where to go
select_one problem	q311m	Not Getting permission to go
select_one problem	q311n	Not getting money needed for treatment
select_one problem	q311o	Not having a health facility nearby
select_one problem	q311p	Transportation problem
select_one problem	q311q	Not wanting to go alone
select_one problem	q311r	Concern that there may not be a female health provider
select_one problem	q311s	Concern that there may not be any provider
select_one problem	q311t	Due to household chores
select_one problem	q311u	Other
select_one yesno	q313	q313. Have you read the FHC or somebody and discussed on it?
select_one havefhc	q314	q314. Do you/your household have a Family Health Card (FHC)?
select_one yesno	q318	q318. Is the family currently recognized as model family?
select_one yesnodk	q324	q324. Did anyone sleep under mosquito net(s) last night?
begin group	q325	q325. If yes, who slept under mosquito net(s) last night? Probe: anyone else? Mark yes/no for all people listed. Probe			${q324}=1
select_one yesno	q325a	Self
select_one yesno	q325b	Newborn baby
select_one yesno	q325c	Other children (under 5)
select_one yesno	q325d	Spouse
select_one yesno	q325e	Other
select_one yesno	q326	q326. Did ${q107} sleep under a bed net last night?			${q324}=1
note	Section4	Section 4: Maternal health
select_one yesnodk	q403	q403. Did any community health workers visit you during your pregnancy of ${q107}?
select_multiple isource	q404	q404. Who visited you during your pregnancy? ASK: Who else? Record all responses			${q403}=1
select_one yesnodk	q405	q405. Did the WDA visit you at your home during your pregnancy to talk about health related issues?	Ask this question if the WDA option has not been mentioned in question number 602, if the respondent is not WDA (refer question number 308A but knows the WDA.		${q403}=1 and ${q305}!=1
select_one yesnodk	q406	q406. While you were pregnant with ${q107} did any community health worker (WDA or HEW) discuss with you and with your family together at home on pregnancy and child birth?			${q403}=1
integer	q407	q407. How many times the discussion with you and with your family together occurred at your home?	enter '98' if don’t remember and if > 5 consider as 5	(.<6 and .>0) or .=98	${q406}=1
select_one yesno	q410	q410. During your last pregnancy have you attended a pregnant women's conference/Forum?
integer	q411	q411. If yes, how many times did you attend pregnant women's forum in your last pregnancy?	If greater than 9 times; record as9	.<10 and .>0	${q410}=1
select_one yesnodk	q412	q412. When you were pregnant with ${q107} did you go to a health facility for antenatal care?
integer	q413	q413. How many months pregnant were you when you first received antenatal care for this pregnancy?	enter '98' if don’t remember; between 2 and 9 months		${q412} =1
select_multiple ancsource	q414	q414. Where did you receive antenatal care for this pregnancy?			${q412} =1
integer	q416	q416. How many times did you receive antenatal care in the health facility during this pregnancy?		(.<30 and .>0) or .=98	${q412} =1
integer	q417	q417. How many months pregnant were you when you received your last antenatal care for this pregnancy?	Enter '98' if don't remember; between 2 and 9 months	.=98 or (.<10 and .>0)	${q412} =1
select_one yesno	q418	q418. Did you receive pregnancy care from a health post?
integer	q419	q419. How many times did you attend the health post for pregnancy care in that pregnancy?			${q418} =1
integer	q420	q420. How many months pregnant were you when you first received antenatal care for this pregnancy?			${q418} =1
select_one transport	q421	q421. The last time you visited the health post for pregnancy care, how did you travel there?			${q418} =1
select_one satisflevel	q422	q422. Can you tell us the level of satisfaction or dissatisfaction for the pregnancy care you received at the Health post?			${q418} =1
begin group	q434	q434 During this pregnancy were any of the following done at least once during your Health Center or Hospital visits for ANC?			regex(${q414},'^.*a.*$') or regex(${q414},'^.*b.*$')
select_one yesnodk	q434a	Weight Taken
select_one yesnodk	q434b	Blood pressure Measured
select_one yesnodk	q434c	Urine Sample Given
select_one yesnodk	q434d	Blood Sample Given
select_one yesnodk	q434e	Received Breastfeeding Information
select_one yesnodk	q434f	Received post partum Family Planning Information
select_one yesnodk	q434g	Received Information about HIV/AIDS
select_one yesnodk	q434h	Tested for HIV/ STI
select_one yesnodk	q434i	Maternal Nutrition Information
select_one yesnodk	q434j	Given Iron/Folate Supplementation
select_one yesnodk	q434k	told about danger signs during pregnancy
select_one yesnodk	q434l	counseled on birth preparedness and complication readiness
select_one yesnodk	q434m	counseled on neonatal care
select_one yesnodk	q434n	told about neonatal complications
begin group	q435	q435. During this pregnancy were any of the following done at least once during your Health Post visits for ANC?	READ OUT THE LIST		${q418} =1
select_one yesnodk	q435a	Weight Taken
select_one yesnodk	q435b	Blood pressure Measured
select_one yesnodk	q435c	Urine Sample Given
select_one yesnodk	q435d	Blood Sample Given
select_one yesnodk	q435e	Given drugs for Malaria
select_one yesnodk	q435f	Received Breastfeeding Information
select_one yesnodk	q435g	Received Family Planning Information
select_one yesnodk	q435h	Received Information about HIV/AIDS
select_one yesnodk	q435i	Tested for HIV/ STI
select_one yesnodk	q435j	Maternal Nutrition Information
select_one yesnodk	q435k	Given Iron/Folate Supplementation
select_one yesnodk	q435l	told about danger signs during pregnancy
select_one yesnodk	q435m	counseled on birth preparedness and complication readiness
select_one yesnodk	q435n	counseled on neonatal care
select_one yesnodk	q435o	told about neonatal complications
select_one yesnodk	q436	q436. During this pregnancy, were you given an injection in the arm to prevent the baby from getting tetanus, that is, convulsions after birth?
select_one peat	q441	q441. When you were pregnant with ${q107} did you eat, less than usual, the same as usual, or more than usual?
select_one yesnodk	q442	q442. When you were pregnant with ${q107} did you regularly take iron tablets?
integer	q443	q443. For how many months did you take iron tablets regularly when you were pregnant with ${q107}?	enter '98' if don’t remember; '0' if less than 1 month	.<9 or .=98	${q442}=1
select_one yesnodk	q444	q444. When you were pregnant with ${q107} did you take any drugs for intestinal parasite?
note	bpreparedness	Birth Preparedness
select_one yesno	q445	q445. During pregnancy of ${q107} did you make any preparations for your delivery?	Only if necessary tell to the respondent that may include financial, who would attend, where to deliver, transportation, etc
select_multiple bprepare	q446	q446. What preparations did you make for the delivery of ${q107}?	Do not read responses, ASK: Anything else? Record all responses		${q445}=1
select_multiple pregcomp	q447	q447. Sometimes mothers during pregnacy have severe illnesses and should be taken immediately to a health facility. What type of symptoms would cause mothers to go to a health facility right away?	Do not read responses; ASK: Anything else?; Record all responses
select_one yesno	q448	q448. Did you have any of the symptoms of the danger signs of pregnancy when pregnant with ${q107}?
select_multiple pregcomp	q449	q449. Which of the symptoms of the danger signs of pregnancy did you have when pregnant with ${q107}?			${q448}=1
note	birthing	Delivery and newborn care
select_one plandelp	q500	q500. Where did you give birth to ${q107}?
select_multiple whyathome	q500a	If delivered at home, why?	Select all that apply		${q500}=1 or ${q500}=2
select_multiple whyatHF	q500b	If delivered in health facility why?	Select all that apply		${q500}=3 or ${q500}=4 or ${q500}=5 or ${q500}=6 or ${q500}=7 or ${q500}=8
select_one yesnodkmwh	q501	q501. Did you or anybody in your family or neighborhood notify the health worker/health facility/ambulance regarding onset of your labor for birthing ${q107}?
select_multiple transport	q502	q502. What type of transportation means you used to reach to the place you delivered?	Do not read responses, ASK: Anything else? Record all responses. Note:- this question will be asked if the mother only delivered at health facility (hospital, health Center, health Station/Clinic, NGO Health Facility, private Doctor/Clinic)		${q500}=3 or ${q500}=4 or ${q500}=5 or ${q500}=7 or ${q500}=8 or ${q500}=9
select_multiple transport	q503	q503. What type of transportation means you used to go back to home?	Do not read responses, ASK: Anything else? Record all responses. Note:- this question will be asked if the mother only delivered at health facility (hospital, health Center, health Station/Clinic, NGO Health Facility, private Doctor/Clinic)		${q500}=3 or ${q500}=4 or ${q500}=5 or ${q500}=7 or ${q500}=8 or ${q500}=9
select_one dassistp	q504	q504. Who was the primary person that assisted you with the delivery of [q107]?
select_one yesno	q505	q505. Was ${q107} delivered by caesarean, that is, did they cut your belly open to take the baby out?			${q500}=3 or ${q500}=4 or ${q500}=6 or ${q500}=7 or ${q500}=8
select_one yesno	q506	q506. Did you go to the Health center or Hospital before having labor/delivery pain and stay there?			${q500}=3 or ${q500}=4
integer	q507	q507. For how many days you stayed there before your delivery?		.<60	${q506}=1
select_one yesno	q507a	q507a. Did you stay at the MWH after delivery?			${q506}=1
integer	q508	q508. How long after delivery you stayed there? (Hours)	If stayed more than a week record as 168 hours (7days)	.<169	${q507a}=1
begin group	q509	q509. Immediate breast feeding
select_one yesno	q509imm	q509imm. Did you initiate breastfeeding immediately after birth?	Initiated within one hour?
select_one fmilk	q510	q510. What did you do with the first milk?
select_one yesnodk	q511	q511. Was ${q107} weighed at birth?
decimal	q512	q512. How much did ${q107} weigh?	from card; in Kg; between 1 and 6 kg; enter 99.99 if no card	(.<7 and .>0 ) or .=99.99	${q511}=1
select_one bsize	q514	q514. When ${q107} was born, was he/she very large, larger than average, average, smaller than average, or very small?
select_one ga	q514a	q514. When ${q107} was born, was he/she at term, early, or very early?
select_one cut	q515	q515. When ${q107} was delivered, what instrument was used to cut the cord?			${q500}=1 or ${q500}=2
select_one cordtie	q516	q516. When ${q107} was delivered, what was used to tie the cord?			${q500}=1 or ${q500}=2
select_one yesnodk	q517	q517. When ${q107} was delivered, did anybody apply anything on the stump after the baby’s cord was cut?
select_one yesnodk	q518	q518. Was chlorhexidine applied to the cord?			${q517}=1
integer	q519	q519. If yes, for how many days was chlorhexidine applied?		.<10 or .=99	${q517}=1 and ${q518}=1
select_one yesnodk	q520	q520. Did ${q107} receive TTC eye ointment soon after delivery?
select_one yesnodk	q521	q521. Was your baby ${q107} dried/wiped before the placenta was delivered or immediately after birth?
integer	q522	q522. How long after ${q107} was born was s/he dried/wiped?	Record in hours; enter '0' if immediately, if more than 3 days enter 72; if don’t remember enter '99'	.<73 or .=99	${q521}=1
select_one yesnodk	q523	q523. Was your baby ${q107} wrapped in cloth before the placenta was delivered or immediately after birth?
integer	q524	q524. How long after ${q107} was born was s/he wrapped in a cloth?	Record in hours; enter '0' if immediately, if more than 3 days enter 72; if don’t remember enter '99'. Check for time after the baby was born, not time after the placenta came out.	.<73 or .=99	${q523}=1
select_one yesnodk	q525	q525. Was your baby ${q107} put on the breast before the placenta was delivered or immediately after birth?
select_one babyplaced	q526	q526. Where was the baby ${q107} placed before the placenta was delivered or immediately after birth? In Hours
select_one yesnodk	q527	q527. Did the baby ${q107} cry or breath easily immediately after birth?
select_multiple babybreath	q528	q528. What was done to help the baby ${q107} cry or breath easily immediately after birth?	Do not read responses; ASK: Anything else?; Record all responses		${q527}=2
select_one wbreath	q529	q529. Who took these measures to help the baby ${q107} cry or breathed?			${q527}=2
integer	q530	q530. How long after birth was your baby ${q107} bathed for the first time?	Record in hours; if more than 3 days enter 72; if don’t remember enter '98'	.<73 or .=98
select_one yesnodk	q531	q531. In the first three days after delivery, was the baby ${q107} given anything to drink other than breast milk?
select_multiple gdrink	q532	q532. What was the baby ${q107} given to drink?	Do not read responses; ASK: Anything else?; Record all responses		${q531}=1
select_one yesnodknr	q533	q533. Did you do something to keep ${q107} warm following delivery?
select_multiple bwarm	q534	q534. What did you do to keep the baby ${q107} warm following delivery?	Do not read responses; ASK: Anything else?; Record all responses		${q533}=1
select_one skin	q535	q535. In the first fifteen days of life how frequently per day did you hold ${q107} skin-to-skin against breast during the daytime and nighttime?
select_one sleep	q536	q536. In the first fifteen days did you sleep with ${q107} against you at night, or did lay him/her alone on the bed, or elsewhere?
select_multiple dangercb	q537	q537. What do you think are the complications in a woman during childbirth needing medical treatment?	Do not read responses; ASK: Anything else?; Record all responses
select_one yesno	q538	q538. Do you know where to go if you experienced delivery complication, e.g. sever head ache, sever vaginal bleeding, prolonged labor or retained placenta your?
select_multiple gofcomp	q539	q539. Where can you go if you experienced delivery complication, e.g. sever head ache, sever vaginal bleeding, prolonged labor or retained placenta your?	Do not read responses; ASK: Anything else?; Record all responses		${q538}=1
select_one yesnodk	q540	q540. Did you have any of the symptoms of the danger signs during the birth of ${q107}?
select_one yesno	q541	q541. When you had the symptoms, did you go some where to seek care?			${q540}=1
select_multiple gofcomp	q542	q542. Where did you go when you had any of the symptoms?			${q540}=1 and ${q541}=1
select_one satisflevel	q543	q543. Can you tell us whether or not you were satisfied with the delivery care?
note	postnatal	Postnatal care for mother
select_one yesnodk	q600	q600. Did you or anyone from your family or neighborhood inform the HEW about your child birth immediately after delivery?	If the delivery is home deliver		${q500}=1 or ${q500}=2
select_one yesnodk	q601	q601. Did you or anyone from your family or neighborhood inform the HEW about your child birth immediately after delivery?	For Facility delivery		${q500}=3 or ${q500}=4 or ${q500}=5 or ${q500}=6 or ${q500}=7 or ${q500}=8 or ${q500}=9
integer	q602	q602. For how long did you stay in the facility after the delivery?	In Hours. Enter 72 if >72	.<73	${q500}=3 or ${q500}=4 or ${q500}=5 or ${q500}=6 or ${q500}=7 or ${q500}=8 or ${q500}=9
select_one yesnodk	q603	q603. Did anyone check the baby's health while you were still in the facility			${q500}=3 or ${q500}=4 or ${q500}=5 or ${q500}=6 or ${q500}=7 or ${q500}=8 or ${q500}=9
begin group	mompnc	PNC for the mother	Probe for checks done at the place of birth on the same day as birth, and checks after.
select_one yesno	q604	q604. Did any health care provider check on your own health within 6 weeks of giving birth?
integer	q605	q605. How many days after giving birth did you have your first health check?	Enter number of days , Enter 99 if not known	.<43 or .=99	${q604}=1
select_one pnccheckplace	q606	q606. Where did the first check take place?			${q604}=1
select_one whodidpnc	q607	q607. By whom?			${q604}=1
integer	q607x	q607x. How many times did you receive postntal care?
select_one yesno	q608	q608. Was a second visit conducted?			${q604}=1
integer	q609	q609. How many days after giving birth did you have your second health check?	Enter number of days , Enter 99 if not known	.<43 or .=99 and .>${q605} or .=${q605}	${q604}=1 and ${q608}=1
select_one pnccheckplace	q610	q610. Where did the checking take place?			${q604}=1 and ${q608}=1
select_one whodidpnc	q611	q611. By whom?			${q604}=1 and ${q608}=1
select_one yesno	q612	q612. Was a third visit conducted?			${q604}=1 and ${q608}=1
integer	q613	q613. How many days after giving birth did you have your third health check?	Enter number of days , Enter 99 if not known	.<43 or .=99 and .>${q609} or .=${q609}	${q604}=1 and ${q608}=1 and ${q612}=1
select_one pnccheckplace	q614	q614. Where did the checking take place?			${q604}=1 and ${q608}=1 and ${q612}=1
select_one whodidpncmom	q615	q615. By whom?			${q604}=1 and ${q608}=1 and ${q612}=1
select_multiple pnccompomom	q616	q616. During visits after giving birth, what was done to check your health?	Read List out loud and Mark all that apply		${q604}=1
select_one satisflevel	q617	q617. Can you tell us your satisfaction or dissatisfaction for the postnatal care you received?			${q604}=1
begin group	babyPNC	PNC for the baby	Probe for checks done at the place of birth on the same day as birth, and checks after.		${alive}=1
select_one yesno	q618	q618. In the first 6 weeks after ${q107} was born, did any health care provider excluding traditional birth attendant check on ${q107} health?
integer	q619	q619. If yes, how many days after birth was ${q107} 's first health check?	Enter number of days and Enter 99 if not known	.<43 or .=99	${q618}=1
select_one pnccheckplace	q620	q620. If yes, where did the health checks on ${q107} take place?			${q618}=1
select_one whodidpnc	q621	q621. If yes, who checked on the health of ${q107} ?			${q618}=1
integer	q621x	q621x. How many times did your baby receive postntal care?
select_one yesno	q622	q622. Was a second check conducted?			${q618}=1
integer	q623	q623. If yes, how many days after birth was ${q107} 's second health check?	Enter number of days , Enter 99 if not known	.>${q619} or .=${q619} and .<43 or .=99	${q618}=1 and ${q622}=1
select_one pnccheckplace	q624	q624. If yes, where did the health checks on ${q107} take place?			${q618}=1 and ${q622}=1
select_one whodidpnc	q625	q625. If yes, who checked on the health of ${q107}?			${q618}=1 and ${q622}=1
select_one yesno	q626	q626. Was a third check conducted?			${q618}=1 and ${q622}=1
integer	q627	q627. If yes, how many days after birth was ${q107} 's third health check?	Enter number of days , Enter 99 if not known	.>${q623} or .=${q623} and .<43 or .=99	${q618}=1 and ${q626}=1
select_one pnccheckplace	q628	q628. If yes, where did the health checks on ${q107} take place?			${q618}=1 and ${q626}=1
select_one whodidpnc	q629	q629. If yes, who checked on the health of ${q107}?			${q618}=1 and ${q626}=1
select_multiple pnccompobaby	q630	q630. At any of the health checks, what was done to check the health of ${q107}?	Read List out loud and Mark all that apply		${q618}=1
select_one satisflevel	q631	q631. Can you tell us your satisfaction or dissatisfaction for the postnatal care given for your baby?			${q618}=1
select_one yesno	q632	q632. The last time you gave birth, did you keep your newborn at home for several days or weeks without taking the baby out?
integer	q633	q633. What is the number of days that you kept your newborn in the house?	Ask all respondents	.<45
select_one yesno	q634	q634. The last time you gave birth, were there visitors come to your house to see the baby? This includes visitors for any reason: health care workers, extended family, or friends.
integer	q935	q635. The last time you gave birth, how many days passed before you had visitors come to your house to see the baby? This includes visitors for any reason: health care workers, extended family, or friends.	Enter '0' if lessthan a day and 99 if do not know	.>=0 and .<=42 or .=99	${q634}=1
select_one yesno	q636	q636. The last time you gave birth, someone other than you had physical contact with the baby?
integer	q637	q637. The last time you gave birth, how many days passed before someone other than you had physical contact with the baby?	Enter 99 if do not know	.>=0 and .<=42 or .=99	${q636}=1
select_one satisflevel	q638	Can you tell us whether or not you were satisfied with the care for the your and your babay's PNC care?
note	newbornhseeking	Now I am going to ask you on the newborn health care seeking issues
select_one KAPlevel	q639	q639. If a newborn infant is healthy, there is no need to take the newborn to the health center (or health post).
select_one KAPlevel	q640	q640. A newborn infant should not be taken to the health center or health post for some days for cultural or religious reason or belief?	Mention example like waiting till baptism or any other cultural or religious reason.
select_multiple dangerpnc	q641	q641. Sometimes mothers after delivery have severe illnesses and should be taken immediately to a health facility. What type of symptoms would cause mothers to go to a health facility right away?	Do not read responses; ASK: Anything else?; Record all responses
select_one yesno	q642	q642. Did you face illness after delivery that needs immediate medical attention?
select_multiple dangerpnc	q643	q643. Which of the folowing symptoms did you face?			${q642}=1
note	section5	Infant feeding & food preparation practices
select_one yesnodk	q705	q705. Since this time yesterday, did he/she receive any thing other than breast milk?			${q109}<6
select_multiple itemforbaby	q706	q706. Since this time yesterday, did he/she receive any of the following?	Read each item aloud and record response before proceeding to the next item.		${q705}=1
select_multiple reasonfornonBF	q707	q707. Why did you provide other drinks besides your breast milk?			${q705}=1
select_one yesno	q708	q708. Are you currently breastfeeding ${q107}?
select_multiple stopbf	q709	q709. Why did you stop breastfeeding ${q107}?			${q708}=2
integer	q710	q710. Up to what age do you intend to breastfeed ${q107}?	(in months) if don’t know enter '98'; if more 5 years or more enter 59 months	.<60 or .=98	${q708}=1
integer	q711	q711. How many times did you breastfeed ${q107} yesterday, between sunrise yesterday and sunrise today?	If response is not numeric, probe for a numeric response; enter '98' if don’t remember	.<16 or .=98	${q708}=1
select_one yesnodk	q712	q712. Did ${q107} drink anything from a bottle with a nipple yesterday or last night?
select_one agefeed	q713	q713. At what age did you first introduce liquids or feeds other than breast milk to the baby?
integer	q714	q714. How many times did you feed ${q107} solid and/or semi-solid food between sunrise yesterday and sunrise today?	If response is not numeric, probe for a numeric response; enter '98' if don’t remember	.<16 or .=98	${q713}!=4
select_multiple feed	q715	q715. I would like to ask you about the types of foods ${q107} has been fed over the past 24 hours, from sunrise yesterday to sunrise today			${q713}!=4
select_one yesno	q716	q716. Have you ever taken ${q107} for a vaccination?
select_one yesno	q717	q717. Do you have any record/card where ${q107} vaccinations are written down?			${q716}=1
select_one yesnodk	q718	q718. Does the infant ${q107} took appropriate vaccinations for his age?	Check the vaccination card, age of the infant, and also ask the mother regarding his vaccination status and record (yes=if vaccinated for his/her age; no=not received appropriate vaccinations for hs/her age; and don't know/don't rememeber=if no card and mother did not remember the vaccinations the infant took)
select_one yesnodk	q719	q719. In the first two months after delivery, did you receive a dose of vitamin A?
select_one vita	q720	q720. Did ${q107} receive a dose of vitamin A in the last 6 months?
note	section6	Section 6: Care seeking for infant and children
begin group	syi	Now I want to talk to you about any sickness your child experienced in the first 2 months of life.
select_one yesno	q800	q800. Has ${q107} ever been sick during the first 2 months of life?
select_multiple symptoms	q801	q801. Has ${q107} ever had any of the following symptoms?			${q800}=1
integer	q802	q802. If any sickness/symptom reported, how old was ${q107} when sick for the first time?	Record number of days of age when [NAME] was first sick; if first day of life enter 0		regex(${q801},'^.*a.*$') or regex(${q801},'^.*b.*$') or regex(${q801},'^.*c.*$') or regex(${q801},'^.*d.*$') or regex(${q801},'^.*e.*$') or regex(${q801},'^.*f.*$') or regex(${q801},'^.*g.*$')
select_multiple problems	q803	q803. When ${q107} was sick that first time what was the problem?	Probe for all the following symptoms:select all that apply		regex(${q801},'^.*a.*$') or regex(${q801},'^.*b.*$') or regex(${q801},'^.*c.*$') or regex(${q801},'^.*d.*$') or regex(${q801},'^.*e.*$') or regex(${q801},'^.*f.*$') or regex(${q801},'^.*g.*$')
select_one yesno	q804	q804. Did you seek care for ${q107} outside the home at that time?
integer	q806	q806. If yes, how many times did you seek care for that illness?	Write number of times		${q804}=1
select_multiple reason	q805	805. If no care sought at that time, why didn’t you seek care for ${q107} outside the home during that first illness?			${q804}=1
select_one where	q807	q807. Where outside the home did you seek care from the first time?			${q804}=1
integer	q808	q808. After how many days did you seek care the first time?	Write number of days from the onset of illness, if first day of illness write 0. If possible use the medical record to confirm		${q804}=1
select_one yesno	q809	q809. If yes to any of the symptoms, at any time during the illness, did ${q107} take any drugs for the illness?			${q804}=1
select_multiple drugs	q810	q810. What drugs did ${q107} take?	Select all that apply		${q809}=1
integer	q811	q811. For how many days did ${q107} take the drugs	Write number of days		${q810}=1
select_one satisflevel	q812	q812. Can you tell us whether or not you were satisfied with the care for the sick newborn?
begin group	sat	How do you rate your satisfaction during your last visit to the HP for SYI care?
select_one satisflevel	q812a	Counseling services received
select_one satisflevel	q812b	Visiting time to receive CBNC service is appropriate/good
select_one satisflevel	q812c	Consultation time about CBNC service is appropriate/good
select_one satisflevel	q812d	CBNC service providers (HEWs) are competent
select_one satisflevel	q812e	Received convenient appointment date/time
select_one satisflevel	q812f	Working hour of health post are convenient
select_one satisflevel	q812g	Available drugs are enough at the health post
select_one satisflevel	q812h	HEWs' approach is good
select_one satisflevel	q812i	The waiting area of health post are clean
select_one satisflevel	q812j	The waiting area of health post are appropriate
begin group	death	Children no longer alive (and died before reaching 28 days)			${alive}=0
select_multiple problem	q813	q813. Which symptoms did you observe in ${q107}'s immediately before death	Select all that apply
select_one yesno	q814	q814. If ${q107} died due to an illness, was care sought for that illness?
select_one provider	q815	q815. If yes, who provided that care?	Put 9 if not known
select_one diagnosis	q816	q816. If care was sought before ${q107} died, what was the cause of death diagnosed by the health providers
note	section7note	Knowledge and risk perception of COVID-19
select_one risk	q900	q900. Are you, or have you been, infected with the novel coronavirus?
select_one risk2	q901	q901. Do you know people in your immediate social environment who are or have been infected with the novel coronavirus?
select_multiple covidsxs	q902	q902. I am going to list some possible symptoms. These may or may not be actual symptoms of COVID-19. Please tell me if you think this is a COVID-19 symptom.
select_multiple transm	q903	q903. I am going to list some possible transmission methods. These may or may not be actual transmission methods of COVID-19. Please tell me if you think this is way to transmit COVID-19.
select_multiple ways	q904	q904. I am going to list some actions. Please tell me if you think this is a way to prevent transmission of the coronavirus.
select_multiple practice	q905	q905. Since the beginning of the Coronavirus emergency, what, if anything, have you done to prepare for, or respond to the emergency?	List each measure for the participant and select all that apply.
select_one yesnodk	q906	q906. Do you currently believe that there is a drug to treat coronavirus or vaccine?
select_one incub	q907	q907. What is the maximum incubation period (i.e., the time from viral infection to developing symptoms of illness) of the novel coronavirus?
select_one yesnodk	q908	q908. Are you concerned about the spread of coronavirus?
select_one risk	q909	q909. How do you perceive your level of risk for acquiring COVID-19? Would you say no risk, low risk, high risk, or very high risk.
select_multiple correct	q910	q910. Which answer is correct?
select_one pinf	q911	q911. What do you consider to be your own probability of getting infected with the novel coronavirus?
note	covid	Impact of COVID-19 on MNCH care practices
select_one yesno	q912	q912. Fear of getting an infection during ANC visit
select_one yesno	q913	q913. Fear of fetus getting infected during ANC visit
select_one yesno	q914	q914. Spread of infection in a carrier state
select_multiple covidimpact	q915	q915. Fear of COVID-19 infection and delay in facility visits for ANC, SBA, and or PNC
select_one yesno	q916	q916. Afraid of catching infection from facility during delivery
select_one yesno	q917	q917. Fear of baby getting infection during delivery

## Sheet: choices
list_name	value	label
yesno	1	Yes
yesno	0	No
gender	1	Male
gender	2	Female
grade	1	1st
grade	2	2nd
grade	3	3rd
grade	4	4th
grade	5	5th
grade	6	6th
grade	7	7th
grade	8	8th
grade	9	9th
grade	10	10th
grade	11	11th
grade	12	12th
grade	13	Technical/vocational certificate
grade	14	University/college diploma
grade	15	University/college degree or higher
religion	1	Orthodox
religion	2	Catholic
religion	3	Protestant
religion	4	Muslim
religion	5	Traditional
religion	6	Other
birthdayverified	1	Child’s date of birth verified
birthdayverified	2	Not possible to verify
yesnodk	1	Yes
yesnodk	0	No
yesnodk	8	Don’t know
yesnodkmwh	1	Yes
yesnodkmwh	2	No
yesnodkmwh	8	Don’t know
yesnodkmwh	9	Stays at MWH
watersource	1	Piped into dwelling
watersource	2	Piped into compound
watersource	3	Piped outside compound
watersource	4	Covered Well
watersource	5	Protected Spring
watersource	6	Protected hand pump spring
watersource	7	Open Well
watersource	8	Open Spring
watersource	9	River
watersource	10	Pond/Lake/Dam
watersource	11	Rainwater
watersource	12	Other
compound	98	Yes, water source in the compound
compound	2	No
treat	1	Boil
treat	2	Add bleach/chlorine
treat	3	Strain it through a cloth
treat	4	Use water filter (ceramic, sand, composite, etc.)
treat	5	Solar disinfection
treat	6	Let it stand and settle
treat	7	Other
treat	8	Do not Know
toilet	1	Pit Latrine/traditional pit toilet
toilet	2	Ventilated improved pit latrine (VIP)
toilet	3	Flush toilet
toilet	4	No facility/Bush/Field
toilet	5	Other
roof	1	Thatch/leaf
roof	2	Rustic mat/plastic sheets
roof	3	Reed/bamboo
roof	4	Wood planks
roof	5	Finished roofing Corrugated iron
roof	6	Wood
roof	7	Calamine/cement fiber
roof	8	Cement/concrete
roof	9	Roofing shingles
roof	10	Other
wall	1	No walls
wall	2	Cane/trunks/bamboo/reed
wall	3	Rambo/wood
wall	4	Stone with mud
wall	5	Uncovered adobe
wall	6	Plywood
wall	7	Cartoon
wall	8	Cement
wall	9	Stine with lime cement
wall	10	Bricks
wall	11	Cement blocks
wall	12	Covered adobe
wall	13	Wood planks/shigles
wall	14	Other
mention	1	Mentioned
mention	2	Did not mention
satisfy	1	Not satisfied
satisfy	2	Satisfied
satisfy	3	Very satisfied
problem	1	Big problem
problem	2	Small problem
problem	3	No problem
havefhc	1	Yes, FHC seen
havefhc	2	Yes, FHC NOT seen
havefhc	3	No
model	1	Yes, graduated (Certificate seen)
model	2	Yes, graduated (Certificate not seen)
model	3	No, working towards
model	4	Not at all
bnet	1	Permanent net (Permanent)
bnet	2	Pretreated net
bnet	3	Untreated net
bnet	8	Do not know
reason	a	Family planning
reason	b	Child immunization
reason	c	Antenatal care
reason	d	Postnatal care
reason	e	Health education
reason	f	Growth monitoring
reason	g	Referral of sick child
reason	h	Diarrhea treatment
reason	i	Malaria treatment
reason	j	Pneumonia treatment
reason	k	Provide or sell bed nets
reason	l	Delivery care
reason	m	Neonatal care
reason	n	Haygine and sanitation
reason	o	Other
isource	a	Health Extension Worker
isource	b	HDAs
isource	c	TBA
isource	d	Health worker
isource	e	Kebele administrators
isource	f	Don’t know
isource	g	Other
youeat	1	More
youeat	2	Same
youeat	3	Less
youeat	8	Don't Know
stopbf	a	Mother ill/weak
stopbf	b	Child ill/weak
stopbf	c	Nipple/breast problem
stopbf	d	Not enough milk
stopbf	e	Mother working
stopbf	f	Child refused
stopbf	g	Weaning age/age to stop
stopbf	h	Became pregnant
stopbf	i	Started using contraception
stopbf	j	Other
agefeed	1	Before 4 months
agefeed	2	Between 4 and 6 months
agefeed	3	Exactly when it is 6 month of age
agefeed	5	After 6 months
agefeed	4	Not started any supplementation
agefeed	98	Don’t Know
feed	a	Breastmilk
feed	b	Water
feed	c	Formula
feed	d	Milk other than breastmilk
feed	e	Fruit Juice
feed	f	Other liquids (sugar water, coffee, tea, broth, soft drinks)
feed	g	Any food made from grains (millet, sorghum, maize, rice, wheat, teff)
feed	h	Any food made from pumpkins, carrots, red sweet potatoes, green leafy vegetables, mango, papaya
feed	i	Any other food made from roots or tubers? (white potatoes, cassava, enset, or other local roots or tubers)
feed	j	Any other fruits and vegetables? (e.g., bananas, apples, avacados, tomatoes)
feed	k	Meat
feed	l	Any food made from legumes (e.g. lentils, beans, soybeans, pulses, or peanuts)?
feed	m	Any food made with oil, fat or butter?
feed	n	Cooked mashed foods
feed	o	Egg
feed	p	Fish
feed	q	Cheese, Yoghurt
feed	r	Other, sepcify
ddrink	1	Much Less
ddrink	2	Somewhat less
ddrink	3	About the same
ddrink	4	More than usual
ddrink	5	Nothing to drink
ddrink	8	Don’t Know
ddrink	9	Did not start fluid
deat	1	Much Less
deat	2	Somewhat less
deat	3	About the same
deat	4	More than usual
deat	5	Never gave food
deat	6	Not started any food
deat	8	Don't know
dseek	a	government hospital
dseek	b	government health center
dseek	c	government health station/clinic
dseek	d	government health post
dseek	e	government community-Based Outlet
dseek	f	NGO Health facility
dseek	g	NGO Community-Based Outlet
dseek	h	Private Hospital
dseek	i	Private/community doctor/clinic
dseek	j	Private Pharmacy
dseek	k	Holy Water
dseek	l	Shop
dseek	m	Friend/Relative
dseek	n	Traditional practitioner
dseek	o	Other
dtreat	1	Antibiotic pill or syrup
dtreat	2	Antimotility pill or syrup
dtreat	3	Zinc pill or syrup
dtreat	4	Other pill or syrup (anti-biotic, antimotility, Zink)
dtreat	5	Unknown pill Or syrup
dtreat	6	Antibiotic injection
dtreat	7	Non-antibiotic injection
dtreat	8	Unknown injection
dtreat	9	(iv) intravenous injection
dtreat	10	Home remedy/ herbal medicine
dtreat	12	Nothing more given
dtreat	12	Other
chest	1	Chest only
chest	2	Nose only
chest	3	Both
chest	8	Other/don’t know
drug	a	Chloroquine
drug	b	Artemether lumefantrine
drug	c	Quinine
drug	e	Bacterim
drug	f	Ampcilin
drug	g	Amxycilin
drug	h	Chloriamphinicol
drug	i	Tetracyclin
drug	j	Other anti-biotic
drug	k	Asprin
drug	l	Ibuproen
drug	m	Parcytamol
drug	n	Other
dnewborn	a	Vomiting
dnewborn	b	Fever
dnewborn	c	Poor sucking or feeding
dnewborn	d	Baby has difficulty/fast breathing
dnewborn	e	Baby feels cold
dnewborn	f	Baby too small or born too early
dnewborn	g	Redness/discharge around cord
dnewborn	h	Red swollen eyes/discharge
dnewborn	i	Yellow palms/soles/eyes
dnewborn	j	Lethargic or unconscious
dnewborn	k	Convulsions
dnewborn	o	Baby irritated/cries without any apparent reason
dnewborn	n	Nothing mentioned
dnewborn	l	Other
dnewborn	m	Don't know
dchild	a	Repeated Watery Stools
dchild	b	Any Watery Stools
dchild	c	Repeated Vomiting
dchild	d	Any Vomiting
dchild	e	Blood in Stools
dchild	f	Fast Breathing
dchild	g	Difficult Breathing
dchild	h	Noisy Breathing
dchild	i	Fever
dchild	j	Convulsions
dchild	k	Stiff Neck
dchild	l	Marked Thirst
dchild	m	Unable to Drink
dchild	n	Not Eating/Not Drinking Well
dchild	o	Getting Sicker/Very Sick
dchild	p	Not Getting Better
dchild	q	Sick for a long time
dchild	r	Sunken Eyes
dchild	s	Cough
dchild	t	Other
dchild	u	Don’t Know
ancsource	a	Hospital
ancsource	b	Health Center
ancsource	c	Health post
ancsource	d	NGO health facility
ancsource	e	Private health facility
ancsource	f	Other
ancsource	g	Do not know
aprovider	a	Doctor
aprovider	b	Nurse/midwife
aprovider	c	Health extension worker
aprovider	d	Health worker/unknown type
aprovider	e	Other
peat	1	Less
peat	2	Same
peat	3	More
peat	8	Don’t Know
bprepare	a	Financial
bprepare	b	Transport
bprepare	c	Food
bprepare	d	Arrange birth attendants
bprepare	e	Identified health facility for delivery
bprepare	f	Prepared clean and appropriate materials for delivery
bprepare	g	Identified blood donors
bprepare	i	Arrange a person who will care for the children
prepare	h	Other
plandelp	1	My Home
plandelp	2	Other Home
plandelp	3	Government Hospital
plandelp	4	Government Health Center
plandelp	5	Health post
plandelp	6	NGO Health Facility
plandelp	7	Private Hospital
plandelp	8	Private Doctor/Clinic
plandelp	9	Other
transport	a	Gari
transport	b	Animals (horse, mule)
transport	c	Stretcher
transport	d	Ambulance
transport	e	Public transport
transport	f	Government office vehicle
transport	g	Walk
transport	i	Carried by relatives
transport	h	Other
dassist	a	Doctor
dassist	b	Nurse/midwife
dassist	c	Health extension worker
dassist	d	HAD
dassist	e	traditional birth attendant
dassist	f	Relative/friend
dassist	g	Nobody
dassist	h	Other(specify)
fmilk	1	Squeeze out and throw
fmilk	2	Squeeze out and give to the baby
fmilk	8	Other/don’t remember
bsize	1	Large
bsize	2	Average
bsize	3	Small
bsize	4	Born too early
bsize	8	Don’t know
cut	1	New Blade
cut	2	Boiled Blade
cut	3	Unboiled used blade
cut	4	Knife
cut	5	Scissor
cut	6	Do not know
cut	7	Other (specify)
cordtie	1	New string or thread
cordtie	2	Boiled string or thread
cordtie	3	Used string or thread
cordtie	4	Did not tie the cord
cordtie	8	Do not know
cordtie	111	Other (specify)
apply	a	Butter
apply	b	Oil
apply	c	Ash
apply	d	Ointment/powder
apply	e	Animal dung
apply	f	Cold water
apply	h	Chlorhexidine
apply	g	Other/don’t remember
babyplaced	1	Alone/on the floor
babyplaced	2	On the mother’s Belly/chest
babyplaced	3	Beside the mother
babyplaced	4	With someone else
babyplaced	5	On the cot
babyplaced	7	Don’t know
babyplaced	6	Other
babybreath	a	Rubbed/massaged/Stimulating
babybreath	b	Dried
babybreath	c	Mouth cleared
babybreath	d	Mouth to mouth resuscitation
babybreath	e	Ambu bag used
babybreath	f	Nothing
babybreath	i	Suction
babybreath	h	Don't know
babybreath	g	Other
wbreath	1	Health worker
wbreath	2	Health Extension Worker
wbreath	3	HDA
wbreath	4	Traditional birth attendant
wbreath	7	Family/relative/friend
wbreath	8	Self
wbreath	9	Other
gdrink	a	Milk (other than breast milk)
gdrink	b	Plain water
gdrink	c	Sugar or glucose water
gdrink	d	Fruit juice
gdrink	e	Infant Formula
gdrink	f	Tea/infusion/”hamesa”
gdrink	g	Fresh butter
gdrink	h	Other
bwarm	a	Dried the baby
bwarm	b	Wrapped the baby with clean cloth
bwarm	c	Put baby beside the mother
bwarm	d	Keep the baby on bare skin to skin contact
bwarm	e	Bathed in warm water
bwarm	f	Warmed delivery room
bwarm	g	Other
skin	1	Always
skin	2	Often
skin	3	A few times
skin	4	Never
skin	5	Don’t know
sleep	1	Mother slept with baby
sleep	2	Laid baby on bed alone
sleep	3	Baby slept with another person
sleep	4	Keep the baby on bare skin to skin contact
sleep	5	Other (specify)
gofcomp	a	Hospital
gofcomp	b	Health center
gofcomp	c	Health post
gofcomp	d	Drug shop/pharmacy
gofcomp	f	Health development army leaders (HDAs)
gofcomp	g	TBA/TTBA
gofcomp	h	Holy water/religious place
gofcomp	i	Traditional healer/Witchcraft
gofcomp	j	Other(specify)
pregcomp	a	Severe headache
pregcomp	b	Blurred vision
pregcomp	c	Reduced fetal movement
pregcomp	d	Unconsciousness
pregcomp	e	Convulsions
pregcomp	f	Vaginal bleeding
pregcomp	i	Severe lower abdominal pain
pregcomp	j	Fever
pregcomp	g	Swollen hands and face
pregcomp	h	No symptom mentioned
nbcplace	1	Your home
nbcplace	2	Other home
nbcplace	3	Health post
nbcplace	4	Health center
nbcplace	5	Hospital
nbcplace	8	Other(specify)
vita	1	Yes
vita	2	No
vita	3	Child age <6months
vita	8	Do not know
itemforbaby	a	Vitamin supplements
itemforbaby	b	Plain water
itemforbaby	c	Sweetened water or juice
itemforbaby	d	ORS
itemforbaby	e	Infant formula
itemforbaby	f	Milk
itemforbaby	g	sugar or glucose water
itemforbaby	h	Tea/infusion/”hamesa”
itemforbaby	i	Butter
itemforbaby	j	Other liquids
itemforbaby	l	Do not know
dbfeed	1	Much Less
dbfeed	2	Somewhat less
dbfeed	3	About the same
dbfeed	4	More than usual
dbfeed	5	Did not breastfeed
dbfeed	8	Don’t Know
KAPlevel	1	Agree a lot
KAPlevel	2	Agree somewhat
KAPlevel	3	Disagree somewhat
KAPlevel	4	Disagree a lot
HDAtype	1	1:5 leader
HDAtype	2	1:30 leader
mapavl	1	Yes displayed on the wall
mapavl	2	Yes not displayed on the wall
mapavl	3	Not available
yesnoNA	1	Yes
yesnoNA	2	No
yesnoNA	3	Not Applicable
dassistp	1	Doctor
dassistp	2	Nurse/midwife
dassistp	3	Health extension worker
dassistp	9	Health worker (unknown type)
dassistp	4	HAD
dassistp	5	traditional birth attendant
dassistp	6	Relative/friend
dassistp	7	Nobody
dassistp	8	Other(specify)
satisflevel	1	Fully satisfied
satisflevel	2	Somewhat satisfied
satisflevel	3	Somewhat dissatisfied
satisflevel	4	Fully dissatisfied
yesnodknr	1	Yes
yesnodknr	2	No
yesnodknr	98	Don’t know
pnccheckplace	1	In own home
pnccheckplace	2	Health post
pnccheckplace	3	Health center
pnccheckplace	4	Hospital
pnccheckplace	5	Other
whodidpnc	1	Doctor
whodidpnc	2	Nurse/midwife
whodidpnc	3	HEW
whodidpnc	4	Health Officer
whodidpnc	5	HDA
whodidpnc	8	TBA
whodidpnc	6	Do not know
whodidpnc	7	Other
whodidpncmom	1	Doctor
whodidpncmom	2	Nurse/midwife
whodidpncmom	3	HEW
whodidpncmom	4	Health Officer
whodidpncmom	8	TBA
whodidpncmom	6	Do not know
whodidpncmom	7	Other
pnccompomom	a	Checked breasts
pnccompomom	b	Advised breast feeding
pnccompomom	c	Oriented about danger signs
pnccompomom	d	Educated on family planning
pnccompomom	e	Information given on nutrition
pnccompomom	f	Referred to a health facility
pnccompomom	g	Measured Blood Pressure
pnccompomom	h	Checked/treated birth-related wound (if applicable)
pnccompomom	j	Family planning counselling
pnccompomom	k	Assessed temperature
pnccompomom	l	Assessed breathing
pnccompomom	i	Other
pnccompobaby	a	Generally examined /looked at baby's body
pnccompobaby	b	Weighed baby
pnccompobaby	c	Checked cord
pnccompobaby	d	Advised breastfeeding/exclusive breast feeding
pnccompobaby	e	Observed breastfeeding
pnccompobaby	f	Advised skin-to-skin contact/warmth
pnccompobaby	g	Checked baby for danger signs (including sepsis)
pnccompobaby	h	Educated on danger signs
pnccompobaby	i	Referred to a health facility
pnccompobaby	j	Provided information on washing hands before touching baby
pnccompobaby	k	Advised keeping the cord clean
pnccompobaby	l	Advised not to bathe the baby within 24 hours after birth
pnccompobaby	n	Child immunization
pnccompobaby	m	other
reasonfornonBF	a	My breast milk is not enough
reasonfornonBF	b	I do not stay with NAME throughout the day
reasonfornonBF	c	Advised by friends or relatives to do so
reasonfornonBF	d	Tradition or culture
reasonfornonBF	e	Other
cookingfuel	1	Mainly firewood (purchase or collected)
cookingfuel	2	Animal dung
cookingfuel	3	Crop residue
cookingfuel	4	Charcoal
cookingfuel	5	Kerosene
cookingfuel	6	Butane gas
cookingfuel	7	Electricity
cookingfuel	8	Bio gas
cookingfuel	10	Does not use any cooking fuel or No food cooked in the household
dangerpnc	a	Excessive vaginal bleeding
dangerpnc	b	Foul-smelling discharge
dangerpnc	c	High fever
dangerpnc	d	Severe lower abdominal pain
dangerpnc	e	Convulsions
dangerpnc	h	Unconsciousness
dangerpnc	i	Severe headache
dangerpnc	j	Blurred vision
dangerpnc	k	Calf pain
dangerpnc	l	postpartum psychosis
dangerpnc	g	Nothing mentioned
dangerpnc	f	Other
dangercb	a	Excessive vaginal bleeding
dangercb	b	Foul-smelling discharge
dangercb	c	High fever
dangercb	d	Baby’s hand or feet come first
dangercb	e	Baby’s in abnormal position
dangercb	f	Prolonged labor (>12 hours)
dangercb	g	Retained placenta
dangercb	h	Rupture uterus
dangercb	i	Prolapsed cord
dangercb	j	Cord around neck
dangercb	l	Convulsions
dangercb	m	loss of consciousness
dangercb	n	Preterm
dangercb	o	Preterm premature rapture of memberane (pPROM)
dangercb	p	Nothing mentioned
dangercb	k	Other (specify)
married	1	Married
married	2	Never married
married	3	Widowed
married	4	Divorced
married	5	Separated
whyathome	a	Always delivered at home
whyathome	b	Husband/mother/mother-in-law does not allow
whyathome	c	Don't like health facilities
whyathome	d	Expensive to go to health facilities
whyathome	e	Distance
whyathome	f	Lack of transportation
whyathome	g	Tradition/religious reason
whyathome	h	Other cost (not medical cost)
whyathome	i	Facility not open
whyathome	j	Poor quality service
whyathome	k	No female provider
whyathome	l	Not necessary
whyathome	m	Not customary
whyathome	n	Fear of COVID-19
whyathome	o	Other
whyatHF	a	Always delivered at a health facility
whyatHF	b	Due to existing complications
whyatHF	c	Referred by HDA/HEW
whyatHF	d	Advised at pregnant women's forum
whyatHF	e	Taken to health facility due to prolonged labour or delivery related risks
whyatHF	f	Convenient
whyatHF	g	Affordable (free)
whyatHF	h	Advised by HDAs
whyatHF	i	Advised during ANC
whyatHF	j	Other
problems	a	Fever
problems	b	Unable to suckle/feed
problems	c	Difficult/fast breathing
problems	d	Diarrhea
problems	e	Convulsions
problems	f	Persistent vomiting
problems	g	Yellow palms/soles/eyes
problems	h	Lethargy
problems	i	Unconscious
problems	j	Red/discharging eyes
problems	k	Skin pustules
problems	l	Skin around cord was red
problems	m	Pus from cord
problems	n	Other
reason	a	expected him/her to get better
reason	b	health facility too far
reason	c	cost of treatment too expensive
reason	d	don’t trust the facility
reason	e	family member didn’t allow
reason	f	community advisor/TBA advised against it
reason	g	Fear of COVID-19
reason	h	facility closed due to COVID-19
reason	i	Facility not open (at that time)
reason	j	other
where	1	health post
where	2	health centre
where	3	hospital
where	4	community health worker
where	5	shop/pharmacy
where	6	other
drugs	a	malaria drugs: SP/Fansidar
drugs	b	malaria drugs: Chloroquine
drugs	c	Antibiotic: gentamycin
drugs	d	Antibiotic: ampicillin
drugs	e	Tetracycline /other eye ointment
drugs	f	ORS
drugs	g	Vitamin A
drugs	h	Traditional remedy
drugs	i	Herbs
drugs	j	other medication
symptoms	a	Stopped feeding well
symptoms	b	Difficult or fast breathing
symptoms	c	Chest in-drawing
symptoms	d	Unusually hot or cold
symptoms	e	Baby less active than usual
symptoms	f	Body became yellow
symptoms	g	Other
symptoms	h	No symptoms
provider	1	WDA
provider	2	HEW
provider	3	Nurse/midwife
provider	4	Doctor
provider	5	Health Officer
provider	6	Pharmacist
provider	7	Other
diagnosis	1	Pneumonia
diagnosis	2	Diarrhea
diagnosis	3	Severe infections
diagnosis	4	Other
who	1	HEW
who	2	WDA
who	3	Other
vac	1	Yes
vac	2	No, but eligible
vac	3	Not eliigible
HADtype	1	1 to 30
HADtype	2	1 to 5
covidsxs	a	Weakness or fatigue
covidsxs	b	Fever
covidsxs	c	Cough
covidsxs	d	Sore throat
covidsxs	e	Headache
covidsxs	f	Runny or stufy nose
covidsxs	g	Skin rash
covidsxs	h	Shortness of breath
covidsxs	j	Muscle or body aches
covidsxs	l	Diarrhea
covidsxs	m	Loss of smell and taste
covidsxs	n	Nausia
covidsxs	o	Viomitting
transm	a	Respiratory droplets
transm	b	Objects and surfaces contaminated with the virus
transm	c	Physical contact with an infected person
transm	d	Mosquito bites
transm	e	Cellular mobile networks
transm	f	Don't know
risk	1	No risk
risk	2	Low risk
risk	3	High risk
risk	4	Very high
ways	a	Staying at home as much as you can when you are not working
ways	b	Socially distancing (at least 2 meters)
ways	c	Regular washing hands
ways	d	Sanitizing
ways	e	Covering cough and sneeze
ways	f	Wearing a mask
ways	g	Sun exposure
ways	h	Drinking alcohol
ways	i	Lemon or ginger tea
ways	j	Vitamin supplements
severity	a	Everyone dies 2-4 weeks
severity	b	Some survive, most die
severity	c	Most survive, some die
severity	d	Almost everyone survives
severity	e	Do not know/refusal
risk1	1	No, but not confirmed by a test
risk1	2	Yes, tested and the result was positive
risk1	3	Yes, suspected but not confirmed by a test
risk1	4	No, tested and the result was negative
risk1	88	Don't know
risk2	1	No
risk2	2	Yes, confirmed
risk2	3	Yes, suspected but not confirmed by a test
risk2	88	Don't know
risk2	99	Refuse to answer
practice	a	Nothing
practice	b	Washing hands regularly with soap and water
practice	c	Disinfecting surfaces
practice	d	Keeping distance from sick people
practice	e	Keeping physical distance from everyone that is not a member of your household (i.e. people living with you)
practice	f	Stopped going to social gatherings, churches or mosques
practice	g	Wearing a face mask
practice	h	Stocking up on food, home supplies and medicine
practice	i	Changing/cancelling travel plans
practice	j	Clean hands with alcohol and sanitizers
practice	k	Exercised less than I usually do
practice	l	Drank more alcohol than I usually do
practice	m	l ate more unhealthy food than I usually do
practice	n	Avoided going to the doctor with issues that could be postponed, e.g. vaccination or a check-up
practice	o	Asked family members or friends not to visit me
practice	p	Decided that my child could not meet with a friend.
practice	q	Bought drugs that I heard that are good for treating COVID-19
practice	r	Bought personal protection equipment (masks, gloves).
practice	s	Refuse to answer
practice	t	Don't know
incub	1	Up to 3 days
incub	2	Up to 7 days
incub	3	Up to 14 days
incub	88	Don’t know
correct	a	There is a drug to treat the novel coronavirus
correct	b	There is a vaccine for the novel coronavirus
correct	c	There is both a drug for the treatment and a vaccine for the novel coronavirus
correct	d	There is currently no drug treatment or vaccine for the novel coronavirus
correct	e	Don’t know
pinf	1	Very high
pinf	2	High
pinf	3	Low risk
pinf	4	Very low
ga	1	post term
ga	2	term(>=37 weeks)
ga	3	early (34-37 weeks)
ga	4	very early (at or belowe 32 weeks)
ga	88	Don't remeember
covidimpact	a	delay ANC visit for 3 months
covidimpact	b	delay ANC visit for at least 6 months
covidimpact	c	delay for facility visit for delivery
covidimpact	d	immediate back home after delivery
covidimpact	e	no PNC visit
covidimpact	f	declined home visit for PNC
covidimpact	g	none
