# Supplementary material for: Using the Implementation Research Logic Model to design and implement community-based management of possible serious bacterial infection during COVID-19 pandemic in Ethiopia
Source: BMC Health Serv Res. 2022 Dec 13;22:1515. doi: 10.1186/s12913-022-08945-9 (PMC9745284; doi:10.1186/s12913-022-08945-9)
Supplement: Supplementary file 3 — Additional file 3. [file 12913_2022_8945_MOESM3_ESM.xlsx]

## Sheet: survey
Additional file 3: Survey questionnaire: Health post assessment questionnaire used to collect information. The first sheet contains variable definitions (data dictionaries) in English language, and the second contains answer choices.
name	label	hint	constraint	relevance
zone	Zone Name
woreda	Woreda Name
hc	Health center name
hp	Health Post Name
name	Name of data collector	Please enter your first name
date	Date of interview
consent	CONSENT FORM	Hello. My name is ${name}. We are here on behalf of the L10K to assist in knowing more about how health extension program services are provided in health posts. Now I will read a statement explaining the survey. Your kebele was selected to participate in this study. We will be asking you several questions about the types of services that you and your co-worker provide; maintenance of your health …
q100	Do I have your agreement to proceed?
agree	Do I have your agreement to proceed?			${q100}=1
q101	How many days per week your HP is usually open?
q102	In a particular day, how many hours your HP would be open to clients?
q106	q106. How many HEWs are currently working in this HP?		.>=0 and .<=6
q107	q107. How many of them are level 4?		. = ${q106} or . < ${q106}
q107x	Are you providing iCCM/CBNC services?
q107xx	If no, reasons?			${q107x}=0
q108x	# of HEWs trained/mentored on site on iCCM in the last 8 months {Since Tikimt-Gibot 2014 EFY)
q109x	# of mentorship rounds received in the last 8 months
q110x	# of HEWs supervised on iCCM in the last 8 months
q111x	# of PHCU level PRCCM meetings participated in the last 8 months
q112x	How do you get the on-site training/mentoring methods to enhance your skills over the traditional off site training? Please rate as very suitable, suitable, some what suitable, unsuitable, or very unsuitable?
had	q110. Number of WDAs in the kebele
q110a	WDAs (1:5)		.<4000
q110b	WDAL (1:30)		. = ${q110a} or . < ${q110a}
activehda	q111. How many of them are active (i.e., meets with HEWs, reports activities to HEWs, do home visits, and identifies sick neonates)?
q111a	WDAs (1:5)		. = ${q110a} or . < ${q110a}
q111b	WDAL (1:30)		. = ${q110b} or . < ${q110b}
q611	Do you ever meet with the WDA leaders in this kebele in the last 6 months?
q612	if yes, how many times?			${q611}=1
section2note	Section 2: Availability of drugs, equipment, and supplies on the day of the visit
drugs	q301. Which of the following drugs and supplies are available at this facility? Record observation
q301d	Amoxicillin dispersible tablet
q301e	Gentamicin injection
q301f	ORS
q301g	Zinc
q301h	Albendazole/Mebendazole
q301i	Vitamin A
q301j	Coartem
q301k	Chloroquine
q301l	RDT
q301o	Chlorhexidine 4%
q301z	ORS/Zink co packaged
q301aa	RUTF (Plumpy Nut or BP100) Sachets
q301ac	Paracetamol tablets
q301ad	2cc syringe and needle
q301ae	Examination gloves cartoon
q301af	Face mask
q301ag	Alcohol hand rub or sanitizer
q301xy	Have you ever received iCCM supplies in the last 8 months?
materials	q302. Availability of service provisions/ materials Record Observation
q302i	iCCM/CBNC Chart booklet
q302p	Functional blood pressure measuring apparatus
q302q	Functional weighing scale
q302r	Functional Salter scale
q302s	Functional thermometer
q302x	Functional refrigerator
q302z	Suction
q302aa	Ambu bag & masks
q302ab	Fetoscope
q302ac	MUAC tape
q302ad	Pregnancy registration book
q302ae	Newborn registration book
q302af	iCCM/CBNC register (for SC 2-59 months)
q302ag	iCCM/CBNC register (for SYI 0-2 months)
q302ah	ORT corner available (at least a measuring jug, 2cups, spoon, clean water, ORS)
q300xx	Since the PSBI IR consultative meeting last year, what activities have you done to strengthen the supply chain?
q300x	Since the PSBI IR consultative meeting last year, what activities have you done to strengthen the supply chain?
section3note	Section 3: Effective referral
q501	q501. Does this HP have access to an ambulance or another vehicle for newborn emergencies?
q503	q503. Does HEWs have cellphone?
q504	q504. Does this HP have a functioning cellular telephone or a private cellular phone that is supported by HC/WorHO?
q505	q505. Do you give your phone number to communities/WDAs/pregnant women for emergency call?			${q503}=1 or ${q504}=1
q506	q506. Does the community have direct access to an ambulance or to a direct call system for sick newborns?
q507	q507. Are standard protocols (for who to refer, when and where) available for sick newborn referral?	Record observation
slip	q508. Do the HPs have standardized referral slips and referral-out registers in place for sick newborn referral? Record observation
q508a	Referral slip
q508b	Referral out register
q509	q509. Is there a system for this facility to receive a feedback from the cluster HC for sick newborn referral?
section4note	Section 4: Support System
q601	q601. When was the last time this facility received a supervision visit from the higher level (WorHO, ZHD, RHB, MOH or partners)?
q602	q602. From whom did you receive the last supervision?
q602x	Think you the integrated supervision you recevied recently, did supervisors supervise you on iCCM program too?
q600x	Does the cluster HC assign a focal person for iCCM for your HP?
q603	q603. Have you received support from the PHCU’s midwife /nurse/HO?
q604	q604. How frequent is the support you receive from PHCU’s midwife /nurse/HO?			${q603}=1
q604x	How many times did you receive supportive supervision from the HC in the last 6 months
q605	q605. When was the last time you received a support from the PHCU midwife/nurse/HO?			${q603}=1
section5note	Section 5: Performance Monitoring
q702	q702. Was there a kebele command post/cabinet meeting in last 6 months where the HEW reviewed the RMNCH performance?
q703x	If yes, how many times?			${q702}=1
q704x	Did you participate in a PHCU level PRCMM meeting in the last 6 months?
q705x	if yes, how many times?			${q704x}=1
q703	q703. Do you identify any maternal death and report to HC (i.e., maternal death surveillance and response-MDSR) in the last one year?
q704	Do you have any form of QI intervention?
q705	Do you have functional QI team (meets regularly to reveiew quality projects)?			${q704}=1
q710x	Have you ever facilitated family conversations in the last 6 months?
q711x	How many family conversations did you conduct during the past 6 months?			${q710x}=1
q712x	Is there a pregnancy notification system in the kebele where pregnant women would be notified for early booking?
q713x	How many pregnancy notifications did you receive during the past 6 months?			${q712x}=1
q714x	Have you used any reminders for pregnant women to come for their subsequent ANC visits?
q715x	Is there a birth notification system in the kebele where pregnant women/ recently delivered women notify the HEW about the onset of their labor/delivery to help them avail appropriate care (i.e., arrange for an ambulance, attend birthing, postnatal care, or newborn care)?
q716x	How many birth notifications did you receive during the past 6 months?			${q715x}=1
q717x	Did you conduct a pregnant women’s conference?
q718x	If yes, how many sessions of pregnant women’s conferences did you conduct in the last 6 months?			${q717x}=1
q719x	Have you conducted any awareness creation meetings at the community level in the last 6 months?
q720x	if yes, how many sessions?			${q719x}=1
q721x	Have you ever facilitated any advocacy meetings with the woreda administration/WorHO for free ambulance service for SYI emergencies or to gain appropriate support on iCCM from them in the last 6 months?
q722x	if yes, how many sessions?			${q721x}=1
q723x	Have you conducted any orientation meetings with the kebele managers to prioritize iCCM activities and get the necessary support in the last 6 months?
q724x	Are you working with kebele managers to make WDA structure functional?
q725x	Have you ever facilitate kebele-level multi-sectoral meetings to get necessary support?
q726x	If yes, how many meetings happened in the last 6 months?			${q725x}=1
q727xx	Since the PSBI IR consultative meeting last year, what activities have you done to strengthen the community engagement and community awareness?
q727x	Since the PSBI IR consultative meeting last year, what activities have you done to strengthen the community engagement and community awareness?
q728	Since the PSBI IR consultative meeting, what is the most signficant change you have experienced?
q728x	Since the PSBI IR consultative meeting last year, what is the most signficant change you have experienced?
section6note	section6: COVID-19 prevention
q1201	Have the facility service hours been changed because of a COVID-19 outbreak?
q1203	Has the facility observed changes in client visit to the HP in the previous 3 months, compared to the same 3 months last year?
q1204	Please provide the changes in each of the following services in the last 6 months
q1204a	FP
q1204b	ANC
q1204c	PNC
q1204d	iCCM/sick child care (2-59 months)
q1204e	iCCM/sick newborn care (0-2 months)
q1204f	Immunization
q1204g	Home visits
q1204h	Home visits for PNC or newborn care
q1207	Has the facility implemented any measures to create a COVID-19 safe environment (screening, distancing, etc)?
q1208	Does the facility have IPC guidelines for COVID-19 (PPE, surveillance, screening, etc.)?
q1209	What changes did you observe in the flow of sick young infant care seeking your HP?
q1210	During your encounter with clients for services at your HP, how often do you teach communities about COVID-19? Would you say always, usually, sometimes, rarely, nothing at all
	Performance of HEWs and contribution of eCHIS
q1301	q1301. Does this HP implementing eCHIS?
q1302	q1302. Do you get any advantages or do you observe any contribution of eCHIS to your performance?
q1303	q1303. If yes, what advantages did you get from the eCHIS system?	Record all that apply		${q1302}=1
q1303_oth	Please specify other			regex(${q1303},'^.*r.*$')
q1304	Explain us specific advantages you get from eCHIS regarding the implementation of iCCM/CBNC services?
q1304_oth	Please specify other			regex(${q1304},'^.*h.*$')
q1305	q1305. What challenges did you encounter so far in using eCHIS?	Probe: What else? Record all that apply
q1305_oth	Please specify other			regex(${q1305},'^.*k.*$')
notesection7	Section 7: Performance of the HP (enter the value for Tikmit 2014 to Ginbot 2014)
q1401	How many home visits did you and/ or your colleagues do in the last 8 months?
q1402	During home visits, how often do you teach communities about COVID-19? Would you say always, usually, sometimes, rarely, nothing at all
q1403	How many newborns identified by HEWs in the last 8 months?
q1404	How many newborns did you screen/assessed for possible infection?
q1405	How many critical illness, VSD, or pneumonia/PSBI cases identified?
q1406	How many of them started treatment?
q1407	How many of them completed their treatment?
num_yrs	Number of months in which the data abstraction covers
statistics	Service statistics
month	Reporting month
q1110	very severe disease (VSD) cases managed at the HP
q1110x	Pneumonia (SYI cases) managed
q1111	very severe disease (VSD) or critical cases referred
q1112	Local bacterial infection (LBI) cases managed
q1113	Total sick young infant (SYI) cases seen
q1114	Pneumonia sick child 2-59 months (SC) cases managed
q1122	Total sick child (SC) cases seen
q1123	Cases correctly assessed among cases seen in the last 8 months [Tikmit 2014 to Ginbot 2014]
q1124	very severe disease (VSD)
q1224x	Pneumonia (SYI cases)
q1125	Local bacterial infection (LBI)
q1126	Pneumonia (SC cases)
q1129	Cases correctly treated (Correct Dose, Schedule and Duration) among cases seen in the last 8 months [Tikmit 2014 to Ginbot 2014]
q1130	very severe disease (VSD)
q1130x	Pneumonia (SYI cases)
q1131	Local bacterial infection (LBI)
q1132	Pneumonia (SC cases)
agree

## Sheet: choices
list_name	value	label
region	1	Amhara
region	2	Oromia
zone	WG	West Gojjam
zone	ES	East Shoa
woreda	DEM	Dembecha
woreda	LUM	Lume
hc	Anjenie	Anjenie
hc	Daba	Daba
hc	Dembecha	Dembecha
hc	Wad	Wad
hc	Yecherka	Yecherka
hc	Yezelka	Yezelka
hc	Biyo	Biyo
hc	DakaBora	Daka Bora
hc	Ejersa	Ejersa
hc	Koka	Koka
hc	Tede	Tede
hp	Anjenie	Anjenie
hp	Kurfa	Kurfa
hp	Wonchere	Wonchere
hp	YecherkaTsion	Yecherka Tsion
hp	Senebo	Senebo
hp	Daba	Daba
hp	Gelila	Gelila
hp	GinbBetesayeda	Ginb Betesayeda
hp	Wadan	Wadan
hp	Bonk	Bonk
hp	ShimnaAbidender	Shimna Abidender
hp	Godber	Godber
hp	Lejet	Lejet
hp	Sensene	Sensene
hp	Yemehel	Yemehel
hp	Yetsed	Yetsed
hp	EgezareabeEstibje	Egezareabe Estibje
hp	Jajirab	Jajirab
hp	Wad	Wad
hp	YeweredaWejet	Yewereda Wejet
hp	AngutYedegera	Angut Yedegera
hp	Enamora	Enamora
hp	SazuriDemela	Sazuri Demela
hp	YeshebocheMekelamo	Yesheboche Mekelamo
hp	Gedeb	Gedeb
hp	Mekar	Mekar
hp	Yezelka	Yezelka
hp	Asteboch	Asteboch
hp	AddisZemen	Addis Zemen
hp	Kendamo	Kendamo
hp	Enewond	Enewond
hp	ArifetaJegola	Arifeta Jegola
hp	BaliAbo	Bali Abo
hp	BiyoBisike	Biyo Bisike
hp	JirmiInsilale	Jirmi Insilale
hp	MomoShoki	Momo Shoki
hp	SharaDibanDiba	Shara Diban Diba
hp	TafiAbo	Tafi Abo
hp	DanceShunbure	Dance Shunbure
hp	DekeBoraKara	Deke Bora Kara
hp	HaroYohannes	Haro Yohannes
hp	KeraFinchua	Kera Finchua
hp	KiltuBaja	Kiltu Baja
hp	KuncheDalota	Kunche Dalota
hp	TulluRaeBirmeji	Tullu Rae Birmeji
hp	ArdagaKordida	Ardaga Kordida
hp	DeniJateni	Deni Jateni
hp	DildilaGombore	Dildila Gombore
hp	EjereWelkite	Ejere Welkite
hp	FinchohaMariam	Finchoha Mariam
hp	Nanawa	Nanawa
hp	TilitiGerbe	Tiliti Gerbe
hp	Bika	Bika
hp	DeraraDembela	Derara Dembela
hp	DugugiBekele	Dugugi Bekele
hp	EjersaJoro	Ejersa Joro
hp	KokaNegewo	Koka Negewo
hp	KurmaFatole	Kurma Fatole
hp	MudaSenkele	Muda Senkele
hp	AdadaDembela	Adada Dembela
hp	BolaButa	Bola Buta
hp	GoljeDildima	Golje Dildima
hp	JogoGudido	Jogo Gudido
hp	KolbaGode	Kolba Gode
hp	Melmele	Melmele
hp	TedeDildima	Tede Dildima
yesno	1	Yes
yesno	0	No
stockout	q301d	Amoxicillin dispersible tablet
stockout	q301e	Gentamicin injection
stockout	q301f	ORS
stockout	q301g	Zinc
stockout	q301h	Albendazole/Mebendazole
stockout	q301i	Vitamin A
stockout	q301j	Coartem
stockout	q301k	Chloroquine
stockout	q301l	RDT
stockout	q301o	Chlorhexidine 4%
stockout	q301z	ORS/Zink co packaged
stockout	q301aa	RUTF (Plumpy Nut or BP100) Sachets
stockout	q301ac	Paracetamol tablets
stockout	q301ad	2cc syringe and needle
stockout	q301ae	Examination gloves cartoon
stockout	q301af	Face mask
stockout	q301ag	Alcohol hand rub or sanitizer
stockout	q301ah	No stockout
visit	1	This month
visit	2	In the last 3 months
visit	3	More than 3 months ago
visit	99	Don’t know
superviser	1	WorHO
superviser	2	ZHD
superviser	3	RHB
superviser	4	MOH
superviser	5	Partners/NGO/CSO
nvisit	1	Weekly
nvisit	2	Bi-weekly
nvisit	3	Monthly
nvisit	4	Bi-monthly
nvisit	5	Quarterly
nvisit	88	Other
whensupport	1	This week
whensupport	2	In the last 2 weeks
whensupport	3	In the last 3 weeks
whensupport	4	In the last one month
whensupport	5	In the last two months
whensupport	6	In the last three months
whensupport	88	Other
Hhvistrend	1	Increasing
Hhvistrend	2	Decreasing
Hhvistrend	3	Remained the same
HHvireason	1	Time constraint/competing HEP priorities
HHvireason	2	It is tiresome
HHvireason	3	People have become less welcoming
HHvireason	4	You don’t think it is effective
HHvireason	5	You become demotivated
HHvireason	6	Because of non health activities
HHvireason	7	others
activities	1	Working with HDAs
activities	2	Going to house to house to provide service
activities	3	Providing service at the health post
activities	4	Providing school health service
activities	5	Facilitating community meetings (pregnant mother conference)
activities	6	Discussion with kebele administration
activities	7	PHCU review meetings
activities	8	Working with PHCU staff
activities	9	other, Specifiy
activities	10	none
when	1	Last Week
when	2	Last 2 weeks
when	3	Last month
when	4	Last 2 months
when	5	Last 3 months
when	6	Last 6 months
when	7	Last 9 months
when	8	Last year
when	9	Last 2 years
when	10	Last 3 years
freq	1	daily
freq	2	Weekly
freq	3	Biweekly
freq	4	Monthly
freq	5	3 monthly
freq	6	6 monthly
freq	7	annually
month	1	Tikmit 2014
month	2	Hidar 2014
month	3	Tahsas 2014
month	4	Tir 2014
month	5	Yekatit 2014
month	6	Megabit 2014
month	7	Miazia 2014
month	8	Ginbot 2014
changes	1	Yes, increased in all service areas
changes	2	Yes, decreased in all service areas
changes	3	Yes, increased in some but decreased in other service areas
changes	4	No change in all service areas
yesnotime	a	Yes, in the beginning of the pandemic
yesnotime	b	Yes, in the last 3 months
yesnotime	c	Yes, in the last 6 months
yesnotime	d	Yes, any time in the last one year (since COVID reported in the country)
yesnotime	e	No
changes3	a	directly go to private facilities
changes3	b	directly go to hospitals or health centers
changes3	c	don not seek care (stayed home)
changes3	d	seek care late
changes3	e	Other
yesnosame	1	Yes, higher
yesnosame	2	No, lower
yesnosame	3	Same
changes2	1	Yes, increased
changes2	2	Yes, decreased
changes2	3	No change
ref_reasons	a	Definitive treatment not available
ref_reasons	b	Guidelines/protocols say refer
ref_reasons	c	Drugs not available
ref_reasons	d	Equipment not available
ref_reasons	e	Provider absent
ref_reasons	f	Staff not trained to treat
ref_reasons	g	Mothers wants to be referred
ref_reasons	h	Other
preref_mgt_baby	a	No pre-referral treatment given
preref_mgt_baby	b	Resuscitation with bag and mask
preref_mgt_baby	c	Gentamicin injection
preref_mgt_baby	d	Amoxicillin dispersible tablet
preref_mgt_baby	e	Skin-to-skin contact (KMC)
preref_mgt_baby	f	ORS
preref_mgt_baby	g	Breast milk
preref_mgt_baby	h	Other
class	1	critical illness
class	2	VSD
class	3	pneumonia
class	4	Local bacterial infection
class	5	jaundice
class	6	severe jaundice
class	7	severe dehydration
class	8	some dehydration
class	9	severe persistent diarrhea
class	10	dysentry
class	11	some dehydration
class	12	Feeding problem or underweight
class	13	HIV exposed
class	14	Other
complain	1	cough/difficult breathing
complain	2	Diarrhea
complain	3	Feeding problem
complain	4	fever
complain	5	cold
complain	6	unable to breast feed
complain	7	vomitting
complain	8	difficult breathing/asphyxia
complain	9	preterm/low birth weight
complain	10	convulsion
complain	11	skin pustules or skin infection
complain	12	eye infection
complain	13	jaundice
complain	14	dysentry
complain	15	Other
accept	1	very suitable
accept	2	suitable
accept	3	some what suitable
accept	4	Not suitable
accept	5	very unsuitable
noiccm	a	no trainined HEW
noiccm	b	no drug/supply
noiccm	c	no HP to provide static service
noiccm	d	shoratage of HEW
noiccm	e	lack of confidence to treat sick newborns
noiccm	f	workload or priority to other tasks
noiccm	g	other
tasks	a	HP opening hours expanded
tasks	b	community engagement/WDAs enagement improved
tasks	c	awareness creation conducted
tasks	d	Kebele cabinet support enhanced
tasks	e	HEWs commitment/engagement/motivation improved
tasks	f	PHCU/woreda support strengthed
tasks	g	supply system strengthed
tasks	h	capacity of HEWs enhanced
tasks	i	HEWs' workload reduced
tasks	j	home visit strengthed
tasks	k	community's care seeking improved
tasks	l	referral linkage strengthed
tasks	m	other
tasks	n	None
teach	1	Always
teach	2	Usually/often
teach	3	Sometimes
teach	4	Rarely
teach	5	Nothing at all
advantages	a	Reduction of waiting time for clients
advantages	b	Faster access or retrieval of client information/records
advantages	c	Ease of information exchange among health workers at HC levels
advantages	d	Ease of report to HC/woreda health office
advantages	e	Reduction of transcoding errors on client records
advantages	f	Improvement of appointment scheduling
advantages	g	Helps defaulter tracing
advantages	h	Better decision support mechanism
advantages	i	Identification and registration of mothers and newnorns
advantages	j	Facilitates referral
advantages	k	Facilitates recipient of referral feedback from HCs
advantages	l	Improve data quality
advantages	m	Help identify performance gaps
advantages	n	Improved performance
advantages	o	Improve quality service delivery
advantages	p	Improve client satifaction
advantages	q	Improved our community acceptance/trust
advantages	r	Other
advantages	s	None
challenges	a	Data burden/multiple entry
challenges	b	Lack of power for charging mobile
challenges	c	Network connection
challenges	d	Phone failure
challenges	e	Competing priorities
challenges	f	The system (app) is not convenient (report not ready during the time slot)
challenges	g	Lack of adequate support
challenges	h	Other
iCCMadvantages	a	Identification and registration of sick newborns
iCCMadvantages	b	Better decision support mechanism for iCCM/better assessment of the sick children
iCCMadvantages	c	Better referral decisions or Facilitates SC referral
iCCMadvantages	d	Helps to do follow-up of sick child treatment and/or defaulter tracing
iCCMadvantages	e	Facilitated recipient of referral feedback from HCs
iCCMadvantages	f	Reduction of waiting time for clients
iCCMadvantages	g	Faster access or retrieval of client information/records
iCCMadvantages	h	Improvement of appointment scheduling
iCCMadvantages	i	Improve client satifaction
iCCMadvantages	j	Improved our community acceptance/trust
iCCMadvantages	k	Other
iCCMadvantages	l	None
