# Supplementary material for: Using the Implementation Research Logic Model to design and implement community-based management of possible serious bacterial infection during COVID-19 pandemic in Ethiopia
Source: BMC Health Serv Res. 2022 Dec 13;22:1515. doi: 10.1186/s12913-022-08945-9 (PMC9745284; doi:10.1186/s12913-022-08945-9)
Supplement: Supplementary file 5 — Additional file 5. [file 12913_2022_8945_MOESM5_ESM.xls]

## Sheet: Additional file 4
Additional file 5: Survey dataset: This is household survey data with variables and their values used for this analysis
q108	q109	q111	q112	q114	q200	q201	q202	q203	q204	q205	q206	q207	q208	q210	q211	q213	q214	q215	q217	q220	q221	q222	q223	q224	q225	q226	q227	q228	q230a	q230b	q230c	q230d	q230e	q230f	q230g	q230h	q230i	q230j	q230k	q230l	q230m	q230n	q232a	q232b	q232c	q232d	q232e	q232f	q232g
Male	5	Yes	8	69	38	No			Orthodox	Married	No			8	7	7	Yes	1	Protected Spring	No		Pit Latrine/traditional pit toilet	Finished roofing Corrugated iron	Rambo/wood	1	Yes	0.5	Crop residue	Yes	No	No	No	Yes	No	No	No	Yes	Yes	No	No	Yes	No	10	6	15	6	0	1	0
Male	7	Yes	4	60	30	No			Orthodox	Married	No			5	4	4	Yes	1	Protected Spring	No		Pit Latrine/traditional pit toilet	Finished roofing Corrugated iron	Rambo/wood	0	Yes	0.5	Crop residue	No	No	No	No	No	No	No	No	No	Yes	No	No	Yes	No	0	0	0	0	0	0	0
Female	6	Yes	6	108	36	No			Orthodox	Married	No			6	6	6	No		Open Spring	No		Pit Latrine/traditional pit toilet	Finished roofing Corrugated iron	Rambo/wood	1	Yes	0.75	Crop residue	Yes	No	No	No	Yes	No	No	No	No	Yes	No	No	Yes	No	6	0	0	2	0	1	0
Male	3	Yes	4	3	35	Yes	Yes	6th	Orthodox	Married	No			4	4	4	No		Protected Spring	No		Pit Latrine/traditional pit toilet	Finished roofing Corrugated iron	Rambo/wood	3	Yes	1	Mainly firewood (purchase or collected)	No	No	No	No	Yes	No	No	No	No	No	No	Yes	Yes	Yes	0	0	0	1	0	0	0
Male	6	Yes	7	81	40	No			Orthodox	Married	No			7	7	7	No		Protected Spring	No		Pit Latrine/traditional pit toilet	Finished roofing Corrugated iron	Rambo/wood	1	Yes	0.25	Mainly firewood (purchase or collected)	Yes	No	No	No	No	No	No	Yes	Yes	Yes	No	No	Yes	No	7	10	0	0	0	1	0
Female	12	No	1		25	No			Orthodox	Married	Yes	Yes	3rd	1	1	1	No		Protected hand pump spring	No		No facility/Bush/Field	Finished roofing Corrugated iron	Rambo/wood	0	Yes	0.5	Crop residue	Yes	No	No	No	No	No	No	No	No	Yes	No	No	Yes	No	0	0	0	0	0	0	0
Female	14	Yes	6	4	35	No			Orthodox	Married	Yes	Yes	3rd	7	6	6	Yes	1	Protected Spring	No		Pit Latrine/traditional pit toilet	Finished roofing Corrugated iron	Rambo/wood	1	Yes	0.75	Crop residue	Yes	No	No	No	Yes	No	No	No	No	Yes	No	No	Yes	No	0	0	0	0	0	1	0
Male	4	No	1		20	Yes	Yes	11th	Orthodox	Married	Yes	Yes	11th	1	1	1	No		Protected Spring	No		Pit Latrine/traditional pit toilet	Finished roofing Corrugated iron	Rambo/wood	2	No		Mainly firewood (purchase or collected)	No	No	No	No	Yes	No	No	No	No	No	No	Yes	Yes	Yes	0	0	0	0	0	0	0
Male	13	Yes	5	84	33	No			Orthodox	Married	Yes	Yes	1st	5	5	5	No		Protected Spring	No		Pit Latrine/traditional pit toilet	Finished roofing Corrugated iron	Rambo/wood	0	Yes	0.75	Crop residue	Yes	No	No	No	Yes	No	No	No	No	Yes	No	No	Yes	No	0	15	1	0	1	1	0
Male	14	No	1		18	Yes	Yes	5th	Orthodox	Married	No			1	1	1	No		Protected hand pump spring	No		No facility/Bush/Field	Finished roofing Corrugated iron	Rambo/wood	0	Yes	0.5	Crop residue	Yes	No	No	No	No	No	No	No	No	No	No	No	Yes	No	0	0	3	0	0	1	0
Male	4	Yes	7	4	40	No			Orthodox	Married	No			7	7	7	No		Protected hand pump spring	No		Pit Latrine/traditional pit toilet	Finished roofing Corrugated iron	Rambo/wood	1	Yes	0.75	Crop residue	Yes	No	Yes	No	Yes	No	No	No	No	Yes	No	No	Yes	No	30	0	0	0	0	1	0
Male	7	Yes	5	23	31	No			Orthodox	Married	Yes	Yes	6th	5	5	5	No		Protected Spring	No		Pit Latrine/traditional pit toilet	Finished roofing Corrugated iron	Rambo/wood	1	Yes	0.5	Mainly firewood (purchase or collected)	Yes	No	No	No	Yes	No	No	Yes	No	Yes	No	No	Yes	No	10	0	2	0	0	0	0
Male	3	Yes	2	72	30	Yes	Yes	9th	Orthodox	Married	Yes	Yes	8th	2	2	2	No		Protected Spring	No		Pit Latrine/traditional pit toilet	Finished roofing Corrugated iron	Rambo/wood	0	No		Crop residue	Yes	No	No	No	Yes	No	No	No	No	Yes	No	No	Yes	No	12	0	3	0	0	1	0
Female	2	No	1		19	Yes	Yes	11th	Orthodox	Married	Yes	Yes	12th	1	1	1	No		Protected Spring	No		Pit Latrine/traditional pit toilet	Finished roofing Corrugated iron	Rambo/wood	1	Yes	0.5	Mainly firewood (purchase or collected)	Yes	No	Yes	No	Yes	No	No	No	No	Yes	No	No	Yes	Yes	0	0	0	1	0	1	0
Male	7	Yes	2	5	30	No			Orthodox	Married	No			4	2	2	Yes	2	Protected hand pump spring	No		No facility/Bush/Field	Thatch/leaf	Rambo/wood	0	Yes	0.75	Crop residue	Yes	No	No	No	Yes	No	No	No	No	Yes	No	No	Yes	No	15	0	0	0	0	0	0
Female	9	Yes	9	38	38	No			Orthodox	Married	No			9	9	9	No		Protected Spring	No		Pit Latrine/traditional pit toilet	Finished roofing Corrugated iron	Rambo/wood	0	Yes	0.5	Crop residue	Yes	No	No	No	Yes	No	No	No	No	Yes	No	No	Yes	No	1	0	0	0	0	1	0
Male	6	Yes	6	2	35	No			Orthodox	Married	Yes	Yes	4th	7	6	6	Yes	1	Protected hand pump spring	No		Pit Latrine/traditional pit toilet	Finished roofing Corrugated iron	Rambo/wood	3	Yes	1	Mainly firewood (purchase or collected)	No	No	No	No	Yes	No	No	No	No	No	No	Yes	Yes	Yes	4	0	0	0	0	0	0
Female	7	Yes	8	6	42	No			Orthodox	Married	No			8	8	8	No		Protected Spring	No		Pit Latrine/traditional pit toilet	Finished roofing Corrugated iron	Rambo/wood	1	Yes	1	Crop residue	Yes	No	Yes	No	Yes	No	No	No	No	Yes	No	No	Yes	No	4	0	1	0	0	1	0
Female	4	Yes	3	96	23	No			Orthodox	Married	Yes	Yes	3rd	3	3	3	No		Protected Spring	No		Pit Latrine/traditional pit toilet	Finished roofing Corrugated iron	Rambo/wood	0	Yes	2	Mainly firewood (purchase or collected)	No	No	No	No	Yes	No	No	No	No	Yes	No	Yes	Yes	No	0	0	0	0	0	0	0
Male	9	Yes	2	120	28	Yes	Yes	9th	Orthodox	Married	Yes	Yes	8th	2	2	2	No		Protected hand pump spring	No		Pit Latrine/traditional pit toilet	Finished roofing Corrugated iron	Rambo/wood	1	No		Crop residue	No	No	No	No	Yes	No	No	No	No	Yes	No	No	Yes	Yes	14	0	2	0	0	1	0
Female	13	Yes	4	1	32	No			Orthodox	Married	No			4	4	4	No		Open Spring	No		No facility/Bush/Field	Finished roofing Corrugated iron	Rambo/wood	3	No		Mainly firewood (purchase or collected)	No	No	No	No	No	No	No	No	No	No	No	Yes	No	No	0	0	0	0	0	0	0
Female	7	Yes	3	84	30	No			Orthodox	Married	Yes	Yes	5th	3	3	3	No		Open Spring	No		Pit Latrine/traditional pit toilet	Finished roofing Corrugated iron	Rambo/wood	0	No		Crop residue	No	No	No	No	No	No	No	No	No	No	No	No	Yes	No	2	0	0	0	0	0	0
Male	2	Yes	6	43	32	No			Orthodox	Married	Yes	Yes	8th	6	6	6	No		Protected Spring	No		Pit Latrine/traditional pit toilet	Finished roofing Corrugated iron	Rambo/wood	1	Yes	1.75	Mainly firewood (purchase or collected)	Yes	No	No	No	Yes	No	No	Yes	Yes	Yes	No	No	Yes	No	1	0	1	2	0	0	0
Female	9	Yes	4	5	35	No			Orthodox	Married	No			6	4	4	Yes	2	Protected Spring	No		Pit Latrine/traditional pit toilet	Finished roofing Corrugated iron	Rambo/wood	3	Yes	0.5	Mainly firewood (purchase or collected)	No	No	No	No	Yes	No	No	No	No	No	No	Yes	Yes	Yes	0	0	0	0	8	0	0
Male	6	Yes	6	52	40	No			Orthodox	Married	Yes	No	1st	6	6	6	No		Protected Spring	No		No facility/Bush/Field	Finished roofing Corrugated iron	Rambo/wood	1	Yes	2	Mainly firewood (purchase or collected)	Yes	No	No	No	No	No	No	Yes	Yes	Yes	No	No	Yes	No	7	0	13	0	0	0	0
Male	2	Yes	4	4	32	No			Orthodox	Married	No			4	4	4	No		Protected Spring	No		No facility/Bush/Field	Finished roofing Corrugated iron	Rambo/wood	0	Yes	0	Crop residue	Yes	No	No	No	Yes	No	No	No	No	Yes	No	No	Yes	No	0	0	1	0	1	1	0
Female	9	Yes	4	3	35	No			Orthodox	Married	Yes	Yes	10th	4	4	4	No		Protected hand pump spring	No		Pit Latrine/traditional pit toilet	Finished roofing Corrugated iron	Rambo/wood	0	Yes	0.5	Crop residue	Yes	No	Yes	No	Yes	No	No	No	No	Yes	No	No	Yes	No	4	0	0	0	0	1	0
Male	12	Yes	3	36	27	No			Orthodox	Married	Yes	Yes	8th	3	3	3	No		Protected hand pump spring	No		No facility/Bush/Field	Finished roofing Corrugated iron	Rambo/wood	0	Yes	1.5	Crop residue	No	No	No	No	No	No	No	Yes	Yes	Yes	No	Yes	Yes	No	4	0	4	0	0	0	0
Male	3	Yes	6	31	40	No			Orthodox	Married	Yes	Yes	3rd	6	6	6	No		Protected Spring	No		Pit Latrine/traditional pit toilet	Finished roofing Corrugated iron	Rambo/wood	0	Yes	1.25	Crop residue	Yes	No	No	No	Yes	No	No	Yes	No	Yes	No	No	Yes	No	0	0	0	0	0	1	0
Female	9	Yes	7	2	38	No			Orthodox	Married	No			7	7	7	No		Protected Spring	No		Pit Latrine/traditional pit toilet	Finished roofing Corrugated iron	Rambo/wood	3	Yes	0.5	Mainly firewood (purchase or collected)	No	No	Yes	No	Yes	No	No	Yes	No	Yes	No	Yes	Yes	Yes	0	0	3	0	0	0	0
Female	11	Yes	5	3	36	No			Orthodox	Married	Yes	Yes	3rd	5	5	5	No		Protected Spring	No		Pit Latrine/traditional pit toilet	Finished roofing Corrugated iron	Rambo/wood	1	Yes	1	Crop residue	Yes	No	No	No	Yes	No	No	No	No	No	No	No	Yes	No	2	0	1	0	0	1	0
Male	10	Yes	7	35	40	No			Orthodox	Married	Yes	Yes	5th	7	7	7	No		Protected Spring	No		Pit Latrine/traditional pit toilet	Finished roofing Corrugated iron	Rambo/wood	0	Yes	1	Crop residue	No	No	No	No	Yes	No	No	No	No	Yes	No	No	Yes	No	0	0	0	0	0	0	0
Female	14	Yes	6	27	30	No			Orthodox	Married	Yes	Yes	3rd	7	7	7	No		Protected Spring	No		Pit Latrine/traditional pit toilet	Finished roofing Corrugated iron	Rambo/wood	0	Yes	2	Mainly firewood (purchase or collected)	Yes	Yes	No	No	Yes	No	No	Yes	No	Yes	No	No	Yes	No	0	0	0	0	0	0	0
Male	5	Yes	2	3	33	No			Orthodox	Married	Yes	Yes	8th	2	2	2	No		Protected Spring	No		No facility/Bush/Field	Finished roofing Corrugated iron	Rambo/wood	3	Yes	0	Mainly firewood (purchase or collected)	No	No	No	No	No	No	No	No	No	No	No	Yes	Yes	Yes	0	0	0	0	0	0	0
Male	5	Yes	3	36	33	No			Orthodox	Married	No			3	3	3	No		Protected hand pump spring	No		Pit Latrine/traditional pit toilet	Finished roofing Corrugated iron	Rambo/wood	0	Yes	1	Crop residue	Yes	No	No	No	Yes	No	No	No	No	Yes	No	Yes	Yes	No	5	0	1	1	0	0	0
Female	10	Yes	5	4	30	Yes	Yes	8th	Orthodox	Married	Yes	Yes	8th	5	5	5	No		Protected hand pump spring	No		No facility/Bush/Field	Finished roofing Corrugated iron	Rambo/wood	3	Yes	0	Mainly firewood (purchase or collected)	No	No	No	No	Yes	No	No	Yes	Yes	Yes	No	Yes	Yes	Yes	0	0	2	0	0	1	0
Male	3	Yes	3	3	30	No			Orthodox	Married	Yes	No	1st	3	3	3	No		Protected Spring	No		Pit Latrine/traditional pit toilet	Finished roofing Corrugated iron	Rambo/wood	0	Yes	0.75	Crop residue	Yes	No	No	No	Yes	No	No	No	No	Yes	No	No	Yes	No	0	3	0	0	0	0	0
Male	3	Yes	3	4	29	Yes	Yes	10th	Orthodox	Married	Yes	Yes	9th	3	3	3	No		Protected Spring	No		Pit Latrine/traditional pit toilet	Finished roofing Corrugated iron	Rambo/wood	1	Yes	1	Crop residue	No	No	Yes	No	Yes	No	No	No	No	Yes	No	Yes	Yes	No	12	0	0	0	0	0	0
Female	6	Yes	4	72	28	No			Orthodox	Married	No			4	4	4	No		Open Spring	No		No facility/Bush/Field	Finished roofing Corrugated iron	Rambo/wood	1	Yes	0.25	Mainly firewood (purchase or collected)	Yes	No	No	No	Yes	No	No	Yes	No	Yes	No	No	Yes	No	10	0	0	0	0	1	0
Male	10	Yes	5	4	30	No			Orthodox	Married	Yes	Yes	4th	5	5	5	No		Protected hand pump spring	No		Pit Latrine/traditional pit toilet	Finished roofing Corrugated iron	Rambo/wood	1	Yes	0.5	Crop residue	Yes	No	No	No	Yes	No	No	No	No	Yes	No	No	Yes	No	15	15	0	0	0	1	0
Female	6	Yes	5	3	34	No			Orthodox	Married	No			6	5	5	Yes	1	Open Spring	No		Pit Latrine/traditional pit toilet	Finished roofing Corrugated iron	Rambo/wood	3	Yes	1	Mainly firewood (purchase or collected)	No	No	Yes	No	No	No	No	No	No	Yes	No	Yes	Yes	Yes	0	0	0	0	0	1	0
Male	14	Yes	4	6	35	No			Orthodox	Married	No			4	4	4	No		Protected hand pump spring	No		Pit Latrine/traditional pit toilet	Finished roofing Corrugated iron	Rambo/wood	1	Yes	0.75	Crop residue	Yes	No	Yes	No	Yes	No	No	No	No	Yes	No	No	Yes	No	4	0	3	0	0	1	0
Female	2	Yes	6	24	35	No			Orthodox	Married	Yes	Yes	4th	6	6	6	No		Open Spring	No		Pit Latrine/traditional pit toilet	Finished roofing Corrugated iron	Rambo/wood	0	Yes	1.25	Crop residue	Yes	No	No	No	Yes	No	No	Yes	Yes	Yes	No	No	Yes	No	10	0	0	0	0	1	0
Female	14	Yes	5	4	38	No			Orthodox	Married	Yes	No	2nd	9	5	5	Yes	4	Protected Spring	No		Pit Latrine/traditional pit toilet	Finished roofing Corrugated iron	Rambo/wood	3	Yes	2	Mainly firewood (purchase or collected)	No	No	No	No	Yes	No	No	No	No	No	No	Yes	Yes	Yes	0	0	2	0	0	0	0
Female	7	Yes	2	60	20	Yes	Yes	3rd	Orthodox	Married	No			2	2	2	No		Protected Spring	No		Pit Latrine/traditional pit toilet	Finished roofing Corrugated iron	Stone with mud	1	Yes	2	Crop residue	Yes	No	No	No	Yes	No	No	No	No	Yes	No	No	Yes	No	0	0	0	0	0	0	0
Male	2	Yes	4	2	34	Yes	Yes	5th	Orthodox	Married	No			4	4	4	No		Protected Spring	No		Pit Latrine/traditional pit toilet	Finished roofing Corrugated iron	Rambo/wood	3	Yes	0.5	Mainly firewood (purchase or collected)	No	No	No	No	Yes	No	No	No	Yes	No	No	Yes	Yes	No	0	0	0	0	0	0	0
Female	5	No	1		20	No			Orthodox	Married	No			1	1	1	No		Protected Spring	No		Pit Latrine/traditional pit toilet	Finished roofing Corrugated iron	Rambo/wood	0	Yes	0.5	Mainly firewood (purchase or collected)	No	No	No	No	No	No	No	No	No	Yes	No	Yes	Yes	No	8	0	0	0	0	0	0
Male	6	Yes	3	34	20	Yes	Yes	5th	Orthodox	Married	No			3	3	3	No		Protected hand pump spring	No		No facility/Bush/Field	Finished roofing Corrugated iron	Rambo/wood	0	Yes	0.5	Mainly firewood (purchase or collected)	Yes	No	No	No	No	No	No	No	No	Yes	No	No	Yes	No	3	0	0	1	0	0	0
Female	7	Yes	3	23	28	No			Orthodox	Married	Yes	Yes	8th	3	3	3	No		Protected Spring	No		Pit Latrine/traditional pit toilet	Finished roofing Corrugated iron	Rambo/wood	0	Yes	1	Crop residue	No	No	No	No	Yes	No	No	Yes	Yes	Yes	No	Yes	No	No	0	0	0	0	0	0	0
Female	12	Yes	2	48	27	Yes	Yes	9th	Orthodox	Married	Yes	Yes	4th	2	2	2	No		Protected Spring	No		Pit Latrine/traditional pit toilet	Finished roofing Corrugated iron	Rambo/wood	1	Yes	0.25	Crop residue	Yes	No	No	No	Yes	No	No	No	No	Yes	No	No	Yes	No	2	0	0	0	0	0	0
Female	9	Yes	3	6	33	Yes	Yes	2nd	Orthodox	Married	Yes	Yes	9th	3	3	3	No		Protected Spring	No		Pit Latrine/traditional pit toilet	Finished roofing Corrugated iron	Rambo/wood	2	Yes	0.5	Mainly firewood (purchase or collected)	No	No	No	No	Yes	No	No	No	Yes	No	No	Yes	Yes	Yes	0	0	0	0	0	0	0
Male	14	Yes	4	3	35	Yes	Yes	5th	Orthodox	Married	Yes	Yes	8th	5	4	4	Yes	1	Protected Spring	No		No facility/Bush/Field	Finished roofing Corrugated iron	Rambo/wood	3	Yes	1.5	Mainly firewood (purchase or collected)	No	No	No	No	Yes	No	No	No	No	Yes	No	Yes	Yes	Yes	4	0	0	0	0	8	0
Male	9	Yes	5	4	35	No			Orthodox	Married	Yes	Yes	3rd	5	5	5	No		Protected Spring	No		Pit Latrine/traditional pit toilet	Finished roofing Corrugated iron	Rambo/wood	0	Yes	1	Crop residue	Yes	No	No	No	Yes	No	No	No	No	Yes	No	No	Yes	No	4	10	0	0	0	1	0
Male	3	Yes	2	60	27	Yes	Yes	8th	Orthodox	Married	Yes	Yes	8th	2	2	2	No		Protected hand pump spring	No		Pit Latrine/traditional pit toilet	Finished roofing Corrugated iron	Rambo/wood	1	No		Mainly firewood (purchase or collected)	Yes	No	No	No	Yes	No	No	Yes	Yes	Yes	No	No	Yes	No	6	0	0	4	0	1	0
Female	14	Yes	5	46	30	No			Orthodox	Married	No			5	5	5	No		Open Spring	No		Pit Latrine/traditional pit toilet	Finished roofing Corrugated iron	Rambo/wood	1	Yes	1.25	Crop residue	No	No	No	No	No	No	No	Yes	Yes	Yes	No	Yes	Yes	No	2	0	1	2	0	0	0
Female	12	Yes	4	144	35	Yes	Yes	3rd	Orthodox	Married	No			4	4	4	No		Protected Spring	No		Pit Latrine/traditional pit toilet	Finished roofing Corrugated iron	Rambo/wood	0	Yes	0.75	Crop residue	Yes	No	No	No	Yes	No	No	No	No	Yes	No	No	Yes	No	0	0	1	0	0	1	0
Male	7	Yes	2	29	30	No			Orthodox	Married	No			2	2	2	No		Protected Spring	No		No facility/Bush/Field	Finished roofing Corrugated iron	Rambo/wood	1	Yes	0.75	Animal dung	No	No	No	No	Yes	No	No	No	No	Yes	No	Yes	Yes	No	0	0	0	1	0	0	0
Female	8	Yes	9	32	45	No			Orthodox	Married	No			10	9	10	Yes	1	Open Spring	No		No facility/Bush/Field	Finished roofing Corrugated iron	Rambo/wood	0	Yes	0.25	Crop residue	Yes	No	No	No	Yes	No	No	Yes	No	Yes	No	No	Yes	No	2	0	0	0	0	0	0
Female	8	Yes	5	9	38	No			Orthodox	Married	No			5	5	5	No		Protected hand pump spring	No		Pit Latrine/traditional pit toilet	Finished roofing Corrugated iron	Rambo/wood	3	Yes	1	Mainly firewood (purchase or collected)	No	No	No	No	Yes	No	No	No	No	No	No	Yes	Yes	Yes	0	0	0	0	0	0	0
Male	12	Yes	4	180	36	Yes	Yes	5th	Orthodox	Divorced				4	4	4	No		Protected Spring	No		Pit Latrine/traditional pit toilet	Finished roofing Corrugated iron	Rambo/wood	0	Yes	0.75	Crop residue	Yes	No	No	No	Yes	No	No	Yes	No	Yes	No	No	Yes	No	4	0	0	0	0	0	0
Female	6	Yes	5	5	27	No			Orthodox	Married	No			5	5	6	No		Protected Spring	No		Pit Latrine/traditional pit toilet	Finished roofing Corrugated iron	Rambo/wood	0	Yes	0.5	Crop residue	Yes	No	No	No	Yes	No	No	No	Yes	Yes	No	No	Yes	No	0	0	0	0	0	2	0
Male	3	Yes	6	48	35	Yes	Yes	4th	Orthodox	Married	Yes	Yes	5th	6	6	6	No		Protected hand pump spring	No		Pit Latrine/traditional pit toilet	Finished roofing Corrugated iron	Rambo/wood	0	Yes	0.75	Crop residue	No	No	No	No	Yes	No	No	No	No	No	No	No	No	No	0	0	0	0	0	0	0
Male	13	Yes	4	4	30	No			Orthodox	Married	No			5	4	4	Yes	1	Protected Spring	No		Pit Latrine/traditional pit toilet	Finished roofing Corrugated iron	Rambo/wood	0	No		Crop residue	Yes	No	No	No	Yes	No	No	No	No	Yes	No	No	Yes	No	0	0	4	0	0	1	0
Female	12	Yes	9	48	44	No			Orthodox	Married	No			9	9	9	No		Protected Spring	No		Pit Latrine/traditional pit toilet	Finished roofing Corrugated iron	Rambo/wood	1	Yes	1.75	Crop residue	Yes	No	No	No	Yes	No	No	No	No	Yes	No	No	Yes	No	0	0	5	0	0	1	0
Female	2	Yes	7	37	40	No			Orthodox	Married	Yes	Yes	6th	8	7	7	Yes	1	Protected hand pump spring	No		Pit Latrine/traditional pit toilet	Finished roofing Corrugated iron	Rambo/wood	1	Yes	2	Mainly firewood (purchase or collected)	Yes	No	No	No	Yes	No	No	Yes	No	Yes	No	No	Yes	No	2	0	1	2	0	0	0
Male	6	No	1		30	Yes	Yes	12th	Orthodox	Married	Yes	Yes	University/college degree or higher	2	1	1	Yes	1	Protected hand pump spring	No		Pit Latrine/traditional pit toilet	Finished roofing Corrugated iron	Rambo/wood	1	No		Crop residue	Yes	No	Yes	No	Yes	No	No	No	Yes	Yes	No	No	Yes	Yes	0	0	0	0	0	0	0
Male	14	Yes	5	41	30	No			Orthodox	Married	Yes	Yes	3rd	5	5	5	No		Protected Spring	No		Pit Latrine/traditional pit toilet	Finished roofing Corrugated iron	Rambo/wood	0	Yes	0.5	Crop residue	Yes	No	No	No	Yes	No	No	Yes	Yes	Yes	No	No	Yes	No	10	0	0	0	0	0	0
Male	13	No	1		30	No			Orthodox	Married	No			2	2	2	No		Protected Spring	No		Pit Latrine/traditional pit toilet	Finished roofing Corrugated iron	Rambo/wood	0	Yes	0.25	Crop residue	No	No	No	No	Yes	No	No	No	No	Yes	No	No	Yes	No	8	0	0	0	0	0	0
Female	7	Yes	5	3	35	No			Orthodox	Married	Yes	Yes	2nd	5	5	5	No		Protected Spring	No		Pit Latrine/traditional pit toilet	Finished roofing Corrugated iron	Rambo/wood	3	Yes	1	Mainly firewood (purchase or collected)	No	No	No	No	Yes	No	No	Yes	Yes	No	No	Yes	Yes	Yes	0	0	0	0	0	0	0
Male	14	Yes	2	42	26	No			Orthodox	Married	No			2	2	2	No		Protected hand pump spring	No		No facility/Bush/Field	Finished roofing Corrugated iron	Rambo/wood	0	Yes	1	Mainly firewood (purchase or collected)	No	No	No	No	Yes	No	No	No	No	No	No	Yes	Yes	No	0	0	0	0	0	0	0
Male	2	No	1		22	No			Orthodox	Married	Yes	Yes	3rd	1	1	1	No		Protected hand pump spring	No		Pit Latrine/traditional pit toilet	Finished roofing Corrugated iron	Rambo/wood	1	Yes	1.5	Crop residue	Yes	No	No	No	Yes	No	No	Yes	No	Yes	No	No	Yes	No	6	0	0	0	0	0	0
Male	3	Yes	3	48	30	No			Orthodox	Married	Yes	Yes	10th	3	3	3	No		Protected Spring	No		No facility/Bush/Field	Finished roofing Corrugated iron	Rambo/wood	0	No		Crop residue	Yes	No	Yes	No	Yes	No	No	No	No	Yes	No	No	Yes	No	1	0	0	0	0	1	0
Male	2	Yes	4	48	35	Yes	Yes	3rd	Orthodox	Married	No			4	4	4	No		Protected Spring	No		Pit Latrine/traditional pit toilet	Finished roofing Corrugated iron	Rambo/wood	0	Yes	1	Crop residue	No	No	No	No	Yes	No	No	No	No	Yes	No	Yes	Yes	No	6	0	0	1	0	0	0
Female	7	No	1		25	Yes	Yes	10th	Orthodox	Married	Yes	Yes	9th	1	1	1	No		Open Spring	No		Pit Latrine/traditional pit toilet	Finished roofing Corrugated iron	Rambo/wood	1	Yes	0.25	Crop residue	Yes	No	No	No	Yes	No	No	No	No	No	No	No	Yes	No	4	0	0	0	0	2	0
Female	7	Yes	2	4	30	Yes	No		Orthodox	Married	Yes	Yes	10th	2	3	3	No		Protected hand pump spring	No		No facility/Bush/Field	Finished roofing Corrugated iron	Rambo/wood	3	No		Mainly firewood (purchase or collected)	No	No	No	No	No	No	No	No	No	No	No	Yes	No	No	0	0	0	0	0	0	0
Male	7	Yes	6	37	33	No			Orthodox	Married	No			6	6	6	No		Protected Spring	No		Pit Latrine/traditional pit toilet	Finished roofing Corrugated iron	Rambo/wood	0	Yes	1.5	Crop residue	Yes	No	No	No	No	No	No	No	No	Yes	No	No	Yes	No	15	0	0	0	0	0	0
Male	4	Yes	7	84	35	No			Orthodox	Married	No			8	8	8	No		Protected Spring	No		Pit Latrine/traditional pit toilet	Finished roofing Corrugated iron	Rambo/wood	1	Yes	1	Crop residue	No	No	No	No	Yes	No	No	No	No	Yes	No	No	Yes	No	10	0	0	0	0	1	0
Male	8	Yes	6	5	40	No			Orthodox	Married	No			6	6	6	No		Protected hand pump spring	No		Pit Latrine/traditional pit toilet	Finished roofing Corrugated iron	Rambo/wood	0	Yes	1.5	Crop residue	Yes	No	Yes	No	Yes	No	No	No	No	Yes	No	No	Yes	No	12	0	4	0	0	1	0
Female	12	Yes	4	72	29	No			Orthodox	Married	No			5	4	4	Yes	1	Protected hand pump spring	No		Pit Latrine/traditional pit toilet	Finished roofing Corrugated iron	Rambo/wood	1	Yes	1	Crop residue	Yes	No	Yes	No	Yes	No	No	No	No	Yes	No	No	Yes	No	0	0	0	0	0	1	0
Female	6	Yes	4	7	32	No			Orthodox	Married	No			4	4	4	No		Protected Spring	No		No facility/Bush/Field	Finished roofing Corrugated iron	Rambo/wood	3	Yes	0.5	Mainly firewood (purchase or collected)	No	No	Yes	No	Yes	No	No	Yes	Yes	No	No	Yes	Yes	Yes	0	0	0	8	0	0	0
Female	13	Yes	5	4	35	No			Orthodox	Married	No			6	5	5	Yes	1	Open Spring	No		Pit Latrine/traditional pit toilet	Finished roofing Corrugated iron	Rambo/wood	2	Yes	0.5	Mainly firewood (purchase or collected)	No	No	No	No	Yes	No	No	No	No	No	No	Yes	Yes	Yes	0	0	0	0	0	0	0
Male	8	Yes	4	2	30	No			Orthodox	Married	No			4	4	4	No		Protected Spring	No		Pit Latrine/traditional pit toilet	Finished roofing Corrugated iron	Rambo/wood	0	Yes	0.5	Crop residue	Yes	No	No	No	No	No	No	No	No	Yes	No	No	Yes	No	10	0	0	0	0	1	0
Female	9	Yes	5	3	28	No			Orthodox	Married	Yes	Yes	4th	5	5	5	No		Protected Spring	No		Pit Latrine/traditional pit toilet	Finished roofing Corrugated iron	Rambo/wood	3	Yes	1	Mainly firewood (purchase or collected)	No	No	Yes	No	Yes	No	No	Yes	Yes	Yes	No	Yes	Yes	Yes	0	0	2	0	0	0	0
Female	14	No	1		22	Yes	Yes	5th	Orthodox	Divorced				1	1	1	No		Protected hand pump spring	No		Pit Latrine/traditional pit toilet	Finished roofing Corrugated iron	Rambo/wood	0	No		Crop residue	Yes	No	No	No	No	No	No	No	No	Yes	No	No	Yes	No	0	0	0	0	0	0	0
Female	8	Yes	4	12	42	No			Orthodox	Married	No			4	4	4	No		Protected Spring	No		Pit Latrine/traditional pit toilet	Finished roofing Corrugated iron	Rambo/wood	3	Yes	1	Mainly firewood (purchase or collected)	No	No	Yes	No	No	No	No	Yes	Yes	Yes	No	Yes	Yes	Yes	0	0	0	0	0	0	0
Male	14	Yes	9	2	45	No			Orthodox	Married	No			9	9	9	No		Protected hand pump spring	No		Pit Latrine/traditional pit toilet	Finished roofing Corrugated iron	Rambo/wood	3	Yes	1	Mainly firewood (purchase or collected)	No	No	No	No	Yes	No	No	No	No	No	No	Yes	Yes	Yes	0	0	0	0	0	0	0
Male	14	Yes	8	40	40	No			Orthodox	Married	Yes	Yes	6th	8	8	8	No		Open Spring	No		Pit Latrine/traditional pit toilet	Finished roofing Corrugated iron	Rambo/wood	0	Yes	2	Mainly firewood (purchase or collected)	Yes	No	No	No	No	No	No	No	No	Yes	No	No	Yes	No	15	0	5	2	0	0	0
Male	14	Yes	3	12	42	No			Orthodox	Married	No			4	4	4	No		Protected Spring	No		No facility/Bush/Field	Finished roofing Corrugated iron	Rambo/wood	2	Yes	0.5	Mainly firewood (purchase or collected)	No	No	No	No	No	No	No	No	No	No	No	Yes	Yes	No	0	0	0	0	0	0	0
Male	12	Yes	3	42	27	Yes	Yes	7th	Orthodox	Married	Yes	Yes	8th	3	3	3	No		Protected Spring	No		Pit Latrine/traditional pit toilet	Finished roofing Corrugated iron	Rambo/wood	0	Yes	0.5	Crop residue	No	No	No	No	Yes	No	No	No	No	Yes	No	Yes	Yes	No	0	0	0	0	0	0	0
Female	6	Yes	7	28	38	No			Orthodox	Married	Yes	Yes	9th	7	7	7	No		Open Spring	No		No facility/Bush/Field	Finished roofing Corrugated iron	Rambo/wood	0	Yes	1	Crop residue	No	No	No	No	Yes	No	No	No	No	Yes	No	Yes	Yes	No	0	0	0	0	0	1	0
Male	10	Yes	3	3	27	Yes	Yes	4th	Orthodox	Married	No			3	3	3	No		Protected Spring	No		Pit Latrine/traditional pit toilet	Finished roofing Corrugated iron	Rambo/wood	3	Yes	1	Mainly firewood (purchase or collected)	No	Yes	No	No	Yes	No	No	No	No	No	No	Yes	Yes	No	0	0	2	0	0	0	0
Male	12	Yes	3	80	35	No			Orthodox	Married	Yes	Yes	4th	3	3	3	No		Protected Spring	No		No facility/Bush/Field	Finished roofing Corrugated iron	Rambo/wood	1	Yes	2	Crop residue	No	No	No	No	Yes	No	No	No	No	Yes	No	Yes	Yes	No	0	0	0	0	0	0	0
Female	10	Yes	2	120	37	Yes	Yes	4th	Orthodox	Married	Yes	Yes	11th	2	2	2	No		Protected hand pump spring	No		No facility/Bush/Field	Finished roofing Corrugated iron	Rambo/wood	1	Yes	1.25	Crop residue	Yes	No	No	No	Yes	No	No	Yes	Yes	Yes	No	No	Yes	No	10	0	0	0	0	1	0
Male	8	Yes	5	4	35	No			Orthodox	Married	No			5	5	5	No		Protected hand pump spring	No		Pit Latrine/traditional pit toilet	Finished roofing Corrugated iron	Rambo/wood	3	Yes	1.5	Mainly firewood (purchase or collected)	No	No	No	No	Yes	No	No	Yes	Yes	Yes	No	Yes	Yes	Yes	0	5	0	0	0	0	0
Male	7	Yes	3	40	27	No			Orthodox	Married	No			4	3	3	Yes	1	Open Spring	No		Pit Latrine/traditional pit toilet	Finished roofing Corrugated iron	Rambo/wood	1	Yes	0.75	Crop residue	Yes	No	No	No	Yes	No	No	No	No	No	No	No	Yes	No	0	0	0	0	0	2	0
Female	10	Yes	5	3	35	No			Orthodox	Married	No			5	0	5	No		Protected Spring	No		Pit Latrine/traditional pit toilet	Finished roofing Corrugated iron	Rambo/wood	3	Yes	1	Mainly firewood (purchase or collected)	No	No	No	No	No	No	No	No	No	No	No	Yes	Yes	Yes	0	5	0	0	0	1	0
Female	13	Yes	4	36	35	No			Orthodox	Married	No			4	4	4	No		Protected Spring	No		Pit Latrine/traditional pit toilet	Finished roofing Corrugated iron	Rambo/wood	1	Yes	2.25	Crop residue	Yes	No	No	No	Yes	No	No	Yes	Yes	Yes	No	No	No	No	0	0	0	0	0	0	0
Female	14	Yes	3	4	27	No			Orthodox	Married	No			3	3	3	No		Protected hand pump spring	No		Pit Latrine/traditional pit toilet	Finished roofing Corrugated iron	Rambo/wood	1	No		Crop residue	No	No	No	No	No	No	No	No	No	Yes	No	No	Yes	No	0	0	0	0	0	0	0
Female	3	Yes	3	2	27	Yes	Yes	7th	Orthodox	Married	Yes	Yes	4th	3	3	3	No		Open Spring	No		Pit Latrine/traditional pit toilet	Finished roofing Corrugated iron	Rambo/wood	2	No		Mainly firewood (purchase or collected)	No	No	No	No	Yes	No	No	No	Yes	Yes	No	Yes	Yes	Yes	0	0	0	0	0	0	0
Female	11	Yes	3	2	27	Yes	Yes	10th	Orthodox	Married	No			3	3	3	No		Protected Spring	No		Pit Latrine/traditional pit toilet	Finished roofing Corrugated iron	Rambo/wood	3	Yes	0.5	Mainly firewood (purchase or collected)	No	No	No	No	Yes	No	No	Yes	Yes	Yes	No	Yes	Yes	Yes	5	0	0	0	0	0	0
Female	12	Yes	4	5	34	No			Orthodox	Married	No			4	4	4	No		Protected Spring	No		No facility/Bush/Field	Finished roofing Corrugated iron	Rambo/wood	2	No		Mainly firewood (purchase or collected)	No	No	No	No	No	No	No	No	No	No	No	Yes	Yes	Yes	0	0	0	0	0	0	0
Male	2	No	1		28	Yes	Yes	10th	Orthodox	Married	Yes	Yes	University/college diploma	1	1	1	No		Protected Spring	No		Pit Latrine/traditional pit toilet	Finished roofing Corrugated iron	Rambo/wood	3	No		Mainly firewood (purchase or collected)	No	Yes	Yes	No	Yes	No	Yes	Yes	Yes	Yes	No	Yes	Yes	Yes	0	0	0	0	0	0	0
Male	2	Yes	3	4	30	Yes	Yes	8th	Orthodox	Married	Yes	Yes	9th	3	3	3	No		Protected hand pump spring	No		Pit Latrine/traditional pit toilet	Finished roofing Corrugated iron	Rambo/wood	3	Yes	0	Mainly firewood (purchase or collected)	No	No	Yes	No	Yes	No	No	Yes	Yes	Yes	No	Yes	Yes	Yes	2	0	14	0	0	0	0
Female	10	No	1		21	Yes	Yes	10th	Orthodox	Married	No			1	1	1	No		Protected Spring	No		Pit Latrine/traditional pit toilet	Finished roofing Corrugated iron	Rambo/wood	0	No		Crop residue	No	No	No	No	Yes	No	No	No	No	Yes	No	Yes	Yes	No	0	0	0	0	0	0	0
Male	9	Yes	6	43	40	No			Orthodox	Married	Yes	Yes	4th	6	6	6	No		Protected hand pump spring	No		Pit Latrine/traditional pit toilet	Finished roofing Corrugated iron	Rambo/wood	0	Yes	1.25	Crop residue	Yes	No	No	No	Yes	No	No	No	No	Yes	No	No	Yes	No	0	0	0	0	0	0	0
Male	6	No	1		20	Yes	Yes	10th	Orthodox	Married	Yes	Yes	7th	1	1	1	No		Open Spring	No		Pit Latrine/traditional pit toilet	Finished roofing Corrugated iron	Rambo/wood	0	Yes	0.5	Crop residue	Yes	No	No	No	Yes	No	No	No	No	No	No	No	Yes	No	50	0	0	0	0	1	0
Male	9	Yes	3	3	28	No			Orthodox	Married	Yes	Yes	7th	6	3	3	Yes	3	Protected hand pump spring	No		Pit Latrine/traditional pit toilet	Finished roofing Corrugated iron	Rambo/wood	1	No		Crop residue	Yes	No	No	No	Yes	No	No	No	No	Yes	No	No	Yes	No	0	0	0	0	0	1	0
Male	12	Yes	2	1	22	Yes	Yes	8th	Orthodox	Married	No			2	2	2	No		Protected hand pump spring	No		No facility/Bush/Field	Finished roofing Corrugated iron	Rambo/wood	0	Yes	1.5	Crop residue	No	No	No	No	Yes	No	No	No	No	No	No	No	Yes	No	0	0	0	0	0	1	0
Male	3	Yes	4	2	30	No			Orthodox	Married	No			5	4	4	Yes	1	Protected Spring	No		Pit Latrine/traditional pit toilet	Finished roofing Corrugated iron	Rambo/wood	2	Yes	0	Mainly firewood (purchase or collected)	No	No	No	No	No	No	No	No	No	No	No	Yes	No	No	0	0	0	0	0	0	0
Female	9	Yes	4	7	33	No			Orthodox	Married	No			4	4	4	No		Protected hand pump spring	No		Pit Latrine/traditional pit toilet	Finished roofing Corrugated iron	Rambo/wood	3	No		Mainly firewood (purchase or collected)	No	No	No	No	Yes	No	No	No	No	Yes	No	Yes	Yes	Yes	0	0	0	0	0	0	0
Male	6	Yes	5	4	38	No			Orthodox	Married	No			5	5	5	No		Open Spring	No		Pit Latrine/traditional pit toilet	Finished roofing Corrugated iron	Rambo/wood	3	Yes	0.5	Mainly firewood (purchase or collected)	No	No	No	No	No	No	No	No	No	No	No	Yes	Yes	Yes	0	2	0	0	0	0	0
Male	2	No	1		22	Yes	Yes	7th	Orthodox	Married	Yes	Yes	6th	1	1	1	No		Protected Spring	No		Pit Latrine/traditional pit toilet	Finished roofing Corrugated iron	Rambo/wood	3	Yes	0.5	Mainly firewood (purchase or collected)	No	No	No	No	Yes	No	No	No	No	No	No	Yes	Yes	Yes	2	0	0	0	0	1	0
Female	2	Yes	5	48	35	No			Orthodox	Married	Yes	Yes	6th	5	5	5	No		Open Spring	No		Pit Latrine/traditional pit toilet	Finished roofing Corrugated iron	Rambo/wood	1	Yes	0.75	Crop residue	Yes	No	No	No	Yes	No	No	Yes	Yes	Yes	No	No	Yes	No	10	9	0	0	0	1	0
Female	13	Yes	7	40	37	Yes	Yes	5th	Orthodox	Married	Yes	Yes	4th	7	7	7	No		Protected Spring	No		Pit Latrine/traditional pit toilet	Finished roofing Corrugated iron	Rambo/wood	1	Yes	1	Mainly firewood (purchase or collected)	Yes	No	No	No	Yes	No	No	Yes	No	Yes	No	No	Yes	No	5	0	0	1	0	0	0
Male	14	No	1		23	No			Orthodox	Divorced				1	2	2	No		Protected Spring	No		Pit Latrine/traditional pit toilet	Finished roofing Corrugated iron	Rambo/wood	0	Yes	1	Crop residue	Yes	No	No	No	Yes	No	No	No	No	Yes	No	No	Yes	No	10	0	0	0	0	1	0
Male	14	Yes	5	3	35	Yes	Yes	4th	Orthodox	Married	Yes	Yes	5th	4	5	5	No		Protected Spring	No		Pit Latrine/traditional pit toilet	Finished roofing Corrugated iron	Rambo/wood	1	No		Crop residue	Yes	No	Yes	No	Yes	No	No	No	No	Yes	No	No	Yes	No	2	0	0	0	0	1	0
Female	10	Yes	7	34	38	No			Orthodox	Married	Yes	Yes	6th	7	7	7	No		Protected Spring	No		No facility/Bush/Field	Finished roofing Corrugated iron	Rambo/wood	0	No		Crop residue	Yes	No	No	No	Yes	No	No	No	No	Yes	No	No	Yes	No	0	0	5	0	0	1	0
Female	8	Yes	6	96	40	No			Orthodox	Married	Yes	Yes	4th	8	8	8	No		Protected Spring	No		Pit Latrine/traditional pit toilet	Finished roofing Corrugated iron	Rambo/wood	1	Yes	0.5	Mainly firewood (purchase or collected)	No	No	No	No	Yes	No	No	Yes	Yes	Yes	No	No	Yes	No	6	0	4	0	0	1	0
Male	11	Yes	3	96	35	No			Orthodox	Married	No			5	3	3	No		Protected Spring	No		Pit Latrine/traditional pit toilet	Finished roofing Corrugated iron	Rambo/wood	0	Yes	1.5	Mainly firewood (purchase or collected)	Yes	No	No	No	No	No	No	No	No	Yes	No	No	Yes	No	8	0	10	2	0	1	0
Male	2	Yes	5	32	30	Yes	Yes	10th	Orthodox	Married	Yes	No	1st	6	6	6	No		Protected Spring	No		Pit Latrine/traditional pit toilet	Finished roofing Corrugated iron	Rambo/wood	1	Yes	3	Crop residue	Yes	No	No	No	Yes	No	No	Yes	No	Yes	No	No	Yes	No	4	0	0	0	0	0	0
Male	14	Yes	6	3	35	No			Orthodox	Married	No			6	6	6	No		Protected Spring	No		Pit Latrine/traditional pit toilet	Finished roofing Corrugated iron	Rambo/wood	1	Yes	1	Crop residue	Yes	No	No	No	Yes	No	No	No	No	No	No	No	Yes	No	0	0	0	0	0	1	0
Female	7	Yes	3	56	30	Yes	Yes	7th	Orthodox	Married	No			3	3	3	No		Protected Spring	No		No facility/Bush/Field	Finished roofing Corrugated iron	Rambo/wood	0	Yes	0.75	Mainly firewood (purchase or collected)	No	No	No	No	No	No	No	No	No	No	No	Yes	Yes	No	6	0	1	0	0	1	0
Female	4	Yes	4	2	30	Yes	Yes	2nd	Orthodox	Married	Yes	Yes	2nd	4	4	4	No		Protected Spring	No		Pit Latrine/traditional pit toilet	Finished roofing Corrugated iron	Rambo/wood	3	Yes	1	Mainly firewood (purchase or collected)	No	No	No	No	Yes	No	No	Yes	Yes	Yes	No	Yes	Yes	Yes	2	0	0	0	0	1	0
Female	4	Yes	10	3	45	Yes	Yes	8th	Orthodox	Married	Yes	Yes	2nd	10	10	10	No		Protected hand pump spring	No		Pit Latrine/traditional pit toilet	Finished roofing Corrugated iron	Rambo/wood	0	Yes	1.25	Crop residue	Yes	No	Yes	No	Yes	No	No	No	No	Yes	No	No	Yes	Yes	5	0	0	0	0	1	0
Male	10	Yes	5	4	37	No			Orthodox	Married	Yes	Yes	4th	5	5	5	No		Protected Spring	No		Pit Latrine/traditional pit toilet	Finished roofing Corrugated iron	Rambo/wood	1	Yes	0.5	Crop residue	Yes	No	No	No	Yes	No	No	No	No	No	No	No	Yes	No	0	0	0	0	0	1	0
Female	7	Yes	2	3	25	Yes	Yes	2nd	Orthodox	Married	No			2	2	2	No		Open Spring	No		Pit Latrine/traditional pit toilet	Finished roofing Corrugated iron	Rambo/wood	3	Yes	0.5	Mainly firewood (purchase or collected)	No	No	No	No	Yes	No	No	No	No	No	No	Yes	Yes	Yes	0	0	0	0	8	0	0
Male	3	No	1		20	Yes	Yes	8th	Orthodox	Married	Yes	Yes	4th	1	1	1	No		Protected Spring	No		Pit Latrine/traditional pit toilet	Finished roofing Corrugated iron	Rambo/wood	1	No		Crop residue	Yes	No	No	No	Yes	No	No	No	No	Yes	No	No	Yes	Yes	2	0	0	0	0	0	0
Female	9	Yes	8	96	35	Yes	Yes	6th	Orthodox	Married	Yes	Yes	4th	8	8	8	No		Protected hand pump spring	No		Pit Latrine/traditional pit toilet	Finished roofing Corrugated iron	Rambo/wood	0	Yes	1.5	Mainly firewood (purchase or collected)	No	No	No	No	Yes	No	No	Yes	No	Yes	No	Yes	Yes	No	0	0	0	2	0	0	0
Female	9	Yes	2	8	30	No			Orthodox	Married	No			2	2	2	No		Protected hand pump spring	No		Pit Latrine/traditional pit toilet	Finished roofing Corrugated iron	Rambo/wood	0	Yes	1.5	Crop residue	Yes	No	Yes	No	Yes	No	No	No	No	Yes	No	No	Yes	No	3	0	4	1	0	0	0
Female	8	Yes	5	3	37	No			Orthodox	Married	No			5	5	5	No		River	No		Pit Latrine/traditional pit toilet	Finished roofing Corrugated iron	Rambo/wood	0	Yes	0.25	Crop residue	Yes	No	Yes	No	Yes	No	No	No	No	Yes	No	No	Yes	No	5	0	6	0	0	1	0
Female	5	No	1		20	No			Orthodox	Married	No			1	1	1	No		Open Spring	No		No facility/Bush/Field	Finished roofing Corrugated iron	Rambo/wood	2	Yes	1	Mainly firewood (purchase or collected)	No	No	No	No	No	No	No	No	No	No	No	Yes	Yes	Yes	5	0	6	0	0	0	0
Male	11	Yes	7	3	38	No			Orthodox	Married	No			7	7	7	No		Open Spring	No		Pit Latrine/traditional pit toilet	Finished roofing Corrugated iron	Rambo/wood	1	Yes	2	Mainly firewood (purchase or collected)	Yes	No	No	No	No	No	No	No	No	No	No	No	Yes	No	0	0	0	0	0	0	0
Female	8	No	1		27	Yes	Yes	10th	Orthodox	Married	Yes	Yes	10th	1	1	1	No		Protected Spring	No		Pit Latrine/traditional pit toilet	Finished roofing Corrugated iron	Rambo/wood	1	Yes	1	Mainly firewood (purchase or collected)	Yes	No	No	No	Yes	No	No	No	No	Yes	No	No	Yes	Yes	0	0	4	0	0	0	0
Male	14	Yes	5	9	35	No			Orthodox	Married	Yes	Yes	3rd	6	5	6	No		River	No		Pit Latrine/traditional pit toilet	Finished roofing Corrugated iron	Rambo/wood	1	Yes	2	Mainly firewood (purchase or collected)	Yes	No	No	No	No	No	No	Yes	Yes	Yes	No	No	Yes	No	0	0	2	0	0	0	0
Female	8	No	1		28	No			Orthodox	Married	Yes	Yes	4th	1	1	1	No		Protected hand pump spring	No		Pit Latrine/traditional pit toilet	Finished roofing Corrugated iron	Stone with mud	0	No		Mainly firewood (purchase or collected)	Yes	No	No	No	No	No	No	No	Yes	Yes	No	No	Yes	No	5	0	0	0	0	0	0
Female	11	Yes	7	40	32	No			Orthodox	Married	Yes	Yes	3rd	7	7	7	No		River	No		Pit Latrine/traditional pit toilet	Finished roofing Corrugated iron	Rambo/wood	0	Yes	1.5	Mainly firewood (purchase or collected)	No	No	No	No	Yes	No	No	No	No	No	No	Yes	Yes	No	0	0	0	0	0	0	0
Female	9	No	1		23	Yes	Yes	4th	Orthodox	Married	Yes	Yes	2nd	1	1	1	No		Open Spring	No		Pit Latrine/traditional pit toilet	Finished roofing Corrugated iron	Rambo/wood	1	Yes	3	Mainly firewood (purchase or collected)	Yes	No	No	No	Yes	No	No	Yes	Yes	Yes	No	No	Yes	No	3	0	5	0	0	0	0
Male	10	Yes	5	3	35	No			Orthodox	Married	No			7	5	5	Yes	1	River	No		Pit Latrine/traditional pit toilet	Finished roofing Corrugated iron	Rambo/wood	0	Yes	1	Mainly firewood (purchase or collected)	Yes	No	No	No	No	No	No	Yes	No	Yes	No	No	Yes	Yes	0	0	7	0	0	0	0
Female	5	Yes	4	4	30	No			Orthodox	Married	No			4	4	4	No		River	No		Pit Latrine/traditional pit toilet	Finished roofing Corrugated iron	Rambo/wood	0	Yes	0.5	Crop residue	Yes	No	No	No	No	No	No	No	No	Yes	No	No	Yes	No	2	0	3	1	0	0	0
Male	7	No	1		20	Yes	Yes	7th	Orthodox	Married	No			1	1	1	No		River	No		Pit Latrine/traditional pit toilet	Finished roofing Corrugated iron	Rambo/wood	1	Yes	1.5	Mainly firewood (purchase or collected)	Yes	No	No	No	Yes	No	No	No	No	Yes	No	No	Yes	No	2	0	10	1	0	0	0
Female	14	No	1		22	No			Orthodox	Married	No			1	1	1	No		Open Spring	No		Pit Latrine/traditional pit toilet	Finished roofing Corrugated iron	Rambo/wood	1	Yes	2	Mainly firewood (purchase or collected)	Yes	No	No	No	Yes	No	No	No	No	Yes	No	No	Yes	No	3	0	0	0	0	0	0
Female	9	Yes	1		24	No			Orthodox	Married	No			2	1	1	Yes	1	Open Spring	No		Pit Latrine/traditional pit toilet	Finished roofing Corrugated iron	Rambo/wood	0	No		Mainly firewood (purchase or collected)	No	No	No	No	No	No	No	No	Yes	Yes	No	No	Yes	No	5	0	0	1	0	0	0
Male	11	Yes	4	68	36	No			Orthodox	Married	No			6	4	4	Yes	2	Protected Spring	No		Pit Latrine/traditional pit toilet	Finished roofing Corrugated iron	Rambo/wood	1	Yes	2	Mainly firewood (purchase or collected)	Yes	No	No	No	No	No	No	No	No	Yes	No	No	Yes	No	3	0	0	0	0	0	0
Male	9	Yes	4	2	30	No			Orthodox	Married	No			5	4	4	Yes	1	Open Spring	No		No facility/Bush/Field	Finished roofing Corrugated iron	Rambo/wood	2	Yes	0.5	Mainly firewood (purchase or collected)	No	No	No	No	No	No	No	No	No	No	No	Yes	Yes	Yes	0	0	4	0	0	0	0
Female	2	Yes	3	36	30	Yes	Yes	5th	Orthodox	Married	Yes	Yes	3rd	3	3	3	No		River	No		Pit Latrine/traditional pit toilet	Finished roofing Corrugated iron	Rambo/wood	1	Yes	0.5	Mainly firewood (purchase or collected)	No	No	No	No	Yes	No	No	No	No	Yes	No	Yes	Yes	No	2	0	3	1	0	0	0
Female	5	Yes	7	4	43	Yes	Yes	6th	Orthodox	Married	Yes	Yes	6th	8	7	7	Yes	1	River	Yes	Add bleach/chlorine	Pit Latrine/traditional pit toilet	Finished roofing Corrugated iron	Rambo/wood	3	Yes	2	Mainly firewood (purchase or collected)	No	No	No	No	Yes	No	No	Yes	Yes	Yes	No	Yes	Yes	Yes	10	0	7	1	0	0	0
Male	14	Yes	5	72	30	No			Orthodox	Married	Yes	Yes	6th	5	5	5	No		River	No		Pit Latrine/traditional pit toilet	Finished roofing Corrugated iron	Rambo/wood	1	Yes	0.5	Mainly firewood (purchase or collected)	Yes	No	No	No	Yes	No	No	Yes	Yes	Yes	No	No	Yes	No	2	0	0	1	0	0	0
Female	2	Yes	8	48	35	No			Orthodox	Married	No			8	8	8	No		River	No		Pit Latrine/traditional pit toilet	Finished roofing Corrugated iron	Rambo/wood	0	Yes	1.25	Mainly firewood (purchase or collected)	No	No	No	No	Yes	No	No	No	No	No	No	Yes	Yes	No	2	0	0	1	0	0	0
Male	12	No	1		23	Yes	Yes	7th	Orthodox	Married	No			1	1	1	No		Protected hand pump spring	No		Pit Latrine/traditional pit toilet	Finished roofing Corrugated iron	Rambo/wood	1	Yes	0.5	Mainly firewood (purchase or collected)	Yes	No	No	No	Yes	No	No	No	No	No	No	No	Yes	No	0	0	4	0	0	0	0
Female	5	No	1		18	No			Orthodox	Married	Yes	Yes	4th	1	1	1	No		River	No		No facility/Bush/Field	Finished roofing Corrugated iron	Rambo/wood	0	Yes	0.25	Mainly firewood (purchase or collected)	No	No	No	No	No	No	No	No	No	Yes	No	No	Yes	No	2	0	2	0	0	0	0
Female	3	Yes	5	3	26	No			Orthodox	Married	Yes	Yes	6th	5	5	5	No		Open Spring	No		Pit Latrine/traditional pit toilet	Finished roofing Corrugated iron	Rambo/wood	1	No		Mainly firewood (purchase or collected)	Yes	No	No	No	Yes	No	No	Yes	Yes	Yes	No	No	Yes	No	5	0	2	0	0	0	0
Female	11	Yes	4	48	30	No			Orthodox	Married	Yes	No	1st	4	4	4	No		Protected hand pump spring	No		No facility/Bush/Field	Finished roofing Corrugated iron	Rambo/wood	1	Yes	0.75	Mainly firewood (purchase or collected)	No	No	No	No	No	No	No	No	No	Yes	No	Yes	Yes	No	5	0	3	1	0	0	0
Male	12	Yes	3	3	34	No			Orthodox	Married	No			3	3	3	No		River	No		Pit Latrine/traditional pit toilet	Finished roofing Corrugated iron	Rambo/wood	0	Yes	1	Mainly firewood (purchase or collected)	Yes	No	No	No	Yes	No	No	Yes	Yes	Yes	No	No	Yes	Yes	0	0	2	0	0	0	0
Female	3	Yes	6	30	30	No			Orthodox	Married	No			6	6	6	No		Protected hand pump spring	No		Pit Latrine/traditional pit toilet	Finished roofing Corrugated iron	Rambo/wood	0	Yes	1	Mainly firewood (purchase or collected)	Yes	No	No	No	Yes	No	No	Yes	Yes	Yes	No	No	Yes	No	2	0	5	2	0	0	0
Female	7	Yes	4	3	25	No			Orthodox	Married	No			4	4	4	No		Protected hand pump spring	No		No facility/Bush/Field	Finished roofing Corrugated iron	Rambo/wood	1	No		Mainly firewood (purchase or collected)	No	No	No	No	No	No	No	No	Yes	Yes	No	Yes	Yes	Yes	0	0	4	1	0	0	0
Female	2	Yes	6	20	28	No			Orthodox	Married	Yes	Yes	4th	6	6	6	No		Open Spring	No		Pit Latrine/traditional pit toilet	Finished roofing Corrugated iron	Rambo/wood	0	Yes	0.25	Crop residue	Yes	No	No	No	Yes	No	No	Yes	Yes	Yes	No	No	Yes	No	4	0	4	1	0	0	0
Female	10	Yes	5	3	36	No			Orthodox	Married	Yes	Yes	4th	6	5	5	Yes	1	Protected hand pump spring	Yes	Add bleach/chlorine	Pit Latrine/traditional pit toilet	Finished roofing Corrugated iron	Rambo/wood	1	Yes	2	Mainly firewood (purchase or collected)	No	No	No	No	Yes	No	No	Yes	No	Yes	No	Yes	Yes	Yes	4	0	4	1	0	0	0
Male	2	Yes	1		25	No			Orthodox	Married	Yes	Yes	6th	1	1	1	No		Protected Spring	No		No facility/Bush/Field	Wood planks	Rambo/wood	0	Yes	1.5	Crop residue	No	No	No	No	Yes	No	No	No	No	No	No	Yes	Yes	No	10	0	0	0	0	0	0
Male	13	Yes	2	7	25	No			Orthodox	Married	No			2	2	2	No		Open Spring	Yes	Add bleach/chlorine	Pit Latrine/traditional pit toilet	Finished roofing Corrugated iron	Rambo/wood	1	Yes	2	Mainly firewood (purchase or collected)	Yes	No	No	No	No	No	No	Yes	Yes	Yes	No	No	Yes	No	0	0	0	0	0	0	0
Female	6	Yes	4	3	28	Yes	Yes	3rd	Orthodox	Married	No			4	4	4	No		Protected hand pump spring	Yes	Add bleach/chlorine	Pit Latrine/traditional pit toilet	Finished roofing Corrugated iron	Rambo/wood	1	Yes	0.5	Mainly firewood (purchase or collected)	No	No	No	No	No	No	No	No	No	No	No	Yes	Yes	Yes	0	0	0	0	0	0	0
Female	11	Yes	2	44	27	Yes	Yes	8th	Orthodox	Married	Yes	Yes	8th	2	2	2	No		Protected Spring	No		Pit Latrine/traditional pit toilet	Finished roofing Corrugated iron	Rambo/wood	1	Yes	0.25	Mainly firewood (purchase or collected)	Yes	No	No	No	Yes	No	No	No	No	Yes	No	No	Yes	No	3	0	4	1	0	0	0
Male	14	Yes	5	35	38	No			Orthodox	Married	Yes	Yes	4th	6	5	5	Yes	1	Protected hand pump spring	No		Pit Latrine/traditional pit toilet	Finished roofing Corrugated iron	Rambo/wood	1	Yes	1.5	Mainly firewood (purchase or collected)	Yes	No	No	No	Yes	No	No	Yes	Yes	Yes	No	No	Yes	No	10	0	0	1	0	1	0
Male	11	Yes	7	3	40	No			Orthodox	Married	No			7	7	7	No		Open Spring	No		Pit Latrine/traditional pit toilet	Finished roofing Corrugated iron	Rambo/wood	1	Yes	0.5	Mainly firewood (purchase or collected)	Yes	No	No	No	Yes	No	No	No	No	Yes	No	No	Yes	Yes	0	0	5	1	0	0	0
Female	4	Yes	4	18	28	No			Orthodox	Married	Yes	Yes	3rd	4	4	4	No		Protected hand pump spring	No		Pit Latrine/traditional pit toilet	Finished roofing Corrugated iron	Rambo/wood	1	Yes	0.5	Mainly firewood (purchase or collected)	Yes	No	No	No	No	No	No	Yes	Yes	Yes	No	No	Yes	No	3	0	3	1	0	0	0
Male	6	Yes	5	55	40	No			Orthodox	Married	No			6	5	5	Yes	1	Open Spring	No		No facility/Bush/Field	Finished roofing Corrugated iron	Rambo/wood	1	Yes	1	Crop residue	Yes	No	No	No	No	No	No	No	No	Yes	No	No	Yes	No	10	0	13	1	0	0	0
Female	4	Yes	3	3	30	No			Orthodox	Married	No			4	3	3	Yes	1	Open Spring	No		Pit Latrine/traditional pit toilet	Finished roofing Corrugated iron	Rambo/wood	1	Yes	1	Mainly firewood (purchase or collected)	Yes	No	No	No	No	No	No	No	No	No	No	No	Yes	No	0	0	2	0	0	0	0
Male	7	Yes	3	5	35	No			Orthodox	Married	No			3	3	3	No		Protected Spring	No		Pit Latrine/traditional pit toilet	Finished roofing Corrugated iron	Rambo/wood	1	Yes	2	Mainly firewood (purchase or collected)	Yes	No	No	No	No	No	No	Yes	Yes	Yes	No	No	Yes	No	4	0	3	1	0	0	0
Male	5	Yes	5	4	38	No			Orthodox	Married	No			6	5	5	Yes	1	Open Spring	No		Pit Latrine/traditional pit toilet	Finished roofing Corrugated iron	Rambo/wood	1	Yes	0.5	Mainly firewood (purchase or collected)	Yes	No	No	No	No	No	No	No	No	No	No	No	Yes	No	0	0	0	0	0	0	0
Female	12	Yes	4	38	30	No			Orthodox	Married	Yes	Yes	3rd	4	4	4	No		River	No		No facility/Bush/Field	Finished roofing Corrugated iron	Rambo/wood	1	No		Mainly firewood (purchase or collected)	Yes	No	No	No	No	No	No	No	No	Yes	No	No	Yes	No	2	0	3	1	0	0	0
Female	12	Yes	4	36	30	No			Orthodox	Married	No			4	4	4	No		Protected Spring	No		Pit Latrine/traditional pit toilet	Finished roofing Corrugated iron	Rambo/wood	0	Yes	0.25	Mainly firewood (purchase or collected)	Yes	No	No	No	No	No	No	No	No	Yes	No	No	Yes	No	2	0	4	2	0	0	0
Male	4	Yes	4	40	28	Yes	Yes	6th	Orthodox	Married	No			4	4	4	No		River	No		No facility/Bush/Field	Finished roofing Corrugated iron	Rambo/wood	1	Yes	1	Mainly firewood (purchase or collected)	Yes	No	No	No	Yes	No	No	No	No	Yes	No	No	Yes	No	0	0	5	1	0	0	0
Male	14	Yes	6	3	35	No			Orthodox	Married	Yes	Yes	5th	6	6	6	No		Open Spring	No		Pit Latrine/traditional pit toilet	Finished roofing Corrugated iron	Stone with mud	1	Yes	3	Mainly firewood (purchase or collected)	Yes	No	No	No	Yes	No	No	No	Yes	Yes	No	No	Yes	No	5	0	3	1	0	0	0
Male	14	Yes	1		26	No			Orthodox	Married	No			1	1	1	No		Open Spring	No		Pit Latrine/traditional pit toilet	Finished roofing Corrugated iron	Rambo/wood	1	No		Mainly firewood (purchase or collected)	Yes	No	No	No	Yes	No	No	Yes	No	Yes	No	No	Yes	No	0	0	2	0	0	0	0
Female	2	Yes	8	35	30	No			Orthodox	Married	No			8	8	8	No		Open Spring	No		Pit Latrine/traditional pit toilet	Finished roofing Corrugated iron	Rambo/wood	1	Yes	0.5	Mainly firewood (purchase or collected)	Yes	No	No	No	Yes	No	No	Yes	No	Yes	No	No	Yes	No	8	0	5	0	1	0	0
Male	6	Yes	6	42	38	No			Orthodox	Married	Yes	No	1st	6	6	6	No		Protected Spring	No		Pit Latrine/traditional pit toilet	Finished roofing Corrugated iron	Rambo/wood	0	Yes	0.25	Mainly firewood (purchase or collected)	Yes	No	No	No	Yes	No	No	No	No	Yes	No	No	Yes	No	0	0	0	1	0	0	0
Male	3	Yes	5	24	32	No			Orthodox	Married	No			5	5	5	No		River	No		Pit Latrine/traditional pit toilet	Finished roofing Corrugated iron	Rambo/wood	1	Yes	1	Mainly firewood (purchase or collected)	No	No	No	No	No	No	No	No	No	Yes	No	Yes	Yes	No	4	0	4	1	0	0	0
Male	5	Yes	5	5	35	No			Orthodox	Married	No			5	5	5	No		River	No		Pit Latrine/traditional pit toilet	Finished roofing Corrugated iron	Rambo/wood	1	Yes	1.25	Crop residue	Yes	No	No	No	No	No	No	No	No	Yes	No	No	Yes	Yes	3	0	0	0	0	0	0
Male	7	Yes	5	8	35	No			Orthodox	Married	No			7	6	6	Yes	1	River	No		Pit Latrine/traditional pit toilet	Finished roofing Corrugated iron	Rambo/wood	0	Yes	2	Mainly firewood (purchase or collected)	No	No	No	No	No	No	No	No	No	Yes	No	No	Yes	No	5	0	0	1	0	0	0
Male	5	Yes	5	3	36	No			Orthodox	Married	No			5	5	5	No		River	No		Pit Latrine/traditional pit toilet	Finished roofing Corrugated iron	Rambo/wood	1	Yes	1	Mainly firewood (purchase or collected)	Yes	No	No	No	Yes	No	No	Yes	Yes	Yes	No	No	Yes	Yes	0	0	0	0	0	0	0
Female	3	Yes	2	0	20	Yes	Yes	8th	Orthodox	Married	Yes	Yes	9th	2	1	1	Yes	3	River	No		Pit Latrine/traditional pit toilet	Finished roofing Corrugated iron	Stone with mud	9	No		Mainly firewood (purchase or collected)	Yes	No	Yes	No	Yes	No	No	Yes	Yes	Yes	No	No	No	No	0	0	0	0	0	0	0
Female	8	Yes	5	48	35	No			Orthodox	Married	No			5	5	5	No		River	No		Pit Latrine/traditional pit toilet	Finished roofing Corrugated iron	Rambo/wood	0	Yes	1	Mainly firewood (purchase or collected)	Yes	No	No	No	Yes	No	No	Yes	Yes	Yes	No	No	Yes	No	3	0	4	1	0	0	0
Female	2	Yes	4	2	30	No			Orthodox	Married	No			4	4	4	No		Protected Spring	No		Pit Latrine/traditional pit toilet	Finished roofing Corrugated iron	Rambo/wood	0	No		Crop residue	Yes	No	Yes	No	Yes	No	No	No	No	Yes	No	No	Yes	No	7	0	0	1	0	0	0
Male	2	Yes	3	2	30	Yes	No		Orthodox	Married	Yes	Yes	5th	3	3	3	No		Protected Spring	No		Pit Latrine/traditional pit toilet	Finished roofing Corrugated iron	Rambo/wood	0	No		Mainly firewood (purchase or collected)	Yes	No	No	No	Yes	No	No	No	Yes	Yes	No	No	Yes	No	0	0	0	2	0	0	0
Male	4	Yes	5	3	30	No			Orthodox	Married	No			5	5	5	No		River	No		Pit Latrine/traditional pit toilet	Finished roofing Corrugated iron	Rambo/wood	1	No		Mainly firewood (purchase or collected)	No	No	No	No	No	No	No	No	No	Yes	No	No	Yes	No	2	0	4	1	0	0	0
Male	11	Yes	3	4	23	No			Orthodox	Married	No			4	4	4	No		Open Spring	No		Pit Latrine/traditional pit toilet	Finished roofing Corrugated iron	Rambo/wood	1	No		Mainly firewood (purchase or collected)	Yes	No	No	No	Yes	No	No	Yes	Yes	Yes	No	No	Yes	No	1	0	0	2	0	0	0
Male	14	Yes	4	4	35	No			Orthodox	Married	No			5	4	4	Yes	1	Open Spring	No		No facility/Bush/Field	Finished roofing Corrugated iron	Rambo/wood	3	Yes	1	Mainly firewood (purchase or collected)	No	No	No	No	No	No	No	No	No	No	No	Yes	Yes	Yes	0	0	2	0	0	0	0
Female	12	Yes	3	2	25	Yes	Yes	4th	Orthodox	Married	No			4	3	3	Yes	1	Protected Spring	No		Pit Latrine/traditional pit toilet	Finished roofing Corrugated iron	Rambo/wood	3	No		Mainly firewood (purchase or collected)	No	No	No	No	No	No	No	No	No	No	No	Yes	Yes	Yes	0	0	8	0	0	1	0
Male	14	Yes	2	3	28	No			Orthodox	Married	Yes	Yes	5th	2	3	2	No		Open Spring	No		Pit Latrine/traditional pit toilet	Finished roofing Corrugated iron	Rambo/wood	1	No		Mainly firewood (purchase or collected)	Yes	No	No	No	Yes	No	No	No	Yes	Yes	No	No	Yes	No	5	0	3	0	0	0	0
Female	9	Yes	6	6	34	No			Orthodox	Married	Yes	Yes	4th	6	6	6	No		Open Spring	Yes	Other	Pit Latrine/traditional pit toilet	Finished roofing Corrugated iron	Rambo/wood	0	Yes	2	Mainly firewood (purchase or collected)	Yes	No	No	No	Yes	No	No	Yes	Yes	Yes	No	No	Yes	No	5	0	0	0	0	0	0
Female	13	Yes	2	96	25	No			Orthodox	Married	No			2	2	2	No		River	No		No facility/Bush/Field	Finished roofing Corrugated iron	Rambo/wood	0	Yes	1	Mainly firewood (purchase or collected)	Yes	No	No	No	No	No	No	No	No	No	No	No	Yes	No	0	0	0	0	0	0	0
Male	6	Yes	4	36	35	No			Orthodox	Married	Yes	Yes	6th	7	4	4	Yes	3	River	No		No facility/Bush/Field	Finished roofing Corrugated iron	Rambo/wood	1	No		Mainly firewood (purchase or collected)	Yes	No	No	No	Yes	No	No	No	No	No	No	No	Yes	No	0	0	3	3	0	0	0
Female	3	Yes	5	72	40	No			Orthodox	Married	Yes	Yes	4th	8	5	5	Yes	3	Protected hand pump spring	No		Pit Latrine/traditional pit toilet	Finished roofing Corrugated iron	Rambo/wood	0	Yes	0.5	Mainly firewood (purchase or collected)	Yes	No	No	No	Yes	No	No	Yes	Yes	Yes	No	No	Yes	No	3	0	2	1	0	0	0
Male	6	Yes	3	4	30	Yes	Yes	7th	Orthodox	Married	Yes	Yes	3rd	4	3	3	Yes	1	River	No		Pit Latrine/traditional pit toilet	Finished roofing Corrugated iron	Rambo/wood	1	Yes	0.5	Mainly firewood (purchase or collected)	Yes	No	Yes	No	Yes	No	No	Yes	Yes	Yes	No	No	Yes	Yes	0	0	0	0	0	0	0
Female	4	Yes	5	40	28	Yes	Yes	4th	Orthodox	Married	Yes	Yes	2nd	5	5	5	No		River	No		No facility/Bush/Field	Finished roofing Corrugated iron	Rambo/wood	0	Yes	0.5	Mainly firewood (purchase or collected)	Yes	No	No	No	Yes	No	No	Yes	Yes	Yes	No	No	Yes	No	0	0	8	0	0	0	0
Female	13	Yes	5	2	42	No			Orthodox	Married	No			5	5	5	No		River	No		Pit Latrine/traditional pit toilet	Finished roofing Corrugated iron	Rambo/wood	1	Yes	1	Mainly firewood (purchase or collected)	Yes	No	No	No	No	No	No	No	No	Yes	No	No	Yes	Yes	0	0	4	0	0	0	0
Female	10	No	1		18	Yes	Yes	6th	Orthodox	Married	No			1	1	1	No		River	No		No facility/Bush/Field	Finished roofing Corrugated iron	Rambo/wood	1	Yes	1	Mainly firewood (purchase or collected)	Yes	No	No	No	Yes	No	No	No	No	Yes	No	No	Yes	No	2	0	2	1	0	0	0
Male	6	Yes	5	4	35	No			Orthodox	Married	Yes	Yes	3rd	6	6	6	No		Open Spring	No		Pit Latrine/traditional pit toilet	Finished roofing Corrugated iron	Rambo/wood	1	No		Mainly firewood (purchase or collected)	Yes	No	No	No	Yes	No	No	Yes	Yes	Yes	No	No	Yes	No	4	0	0	0	0	0	0
Male	14	Yes	1		22	Yes	Yes	4th	Orthodox	Married	Yes	Yes	10th	1	1	1	No		Open Spring	No		Pit Latrine/traditional pit toilet	Finished roofing Corrugated iron	Rambo/wood	1	No		Mainly firewood (purchase or collected)	No	No	No	No	Yes	No	No	Yes	Yes	Yes	No	Yes	Yes	No	2	0	0	0	0	0	0
Female	14	Yes	3	4	40	No			Orthodox	Married	No			3	3	3	No		Open Spring	No		Pit Latrine/traditional pit toilet	Finished roofing Corrugated iron	Rambo/wood	0	Yes	0.5	Mainly firewood (purchase or collected)	Yes	No	No	No	No	No	No	Yes	Yes	No	No	No	Yes	Yes	0	0	4	0	0	0	0
Male	4	Yes	3	5	26	No			Orthodox	Married	No			3	3	3	No		Protected hand pump spring	No		Pit Latrine/traditional pit toilet	Finished roofing Corrugated iron	Stone with mud	2	No		Mainly firewood (purchase or collected)	Yes	No	No	No	No	No	No	No	Yes	Yes	No	No	Yes	No	0	0	0	0	0	0	0
Female	12	Yes	3	84	30	No			Orthodox	Married	No			3	3	3	No		River	No		Pit Latrine/traditional pit toilet	Finished roofing Corrugated iron	Stone with mud	1	Yes	1	Crop residue	Yes	No	No	No	No	No	No	Yes	No	Yes	No	No	Yes	No	1	0	0	1	0	0	0
Female	12	Yes	6	8	37	No			Orthodox	Married	No			6	6	6	No		River	No		Pit Latrine/traditional pit toilet	Finished roofing Corrugated iron	Rambo/wood	0	Yes	2	Crop residue	Yes	No	No	No	Yes	No	No	No	No	Yes	No	No	Yes	No	7	2	2	1	0	0	0
Male	12	Yes	4	17	40	No			Orthodox	Married	Yes	Yes	3rd	4	4	4	No		River	No		Pit Latrine/traditional pit toilet	Finished roofing Corrugated iron	Rambo/wood	1	Yes	4	Mainly firewood (purchase or collected)	No	No	No	No	Yes	No	No	Yes	Yes	Yes	No	No	Yes	No	4	0	0	1	0	0	0
Male	12	No	1		22	Yes	Yes	7th	Orthodox	Married	Yes	Yes	9th	1	1	1	No		Open Spring	No		Pit Latrine/traditional pit toilet	Finished roofing Corrugated iron	Rambo/wood	1	No		Mainly firewood (purchase or collected)	Yes	No	No	No	Yes	No	No	Yes	Yes	Yes	No	No	Yes	No	2	2	0	0	0	0	0
Female	3	Yes	4	18	35	No			Orthodox	Married	No			4	4	4	No		Protected hand pump spring	No		Pit Latrine/traditional pit toilet	Finished roofing Corrugated iron	Rambo/wood	1	Yes	1	Mainly firewood (purchase or collected)	Yes	No	No	No	No	No	No	Yes	Yes	Yes	No	No	Yes	No	0	0	0	1	0	0	0
Female	13	Yes	8	46	37	No			Orthodox	Married	Yes	Yes	3rd	8	8	8	No		Protected hand pump spring	No		Pit Latrine/traditional pit toilet	Finished roofing Corrugated iron	Rambo/wood	0	Yes	0.5	Mainly firewood (purchase or collected)	No	No	No	No	No	No	No	No	No	Yes	No	Yes	Yes	No	0	0	0	1	1	0	0
Male	8	Yes	5	84	36	No			Orthodox	Married	No			5	5	5	No		Protected Spring	No		No facility/Bush/Field	Finished roofing Corrugated iron	Rambo/wood	0	Yes	0.5	Mainly firewood (purchase or collected)	Yes	No	No	No	No	No	No	No	No	No	No	No	Yes	No	1	0	3	1	0	0	0
Male	5	No	1		20	Yes	Yes	5th	Orthodox	Married	No			1	1	1	No		River	No		No facility/Bush/Field	Finished roofing Corrugated iron	Rambo/wood	1	No		Mainly firewood (purchase or collected)	No	No	No	No	Yes	No	No	No	No	No	No	Yes	Yes	Yes	0	0	4	0	0	0	0
Female	6	Yes	4	4	30	No			Orthodox	Married	No			4	4	4	No		Protected Spring	No		No facility/Bush/Field	Finished roofing Corrugated iron	Rambo/wood	1	Yes	0.5	Mainly firewood (purchase or collected)	Yes	No	No	No	No	No	No	No	No	No	No	No	Yes	Yes	0	0	2	1	0	0	0
Male	5	Yes	2	5	24	Yes	Yes	5th	Orthodox	Married	No			2	2	2	No		Protected hand pump spring	No		Pit Latrine/traditional pit toilet	Finished roofing Corrugated iron	Rambo/wood	1	Yes	5	Mainly firewood (purchase or collected)	Yes	No	No	No	Yes	No	No	No	No	Yes	No	No	Yes	Yes	4	0	0	0	0	0	0
Male	3	Yes	2	3	22	Yes	Yes	8th	Orthodox	Married	Yes	Yes	8th	2	2	2	No		Protected hand pump spring	No		Pit Latrine/traditional pit toilet	Finished roofing Corrugated iron	Rambo/wood	1	Yes	0.5	Mainly firewood (purchase or collected)	Yes	No	No	No	No	No	No	No	No	No	No	No	No	Yes	0	0	0	0	0	0	0
Male	6	Yes	2	4	22	Yes	Yes	7th	Orthodox	Married	Yes	Yes	10th	3	2	2	Yes	1	Protected hand pump spring	No		No facility/Bush/Field	Finished roofing Corrugated iron	Rambo/wood	1	Yes	2	Mainly firewood (purchase or collected)	Yes	No	No	No	Yes	No	No	Yes	No	Yes	No	No	Yes	No	0	0	0	1	0	0	0
Male	14	No	1		22	Yes	Yes	8th	Orthodox	Married	No			1	1	1	No		Protected hand pump spring	No		Pit Latrine/traditional pit toilet	Finished roofing Corrugated iron	Rambo/wood	1	No		Mainly firewood (purchase or collected)	Yes	No	No	No	Yes	No	No	Yes	No	Yes	No	No	No	Yes	0	0	0	0	0	0	0
Male	8	No	1		20	Yes	Yes	7th	Orthodox	Married	No			2	2	2	No		Protected hand pump spring	No		Pit Latrine/traditional pit toilet	Finished roofing Corrugated iron	Rambo/wood	1	Yes	4	Mainly firewood (purchase or collected)	Yes	No	No	No	Yes	No	No	No	No	Yes	No	No	Yes	No	9	0	0	0	0	0	0
Female	12	Yes	4	4	32	No			Orthodox	Married	Yes	Yes	5th	6	6	6	No		Open Spring	No		Pit Latrine/traditional pit toilet	Finished roofing Corrugated iron	Rambo/wood	1	No		Mainly firewood (purchase or collected)	Yes	No	No	No	Yes	No	No	No	Yes	Yes	No	No	Yes	No	0	2	0	1	0	0	0
Female	13	Yes	7	55	38	No			Orthodox	Married	Yes	Yes	3rd	7	7	7	No		Protected hand pump spring	No		Pit Latrine/traditional pit toilet	Finished roofing Corrugated iron	Rambo/wood	1	Yes	3	Mainly firewood (purchase or collected)	Yes	No	No	No	Yes	No	No	No	No	Yes	No	No	Yes	No	0	0	0	0	0	0	0
Male	10	Yes	4	5	33	No			Orthodox	Married	Yes	Yes	5th	4	4	4	No		Protected hand pump spring	No		Pit Latrine/traditional pit toilet	Finished roofing Corrugated iron	Stone with mud	1	Yes	8	Mainly firewood (purchase or collected)	Yes	No	Yes	No	Yes	No	Yes	Yes	Yes	Yes	No	No	Yes	No	4	0	0	2	0	0	0
Female	3	Yes	5	3	30	No			Orthodox	Married	No			5	5	5	No		Covered Well	No		Pit Latrine/traditional pit toilet	Finished roofing Corrugated iron	Rambo/wood	1	Yes	2	Mainly firewood (purchase or collected)	Yes	No	Yes	No	Yes	No	No	Yes	Yes	Yes	No	No	Yes	Yes	0	0	0	0	0	0	0
Male	6	Yes	3	4	27	No			Orthodox	Married	No			3	3	3	No		Protected hand pump spring	No		Pit Latrine/traditional pit toilet	Finished roofing Corrugated iron	Rambo/wood	1	Yes	4	Mainly firewood (purchase or collected)	Yes	No	No	No	Yes	No	No	No	No	Yes	No	No	Yes	No	2	0	0	1	0	0	0
Female	12	Yes	6	5	35	No			Orthodox	Married	No			6	6	6	No		Protected hand pump spring	No		Pit Latrine/traditional pit toilet	Finished roofing Corrugated iron	Rambo/wood	1	No		Mainly firewood (purchase or collected)	Yes	No	No	No	Yes	No	No	Yes	Yes	Yes	No	No	Yes	Yes	5	0	0	1	0	0	0
Male	11	Yes	7	2	43	No			Orthodox	Married	No			7	7	7	No		Protected hand pump spring	Yes	Add bleach/chlorine	No facility/Bush/Field	Finished roofing Corrugated iron	Rambo/wood	1	Yes	2	Mainly firewood (purchase or collected)	Yes	No	No	No	Yes	No	No	Yes	Yes	Yes	No	No	Yes	No	0	0	0	0	0	0	0
Male	8	Yes	5	4	30	No			Orthodox	Married	Yes	Yes	5th	6	6	6	No		Open Spring	No		Pit Latrine/traditional pit toilet	Finished roofing Corrugated iron	No walls	1	Yes	1	Mainly firewood (purchase or collected)	Yes	No	Yes	No	Yes	No	No	Yes	Yes	Yes	No	No	Yes	No	7	0	0	1	0	0	0
Male	6	Yes	2	3	26	No			Orthodox	Married	No			2	2	2	No		Protected hand pump spring	No		Pit Latrine/traditional pit toilet	Finished roofing Corrugated iron	Rambo/wood	1	No		Mainly firewood (purchase or collected)	Yes	No	No	No	Yes	No	No	Yes	Yes	Yes	No	No	Yes	No	15	0	0	1	0	0	0
Female	3	Yes	5	5	35	No			Orthodox	Married	No			5	5	5	No		Protected hand pump spring	Yes	Add bleach/chlorine	Pit Latrine/traditional pit toilet	Finished roofing Corrugated iron	Rambo/wood	1	Yes	1	Mainly firewood (purchase or collected)	Yes	No	No	No	Yes	No	No	Yes	No	Yes	No	No	Yes	Yes	0	0	0	0	0	0	0
Male	11	Yes	5	3	36	No			Orthodox	Married	No			6	5	5	Yes	1	Protected hand pump spring	Yes	Add bleach/chlorine	No facility/Bush/Field	Finished roofing Corrugated iron	Rambo/wood	1	Yes	1	Mainly firewood (purchase or collected)	Yes	No	No	No	Yes	No	No	No	No	Yes	No	No	Yes	Yes	0	0	0	0	0	0	0
Male	13	Yes	3	36	29	No			Orthodox	Married	No			3	3	3	No		River	No		Pit Latrine/traditional pit toilet	Finished roofing Corrugated iron	Rambo/wood	0	Yes	1	Mainly firewood (purchase or collected)	Yes	No	No	No	No	No	No	No	No	No	No	No	Yes	No	0	0	0	1	0	0	0
Male	3	Yes	4	3	37	No			Orthodox	Married	Yes	No	3rd	4	4	4	No		Protected hand pump spring	No		No facility/Bush/Field	Finished roofing Corrugated iron	Rambo/wood	1	Yes	1	Mainly firewood (purchase or collected)	Yes	No	No	No	Yes	No	No	Yes	Yes	Yes	No	No	Yes	Yes	0	0	0	0	0	0	0
Female	11	Yes	3	3	25	No			Orthodox	Married	No			4	3	3	Yes	1	Protected hand pump spring	Yes	Add bleach/chlorine	Pit Latrine/traditional pit toilet	Finished roofing Corrugated iron	Rambo/wood	1	No		Mainly firewood (purchase or collected)	Yes	No	No	No	Yes	No	No	Yes	Yes	Yes	No	No	Yes	Yes	0	0	0	0	0	0	0
Female	6	Yes	3	84	25	No			Orthodox	Married	No			3	3	3	No		Protected hand pump spring	No		No facility/Bush/Field	Finished roofing Corrugated iron	Rambo/wood	0	Yes	0.75	Mainly firewood (purchase or collected)	No	No	No	No	Yes	No	No	No	No	Yes	No	Yes	Yes	No	0	0	0	0	0	0	0
Male	3	Yes	10	3	40	No			Orthodox	Married	No			10	10	10	No		Protected hand pump spring	Yes	Add bleach/chlorine	Pit Latrine/traditional pit toilet	Finished roofing Corrugated iron	Rambo/wood	1	Yes	2	Mainly firewood (purchase or collected)	Yes	No	No	No	Yes	No	No	Yes	Yes	Yes	No	No	Yes	Yes	0	0	0	0	0	0	0
Male	12	Yes	4	4	35	No			Orthodox	Married	No			4	4	4	No		Open Spring	No		Pit Latrine/traditional pit toilet	Finished roofing Corrugated iron	Rambo/wood	1	Yes	1	Mainly firewood (purchase or collected)	Yes	No	No	No	Yes	No	No	No	No	Yes	No	No	Yes	Yes	0	0	0	0	0	0	0
Male	12	No	1		22	Yes	No		Orthodox	Married	Yes	Yes	7th	1	1	1	No		Protected hand pump spring	No		Pit Latrine/traditional pit toilet	Finished roofing Corrugated iron	Rambo/wood	1	Yes	1	Mainly firewood (purchase or collected)	Yes	No	No	No	Yes	No	No	No	No	Yes	No	No	No	No	0	0	0	0	0	0	0
Female	7	Yes	4	3	25	Yes	Yes	3rd	Orthodox	Married	No			4	4	4	No		Protected hand pump spring	Yes	Add bleach/chlorine	Pit Latrine/traditional pit toilet	Finished roofing Corrugated iron	Rambo/wood	1	Yes	0.5	Mainly firewood (purchase or collected)	Yes	No	No	No	Yes	No	No	Yes	Yes	Yes	Yes	No	No	No	0	0	0	0	0	0	0
Male	9	Yes	4	3	35	No			Orthodox	Married	No			4	4	4	No		Protected hand pump spring	Yes	Add bleach/chlorine	Pit Latrine/traditional pit toilet	Finished roofing Corrugated iron	Rambo/wood	1	Yes	1	Mainly firewood (purchase or collected)	Yes	No	No	No	Yes	No	No	Yes	Yes	No	No	No	Yes	Yes	0	0	0	0	0	0	0
Female	6	Yes	4	3	38	No			Orthodox	Married	No			5	4	4	Yes	1	Protected hand pump spring	Yes	Add bleach/chlorine	Pit Latrine/traditional pit toilet	Finished roofing Corrugated iron	Rambo/wood	1	Yes	0.5	Mainly firewood (purchase or collected)	Yes	No	No	No	No	No	No	No	No	No	No	No	No	No	0	0	0	0	0	0	0
Female	6	Yes	2	24	29	No			Orthodox	Married	Yes	Yes	6th	3	3	3	No		Piped outside compound	No		No facility/Bush/Field	Finished roofing Corrugated iron	Rambo/wood	0	Yes	2	Mainly firewood (purchase or collected)	Yes	No	No	No	Yes	No	No	Yes	Yes	No	No	No	No	Yes	0	0	0	0	0	0	0
Male	3	Yes	5	4	30	Yes	Yes	3rd	Orthodox	Married	No			5	5	5	No		Protected hand pump spring	No		Pit Latrine/traditional pit toilet	Finished roofing Corrugated iron	Rambo/wood	1	Yes	6	Mainly firewood (purchase or collected)	Yes	Yes	Yes	No	Yes	No	No	Yes	Yes	Yes	No	No	Yes	No	0	0	0	1	0	0	0
Male	10	Yes	5	36	33	Yes	Yes	8th	Orthodox	Married	No			5	5	5	No		Protected hand pump spring	No		No facility/Bush/Field	Finished roofing Corrugated iron	Rambo/wood	0	No		Mainly firewood (purchase or collected)	Yes	No	No	No	No	No	No	No	No	No	No	No	Yes	No	0	0	0	2	0	0	0
Male	3	Yes	2	3	28	No			Orthodox	Married	Yes	Yes	5th	2	2	2	No		Protected hand pump spring	No		Pit Latrine/traditional pit toilet	Finished roofing Corrugated iron	Rambo/wood	1	No		Mainly firewood (purchase or collected)	No	No	No	No	Yes	No	No	Yes	Yes	Yes	No	No	Yes	Yes	0	0	0	0	0	0	0
Female	3	Yes	2	4	23	Yes	Yes	8th	Orthodox	Married	No			2	2	2	No		Protected hand pump spring	Yes	Add bleach/chlorine	Pit Latrine/traditional pit toilet	Finished roofing Corrugated iron	Rambo/wood	1	No		Mainly firewood (purchase or collected)	Yes	No	No	No	Yes	No	No	Yes	Yes	Yes	No	No	Yes	Yes	0	0	0	0	0	0	0
Male	7	No	1		25	Yes	Yes	10th	Orthodox	Married	Yes	Yes	7th	1	1	1	No		Protected hand pump spring	Yes	Add bleach/chlorine	Pit Latrine/traditional pit toilet	Finished roofing Corrugated iron	Rambo/wood	1	No		Mainly firewood (purchase or collected)	Yes	No	No	No	Yes	No	No	Yes	Yes	Yes	No	No	Yes	Yes	0	0	0	0	0	0	0
Male	11	Yes	4	2	30	Yes	Yes	3rd	Orthodox	Married	Yes	No	2nd	4	4	4	No		Open Spring	No		No facility/Bush/Field	Finished roofing Corrugated iron	Rambo/wood	1	No		Mainly firewood (purchase or collected)	Yes	No	No	No	Yes	No	No	Yes	Yes	Yes	No	No	Yes	Yes	0	0	0	0	0	0	0
Female	4	No	1		22	No			Orthodox	Married	Yes	Yes	5th	1	1	1	No		Protected hand pump spring	No		Pit Latrine/traditional pit toilet	Finished roofing Corrugated iron	Rambo/wood	1	No		Mainly firewood (purchase or collected)	Yes	No	No	No	Yes	No	No	No	Yes	No	No	Yes	No	No	0	0	0	0	0	0	0
Female	14	No	1		30	No			Orthodox	Married	No			2	1	1	Yes	1	Protected hand pump spring	Yes	Add bleach/chlorine	Pit Latrine/traditional pit toilet	Finished roofing Corrugated iron	Rambo/wood	1	Yes	1	Mainly firewood (purchase or collected)	Yes	No	No	No	Yes	No	No	No	No	No	No	No	Yes	Yes	0	0	0	0	0	0	0
Female	4	Yes	5	3	30	No			Orthodox	Married	No			5	5	5	No		Protected hand pump spring	No		Pit Latrine/traditional pit toilet	Finished roofing Corrugated iron	Rambo/wood	0	Yes	6	Mainly firewood (purchase or collected)	Yes	No	No	No	No	No	No	No	No	No	No	No	Yes	No	5	0	0	1	0	0	0
Male	7	No	1		23	No			Orthodox	Married	Yes	Yes	3rd	1	1	1	No		Protected hand pump spring	No		No facility/Bush/Field	Finished roofing Corrugated iron	Rambo/wood	0	Yes	1	Crop residue	Yes	No	No	No	No	No	No	No	No	No	No	No	Yes	No	0	0	0	1	0	0	0
Female	6	Yes	1		25	No			Orthodox	Married	Yes	Yes	7th	1	1	1	No		Protected hand pump spring	No		Pit Latrine/traditional pit toilet	Finished roofing Corrugated iron	Rambo/wood	1	No		Mainly firewood (purchase or collected)	Yes	No	Yes	Yes	Yes	No	No	Yes	Yes	Yes	Yes	Yes	Yes	Yes	0	0	0	1	0	0	0
Male	14	Yes	6	3	40	No			Orthodox	Married	No			7	7	7	No		Protected hand pump spring	No		No facility/Bush/Field	Finished roofing Corrugated iron	Rambo/wood	1	Yes	1	Mainly firewood (purchase or collected)	Yes	No	No	No	Yes	No	No	Yes	Yes	Yes	No	No	Yes	Yes	0	0	0	0	0	0	0
Male	7	Yes	2	11	30	No			Orthodox	Married	No			2	2	2	No		Protected hand pump spring	No		Pit Latrine/traditional pit toilet	Finished roofing Corrugated iron	Rambo/wood	1	Yes	1	Mainly firewood (purchase or collected)	Yes	No	No	No	Yes	No	No	Yes	Yes	Yes	Yes	No	No	Yes	0	0	0	0	0	0	0
Female	7	Yes	3	39	27	No			Orthodox	Married	No			3	3	3	No		Protected hand pump spring	No		Pit Latrine/traditional pit toilet	Finished roofing Corrugated iron	Rambo/wood	0	Yes	1	Crop residue	Yes	No	No	No	Yes	No	No	No	No	No	No	No	Yes	No	2	0	0	1	0	0	0
Male	7	Yes	5	94	30	Yes	Yes	3rd	Orthodox	Married	No			6	5	5	Yes	1	Protected hand pump spring	No		No facility/Bush/Field	Finished roofing Corrugated iron	Rambo/wood	1	Yes	1	Mainly firewood (purchase or collected)	Yes	No	No	No	Yes	No	No	No	No	Yes	No	No	Yes	No	0	0	0	1	0	0	0
Male	11	Yes	7	50	30	No			Orthodox	Married	No			7	7	7	No		Protected hand pump spring	No		No facility/Bush/Field	Finished roofing Corrugated iron	Rambo/wood	1	Yes	1	Mainly firewood (purchase or collected)	Yes	No	No	No	Yes	No	No	No	No	Yes	No	No	Yes	No	2	7	0	1	0	0	0
Male	13	No	1		19	No			Orthodox	Married	Yes	Yes	9th	1	1	1	No		River	No		No facility/Bush/Field	Finished roofing Corrugated iron	Rambo/wood	0	Yes	1.5	Mainly firewood (purchase or collected)	Yes	No	No	No	Yes	No	No	No	No	No	No	No	No	No	0	0	0	0	0	0	0
Male	11	Yes	4	5	32	No			Orthodox	Married	Yes	Yes	4th	5	5	5	No		Protected hand pump spring	No		Pit Latrine/traditional pit toilet	Finished roofing Corrugated iron	Rambo/wood	1	Yes	4	Mainly firewood (purchase or collected)	Yes	No	Yes	No	Yes	No	No	Yes	Yes	Yes	No	No	Yes	No	20	0	0	1	0	0	0
Male	8	Yes	10	60	42	Yes	Yes	6th	Orthodox	Married	Yes	Yes	3rd	10	10	11	No		Open Spring	No		Pit Latrine/traditional pit toilet	Wood planks	Rambo/wood	1	Yes	2.5	Mainly firewood (purchase or collected)	Yes	No	Yes	No	Yes	No	No	Yes	Yes	Yes	No	No	Yes	No	4	0	1	1	0	0	0
Male	2	Yes	7	2	38	No			Orthodox	Married	No			7	7	7	No		Protected hand pump spring	Yes	Add bleach/chlorine	Pit Latrine/traditional pit toilet	Finished roofing Corrugated iron	Rambo/wood	1	Yes	1	Mainly firewood (purchase or collected)	Yes	No	No	No	Yes	No	No	Yes	Yes	Yes	No	No	Yes	Yes	0	0	0	0	0	0	0
Male	12	Yes	5	4	35	No			Orthodox	Married	No			5	5	5	No		Open Spring	No		Pit Latrine/traditional pit toilet	Finished roofing Corrugated iron	Rambo/wood	1	Yes	4	Mainly firewood (purchase or collected)	Yes	No	No	No	Yes	No	No	Yes	Yes	Yes	No	No	Yes	No	20	0	0	1	0	1	0
Male	11	Yes	7	36	40	No			Orthodox	Married	No			11	7	7	Yes	4	Protected hand pump spring	No		No facility/Bush/Field	Finished roofing Corrugated iron	Rambo/wood	1	Yes	1	Mainly firewood (purchase or collected)	Yes	No	No	No	No	No	No	No	No	No	No	No	Yes	No	2	0	0	0	0	0	0
Male	7	Yes	4	28	30	No			Orthodox	Married	Yes	Yes	9th	4	4	4	No		Covered Well	No		Pit Latrine/traditional pit toilet	Finished roofing Corrugated iron	Rambo/wood	1	Yes	1.5	Mainly firewood (purchase or collected)	Yes	No	No	No	Yes	No	No	Yes	Yes	Yes	No	No	No	No	0	0	0	0	0	0	0
Male	5	Yes	4	3	35	No			Orthodox	Married	No			6	6	6	No		Protected hand pump spring	No		Pit Latrine/traditional pit toilet	Finished roofing Corrugated iron	Rambo/wood	1	Yes	4	Mainly firewood (purchase or collected)	Yes	No	No	No	Yes	No	No	Yes	Yes	Yes	No	No	Yes	No	0	0	0	2	0	0	0
Male	11	No	1		23	No			Orthodox	Married	Yes	No	4th	1	1	1	No		Protected hand pump spring	No		Pit Latrine/traditional pit toilet	Finished roofing Corrugated iron	Rambo/wood	0	Yes	1	Crop residue	Yes	No	No	No	Yes	No	No	Yes	Yes	Yes	No	No	Yes	No	10	2	0	0	0	0	0
Male	14	Yes	6	36	26	No			Orthodox	Married	No			6	6	6	No		Covered Well	No		No facility/Bush/Field	Finished roofing Corrugated iron	Rambo/wood	0	Yes	2	Mainly firewood (purchase or collected)	Yes	No	No	No	Yes	No	No	No	No	No	No	No	Yes	No	7	0	0	1	0	0	0
Female	10	Yes	5	3	29	No			Orthodox	Married	No			5	5	5	No		Protected hand pump spring	Yes	Add bleach/chlorine	No facility/Bush/Field	Finished roofing Corrugated iron	Rambo/wood	1	Yes	0.5	Mainly firewood (purchase or collected)	Yes	No	No	No	No	No	No	No	No	No	No	No	Yes	Yes	0	0	0	0	0	0	0
Male	14	Yes	7	96	38	No			Orthodox	Married	No			9	7	7	Yes	2	Protected hand pump spring	No		No facility/Bush/Field	Finished roofing Corrugated iron	Rambo/wood	0	Yes	1.5	Mainly firewood (purchase or collected)	Yes	No	No	No	Yes	No	No	No	No	No	No	No	Yes	No	2	9	0	0	0	0	0
Male	5	Yes	6	3	30	No			Orthodox	Married	No			6	6	6	No		Protected hand pump spring	No		Pit Latrine/traditional pit toilet	Finished roofing Corrugated iron	Rambo/wood	1	Yes	4	Mainly firewood (purchase or collected)	Yes	No	No	Yes	Yes	No	Yes	Yes	Yes	Yes	No	No	Yes	No	4	0	4	0	0	0	0
Female	13	Yes	3	35	26	Yes	Yes	5th	Orthodox	Married	No			4	3	3	Yes	1	Protected hand pump spring	No		No facility/Bush/Field	Finished roofing Corrugated iron	Rambo/wood	0	Yes	1	Crop residue	No	No	No	No	No	No	No	No	No	No	No	Yes	No	No	0	0	0	0	0	0	0
Female	10	Yes	8	37	35	No			Orthodox	Married	No			8	8	8	No		Protected hand pump spring	No		Pit Latrine/traditional pit toilet	Finished roofing Corrugated iron	Rambo/wood	1	Yes	2	Crop residue	Yes	No	No	Yes	Yes	No	No	Yes	Yes	Yes	No	No	Yes	No	0	0	2	1	0	0	0
Female	10	Yes	5	4	35	No			Orthodox	Married	No			5	5	5	No		Protected hand pump spring	No		Pit Latrine/traditional pit toilet	Finished roofing Corrugated iron	Rambo/wood	1	Yes	4	Mainly firewood (purchase or collected)	Yes	No	No	No	Yes	No	No	Yes	Yes	Yes	No	No	Yes	No	0	0	0	2	0	0	0
Male	14	Yes	2	3	27	Yes	Yes	3rd	Orthodox	Married	Yes	Yes	8th	2	2	2	No		Protected hand pump spring	No		Pit Latrine/traditional pit toilet	Finished roofing Corrugated iron	Rambo/wood	1	No		Mainly firewood (purchase or collected)	No	No	No	No	No	No	No	No	No	Yes	No	No	Yes	No	0	0	2	0	0	0	0
Male	8	Yes	6	50	35	No			Orthodox	Married	Yes	Yes	5th	6	6	6	No		Protected hand pump spring	No		Pit Latrine/traditional pit toilet	Finished roofing Corrugated iron	Rambo/wood	1	Yes	1	Mainly firewood (purchase or collected)	Yes	No	No	No	Yes	No	No	No	No	Yes	No	No	No	No	0	0	0	0	0	0	0
Female	11	Yes	5	30	33	No			Orthodox	Married	No			5	5	5	No		Open Spring	No		Pit Latrine/traditional pit toilet	Finished roofing Corrugated iron	Rambo/wood	1	Yes	0.5	Mainly firewood (purchase or collected)	Yes	No	No	No	No	No	No	No	No	No	No	No	Yes	No	2	0	0	0	0	0	0
Female	11	No	1		20	No			Orthodox	Married	Yes	Yes	8th	1	1	1	No		Protected hand pump spring	No		No facility/Bush/Field	Finished roofing Corrugated iron	Rambo/wood	0	Yes	1.5	Crop residue	No	No	No	No	No	No	No	No	No	Yes	No	Yes	Yes	No	0	2	0	1	0	0	0
Female	2	Yes	4	3	27	No			Orthodox	Married	No			4	4	4	No		Protected hand pump spring	No		Pit Latrine/traditional pit toilet	Finished roofing Corrugated iron	Rambo/wood	1	Yes	5	Mainly firewood (purchase or collected)	Yes	No	Yes	No	Yes	No	No	Yes	Yes	Yes	No	No	Yes	No	0	0	5	1	0	0	0
Female	12	Yes	6	5	34	No			Orthodox	Married	No			5	5	5	No		Protected hand pump spring	No		Pit Latrine/traditional pit toilet	Finished roofing Corrugated iron	Rambo/wood	1	Yes	1	Mainly firewood (purchase or collected)	Yes	No	No	No	Yes	No	No	No	No	Yes	No	No	Yes	Yes	0	0	0	0	0	0	0
Female	3	No	1		22	Yes	Yes	3rd	Orthodox	Married	No			1	1	1	No		River	No		Pit Latrine/traditional pit toilet	Finished roofing Corrugated iron	Rambo/wood	0	Yes	0.5	Crop residue	No	No	No	No	No	No	No	No	No	No	No	Yes	Yes	No	0	0	0	0	0	0	0
Female	3	Yes	3	54	22	No			Orthodox	Married	No			3	3	3	No		Protected hand pump spring	No		No facility/Bush/Field	Finished roofing Corrugated iron	Rambo/wood	0	Yes	1.5	Mainly firewood (purchase or collected)	Yes	No	No	No	Yes	No	No	No	Yes	Yes	No	No	Yes	No	8	0	0	1	0	0	0
Male	10	Yes	2	38	28	No			Orthodox	Married	No			2	2	2	No		Protected hand pump spring	No		No facility/Bush/Field	Finished roofing Corrugated iron	Rambo/wood	0	Yes	1	Mainly firewood (purchase or collected)	Yes	No	No	No	No	No	No	No	No	No	No	No	Yes	No	0	0	0	1	0	0	0
Male	9	Yes	4	3	35	No			Orthodox	Married	No			4	4	4	No		Protected hand pump spring	Yes	Add bleach/chlorine	Pit Latrine/traditional pit toilet	Finished roofing Corrugated iron	Rambo/wood	1	Yes	1	Mainly firewood (purchase or collected)	Yes	No	No	No	Yes	No	No	Yes	Yes	Yes	No	No	Yes	Yes	0	0	0	0	0	0	0
Male	6	Yes	2	4	26	Yes	Yes	5th	Orthodox	Married	Yes	Yes	4th	2	2	2	No		Protected hand pump spring	No		Pit Latrine/traditional pit toilet	Finished roofing Corrugated iron	Rambo/wood	1	No		Mainly firewood (purchase or collected)	Yes	No	No	No	Yes	No	No	No	Yes	Yes	No	No	Yes	No	0	0	0	8	0	0	0
Female	4	Yes	4	72	30	No			Orthodox	Divorced				4	4	4	No		Protected hand pump spring	No		No facility/Bush/Field	Finished roofing Corrugated iron	Rambo/wood	0	Yes	0.5	Mainly firewood (purchase or collected)	No	No	No	No	No	No	No	No	No	No	No	Yes	No	No	0	0	0	0	0	0	0
Male	8	Yes	1		21	No			Orthodox	Married	No			1	1	1	No		Protected hand pump spring	No		Pit Latrine/traditional pit toilet	Finished roofing Corrugated iron	Rambo/wood	1	No		Mainly firewood (purchase or collected)	Yes	No	No	No	Yes	No	No	No	No	Yes	No	No	Yes	No	0	0	0	0	0	0	0
Male	7	Yes	2	3	21	Yes	Yes	6th	Orthodox	Married	Yes	Yes	9th	2	2	2	No		Protected hand pump spring	No		Pit Latrine/traditional pit toilet	Finished roofing Corrugated iron	Rambo/wood	1	No		Mainly firewood (purchase or collected)	Yes	No	No	No	Yes	No	No	Yes	Yes	Yes	Yes	No	No	No	0	0	0	0	0	0	0
Female	4	Yes	2	24	22	Yes	Yes	10th	Orthodox	Married	Yes	Yes	3rd	2	2	2	No		Protected hand pump spring	No		Pit Latrine/traditional pit toilet	Finished roofing Corrugated iron	Rambo/wood	1	No		Mainly firewood (purchase or collected)	Yes	No	No	No	Yes	No	No	No	No	Yes	No	No	No	No	0	0	0	0	0	0	0
Male	7	Yes	5	6	30	Yes	Yes	6th	Orthodox	Married	Yes	Yes	3rd	5	5	5	No		Protected hand pump spring	No		Pit Latrine/traditional pit toilet	Finished roofing Corrugated iron	Rambo/wood	1	Yes	2	Mainly firewood (purchase or collected)	No	No	No	No	Yes	No	No	No	Yes	Yes	No	No	Yes	No	0	0	0	0	0	0	0
Male	6	Yes	7	4	42	No			Orthodox	Married	Yes	No	3rd	9	7	9	Yes	1	Protected hand pump spring	No		Pit Latrine/traditional pit toilet	Finished roofing Corrugated iron	Rambo/wood	1	Yes	6	Mainly firewood (purchase or collected)	Yes	No	Yes	No	Yes	No	No	Yes	Yes	Yes	No	No	Yes	Yes	4	0	2	1	0	0	0
Female	3	No	1		20	No			Orthodox	Married	No			1	1	1	No		Protected hand pump spring	No		Pit Latrine/traditional pit toilet	Finished roofing Corrugated iron	Rambo/wood	0	Yes	0.5	Crop residue	No	No	No	No	No	No	No	No	No	No	No	Yes	Yes	No	4	0	0	0	0	0	0
Female	8	No	1		25	No			Orthodox	Married	Yes	Yes	4th	1	1	1	No		Protected hand pump spring	No		Pit Latrine/traditional pit toilet	Finished roofing Corrugated iron	Rambo/wood	1	Yes	2	Mainly firewood (purchase or collected)	Yes	No	No	No	Yes	No	No	Yes	No	Yes	No	No	Yes	Yes	4	0	1	3	0	0	0
Male	7	Yes	4	24	28	No			Orthodox	Married	Yes	No	5th	4	4	4	No		Covered Well	No		Pit Latrine/traditional pit toilet	Finished roofing Corrugated iron	Rambo/wood	1	No		Crop residue	Yes	No	No	No	Yes	No	No	No	No	Yes	No	No	Yes	No	8	0	0	1	0	0	0
Male	11	No	1		23	Yes	Yes	9th	Orthodox	Married	Yes	Yes	8th	1	1	1	No		Protected hand pump spring	Yes	Add bleach/chlorine	Pit Latrine/traditional pit toilet	Finished roofing Corrugated iron	Rambo/wood	1	Yes	1	Mainly firewood (purchase or collected)	Yes	No	Yes	No	Yes	No	No	Yes	Yes	Yes	No	No	Yes	Yes	0	0	0	1	0	0	0
Male	12	No	1		24	Yes	Yes	10th	Orthodox	Married	No			1	1	1	No		Protected hand pump spring	No		Pit Latrine/traditional pit toilet	Finished roofing Corrugated iron	Rambo/wood	1	Yes	1	Mainly firewood (purchase or collected)	Yes	No	No	No	Yes	No	No	No	No	No	No	No	Yes	Yes	0	0	0	0	0	0	0
Female	14	Yes	3	4	30	Yes	No		Orthodox	Married	Yes	Yes	5th	4	3	3	Yes	1	Protected hand pump spring	No		Pit Latrine/traditional pit toilet	Finished roofing Corrugated iron	Rambo/wood	1	Yes	2	Mainly firewood (purchase or collected)	Yes	No	No	No	No	No	No	No	Yes	Yes	No	No	Yes	Yes	5	0	0	2	0	0	0
Male	14	Yes	6	3	37	No			Orthodox	Married	Yes	Yes	7th	6	6	6	No		Protected hand pump spring	No		Pit Latrine/traditional pit toilet	Finished roofing Corrugated iron	Rambo/wood	1	Yes	1	Mainly firewood (purchase or collected)	Yes	No	No	No	Yes	No	No	Yes	Yes	Yes	No	No	Yes	Yes	0	0	0	0	0	0	0
Male	9	No	1		25	No			Orthodox	Married	No			1	1	1	No		Protected hand pump spring	No		No facility/Bush/Field	Finished roofing Corrugated iron	Rambo/wood	0	Yes	1	Mainly firewood (purchase or collected)	Yes	No	No	No	Yes	No	No	No	No	No	No	No	Yes	No	0	0	0	1	0	0	0
Female	14	Yes	1		23	No			Orthodox	Married	No			1	1	1	No		Protected hand pump spring	Yes	Add bleach/chlorine	Pit Latrine/traditional pit toilet	Finished roofing Corrugated iron	Rambo/wood	1	Yes	1	Mainly firewood (purchase or collected)	Yes	No	No	No	No	No	No	No	No	Yes	No	No	No	Yes	0	0	0	0	0	0	0
Male	10	Yes	7	48	38	No			Orthodox	Married	Yes	Yes	4th	7	7	7	No		Protected hand pump spring	No		Pit Latrine/traditional pit toilet	Finished roofing Corrugated iron	Rambo/wood	1	Yes	1	Mainly firewood (purchase or collected)	Yes	No	No	No	Yes	No	No	No	No	Yes	No	No	Yes	No	2	0	0	1	0	0	0
Male	2	Yes	4	36	35	No			Orthodox	Married	Yes	Yes	4th	4	4	4	No		Protected hand pump spring	No		No facility/Bush/Field	Finished roofing Corrugated iron	Rambo/wood	1	Yes	1	Mainly firewood (purchase or collected)	Yes	No	No	No	Yes	No	No	No	No	Yes	No	No	Yes	No	0	0	0	0	0	0	0
Male	10	No	1		22	No			Orthodox	Married	No			1	1	1	No		Protected hand pump spring	No		No facility/Bush/Field	Finished roofing Corrugated iron	Rambo/wood	0	Yes	0.75	Crop residue	No	No	No	No	No	No	No	No	No	No	No	Yes	Yes	No	0	2	0	0	0	0	0
Male	9	Yes	7	15	43	No			Orthodox	Married	No			7	7	7	No		Protected hand pump spring	Yes	Add bleach/chlorine	Pit Latrine/traditional pit toilet	Finished roofing Corrugated iron	Rambo/wood	1	Yes	3	Mainly firewood (purchase or collected)	Yes	No	No	No	No	No	No	No	No	Yes	No	No	Yes	Yes	4	0	8	1	0	0	0
Female	2	No	1		20	No			Orthodox	Married	No			1	1	1	No		Protected hand pump spring	No		Pit Latrine/traditional pit toilet	Finished roofing Corrugated iron	Rambo/wood	1	No		Mainly firewood (purchase or collected)	No	No	No	No	No	No	No	No	No	No	No	Yes	No	No	0	0	0	0	0	0	0
Female	7	Yes	3	37	30	No			Orthodox	Married	No			4	3	3	Yes	1	Protected hand pump spring	No		No facility/Bush/Field	Finished roofing Corrugated iron	Rambo/wood	0	No		Mainly firewood (purchase or collected)	Yes	No	No	No	Yes	No	No	No	No	Yes	No	No	Yes	No	3	0	0	1	0	0	0
Female	8	No	1		27	No			Orthodox	Married	No			2	2	2	No		Protected hand pump spring	No		Pit Latrine/traditional pit toilet	Finished roofing Corrugated iron	Rambo/wood	1	No		Mainly firewood (purchase or collected)	No	No	No	No	Yes	No	No	No	Yes	Yes	No	No	Yes	No	0	0	5	0	0	0	0
Female	7	No	1		20	Yes	Yes	5th	Orthodox	Married	Yes	Yes	3rd	1	1	1	No		Protected hand pump spring	No		Pit Latrine/traditional pit toilet	Finished roofing Corrugated iron	Rambo/wood	0	No		Mainly firewood (purchase or collected)	Yes	No	No	No	Yes	No	No	Yes	Yes	Yes	No	No	No	No	0	0	0	0	0	0	0
Male	14	Yes	5	4	35	No			Orthodox	Married	No			5	5	5	No		Protected hand pump spring	No		Pit Latrine/traditional pit toilet	Finished roofing Corrugated iron	Rambo/wood	1	Yes	1	Mainly firewood (purchase or collected)	No	No	No	No	Yes	No	No	Yes	Yes	Yes	No	Yes	Yes	Yes	0	0	0	0	0	0	0
Female	5	Yes	7	36	30	No			Orthodox	Married	No			7	7	7	No		Protected hand pump spring	No		No facility/Bush/Field	Finished roofing Corrugated iron	Rambo/wood	0	Yes	2	Mainly firewood (purchase or collected)	Yes	No	No	No	Yes	No	No	No	No	No	No	No	Yes	No	2	3	0	1	0	0	0
Male	11	Yes	7	4	40	No			Orthodox	Married	No			7	7	7	No		Protected hand pump spring	Yes	Do not Know	Pit Latrine/traditional pit toilet	Finished roofing Corrugated iron	Rambo/wood	1	Yes	1	Mainly firewood (purchase or collected)	Yes	No	No	No	Yes	No	No	No	No	Yes	No	No	Yes	Yes	0	0	0	0	0	0	0
Female	3	Yes	3	4	27	Yes	Yes	7th	Orthodox	Married	No			4	3	3	Yes	1	Protected hand pump spring	Yes	Add bleach/chlorine	Pit Latrine/traditional pit toilet	Finished roofing Corrugated iron	Rambo/wood	1	Yes	0	Mainly firewood (purchase or collected)	Yes	No	No	No	Yes	No	No	Yes	Yes	Yes	No	No	Yes	Yes	0	0	0	2	0	0	0
Male	3	Yes	6	3	35	No			Orthodox	Married	No			6	6	6	No		Protected hand pump spring	Yes	Add bleach/chlorine	Pit Latrine/traditional pit toilet	Finished roofing Corrugated iron	Rambo/wood	1	Yes	0.5	Mainly firewood (purchase or collected)	Yes	No	No	No	No	No	No	Yes	Yes	Yes	No	No	Yes	Yes	0	0	0	1	0	0	0
Female	4	Yes	10	3	35	No			Orthodox	Married	Yes	Yes	5th	11	10	10	Yes	1	Protected hand pump spring	No		Pit Latrine/traditional pit toilet	Finished roofing Corrugated iron	Stone with mud	1	Yes	5	Mainly firewood (purchase or collected)	Yes	No	Yes	Yes	Yes	No	No	Yes	Yes	Yes	No	No	Yes	No	0	0	0	0	0	0	0
Male	4	No	1		26	No			Orthodox	Married	Yes	Yes	3rd	1	1	1	No		Covered Well	No		Pit Latrine/traditional pit toilet	Finished roofing Corrugated iron	Rambo/wood	0	Yes	2	Mainly firewood (purchase or collected)	Yes	No	No	No	No	No	No	Yes	Yes	Yes	No	No	Yes	No	1	0	0	0	0	0	0
Female	7	Yes	4	3	30	No			Orthodox	Married	No			3	4	4	No		Protected hand pump spring	No		Pit Latrine/traditional pit toilet	Finished roofing Corrugated iron	Rambo/wood	1	Yes	1	Mainly firewood (purchase or collected)	Yes	No	No	No	Yes	No	No	No	No	No	No	No	No	Yes	0	0	0	0	0	0	0
Female	6	Yes	3	6	32	No			Orthodox	Married	No			4	3	3	Yes	1	Protected hand pump spring	Yes	Add bleach/chlorine	No facility/Bush/Field	Finished roofing Corrugated iron	Rambo/wood	0	No		Mainly firewood (purchase or collected)	Yes	No	No	No	Yes	No	No	No	No	No	No	No	Yes	Yes	0	0	0	0	0	0	0
Female	14	Yes	3	3	27	No			Orthodox	Married	No			3	3	3	No		Protected hand pump spring	Yes	Add bleach/chlorine	Pit Latrine/traditional pit toilet	Finished roofing Corrugated iron	Rambo/wood	1	No		Mainly firewood (purchase or collected)	Yes	No	No	No	Yes	No	No	Yes	Yes	Yes	No	No	Yes	Yes	0	0	0	0	0	1	0
Male	2	Yes	3	3	35	No			Orthodox	Married	No			3	3	3	No		Protected hand pump spring	No		Pit Latrine/traditional pit toilet	Finished roofing Corrugated iron	Rambo/wood	1	Yes	1	Mainly firewood (purchase or collected)	Yes	No	No	No	Yes	No	No	Yes	No	Yes	No	No	Yes	Yes	0	0	0	0	0	0	0
Female	12	Yes	5	36	28	No			Orthodox	Married	No			5	5	5	No		Protected hand pump spring	No		No facility/Bush/Field	Finished roofing Corrugated iron	Rambo/wood	0	Yes	0.5	Mainly firewood (purchase or collected)	Yes	No	No	No	No	No	No	No	No	No	No	No	Yes	No	10	0	0	1	0	0	0
Female	9	Yes	7	3	35	No			Orthodox	Married	No			8	7	7	Yes	8	Protected hand pump spring	Yes	Add bleach/chlorine	Pit Latrine/traditional pit toilet	Finished roofing Corrugated iron	Rambo/wood	1	No		Mainly firewood (purchase or collected)	Yes	No	No	No	Yes	No	No	No	No	No	No	No	Yes	Yes	0	0	0	0	0	0	0
Female	14	Yes	4	4	28	No			Orthodox	Married	No			4	4	4	No		Protected hand pump spring	No		Pit Latrine/traditional pit toilet	Finished roofing Corrugated iron	Rambo/wood	1	Yes	4	Mainly firewood (purchase or collected)	Yes	No	No	No	Yes	No	No	No	No	Yes	No	No	Yes	No	3	0	0	1	0	0	0
Male	12	Yes	7	36	32	No			Orthodox	Married	No			7	7	7	No		Protected hand pump spring	No		Pit Latrine/traditional pit toilet	Finished roofing Corrugated iron	Rambo/wood	0	Yes	3	Mainly firewood (purchase or collected)	Yes	No	No	No	Yes	No	No	No	No	Yes	No	No	Yes	No	4	0	0	1	0	0	0
Male	12	Yes	6	3	30	Yes	Yes	4th	Orthodox	Married	No			6	5	5	Yes	1	Open Spring	Yes	Boil	Pit Latrine/traditional pit toilet	Finished roofing Corrugated iron	Rambo/wood	1	Yes	4	Mainly firewood (purchase or collected)	Yes	No	No	No	Yes	No	No	Yes	Yes	Yes	No	No	Yes	No	20	0	0	1	0	0	0
Female	14	Yes	3	42	28	Yes	Yes	3rd	Orthodox	Married	Yes	Yes	7th	6	3	34	Yes	3	Protected hand pump spring	No		Pit Latrine/traditional pit toilet	Finished roofing Corrugated iron	Rambo/wood	1	Yes	0.5	Mainly firewood (purchase or collected)	Yes	No	No	No	Yes	No	No	No	No	Yes	No	No	Yes	No	1	0	0	1	0	0	0
Male	3	Yes	2	37	30	Yes	Yes	9th	Orthodox	Married	Yes	Yes	10th	2	2	2	No		Protected hand pump spring	No		Pit Latrine/traditional pit toilet	Finished roofing Corrugated iron	Rambo/wood	1	Yes	1	Mainly firewood (purchase or collected)	Yes	No	No	No	Yes	No	No	Yes	Yes	Yes	No	No	Yes	No	4	0	0	0	0	0	0
Female	5	Yes	7	2	40	No			Orthodox	Married	No			7	7	7	No		Protected hand pump spring	Yes	Add bleach/chlorine	Pit Latrine/traditional pit toilet	Finished roofing Corrugated iron	Rambo/wood	1	Yes	1	Mainly firewood (purchase or collected)	Yes	No	No	No	Yes	No	No	Yes	Yes	Yes	No	No	Yes	Yes	0	0	0	0	0	0	0
Female	14	No	1		19	Yes	Yes	6th	Orthodox	Married	Yes	Yes	9th	1	1	1	No		Open Spring	No		No facility/Bush/Field	Finished roofing Corrugated iron	Rambo/wood	1	No		Mainly firewood (purchase or collected)	Yes	No	No	No	Yes	No	No	Yes	Yes	Yes	No	No	No	Yes	0	0	0	0	0	0	0
Female	12	No	1		23	Yes	Yes	4th	Orthodox	Married	Yes	Yes	4th	1	1	1	No		Open Spring	No		No facility/Bush/Field	Finished roofing Corrugated iron	Rambo/wood	0	No		Mainly firewood (purchase or collected)	Yes	No	No	No	Yes	No	No	No	No	No	No	No	Yes	No	0	0	0	0	0	2	0
Male	3	Yes	3	2	25	Yes	Yes	8th	Orthodox	Married	Yes	Yes	5th	3	3	3	No		Protected hand pump spring	No		Pit Latrine/traditional pit toilet	Finished roofing Corrugated iron	Rambo/wood	1	Yes	5	Mainly firewood (purchase or collected)	Yes	No	No	No	Yes	No	No	Yes	Yes	Yes	No	No	Yes	No	5	0	6	1	0	0	0
Male	14	Yes	6	48	32	No			Orthodox	Married	Yes	Yes	4th	6	6	6	No		Protected hand pump spring	No		Pit Latrine/traditional pit toilet	Finished roofing Corrugated iron	Rambo/wood	0	No		Mainly firewood (purchase or collected)	Yes	No	No	No	Yes	No	No	No	No	No	No	No	Yes	No	7	0	5	1	0	0	0
Female	3	Yes	5	24	27	No			Orthodox	Married	No			5	5	5	No		Protected hand pump spring	No		No facility/Bush/Field	Finished roofing Corrugated iron	Rambo/wood	0	Yes	0.75	Mainly firewood (purchase or collected)	Yes	No	No	No	No	No	No	No	No	No	No	No	Yes	No	0	0	0	0	0	0	0
Female	3	No	1		20	Yes	Yes	5th	Orthodox	Married	No			1	1	1	No		Protected hand pump spring	No		Pit Latrine/traditional pit toilet	Finished roofing Corrugated iron	Rambo/wood	1	Yes	0.5	Mainly firewood (purchase or collected)	Yes	No	No	No	Yes	No	No	No	No	No	No	No	No	No	0	0	0	0	0	0	0
Male	7	Yes	3	4	23	Yes	Yes	7th	Orthodox	Married	Yes	Yes	5th	3	3	3	No		Protected hand pump spring	No		Pit Latrine/traditional pit toilet	Finished roofing Corrugated iron	Rambo/wood	1	Yes	3	Mainly firewood (purchase or collected)	No	No	No	No	Yes	No	No	Yes	Yes	Yes	No	No	Yes	No	0	0	0	1	0	0	0
Female	14	Yes	2	6	30	No			Orthodox	Married	No			2	2	2	No		Protected hand pump spring	No		No facility/Bush/Field	Finished roofing Corrugated iron	Rambo/wood	1	Yes	1	Mainly firewood (purchase or collected)	Yes	No	No	No	Yes	No	No	No	No	No	No	No	No	No	0	0	0	0	0	0	0
Male	4	Yes	4	4	30	No			Orthodox	Married	Yes	Yes	5th	6	5	6	Yes	1	Covered Well	No		Pit Latrine/traditional pit toilet	Finished roofing Corrugated iron	Rambo/wood	1	Yes	2	Mainly firewood (purchase or collected)	Yes	No	No	No	Yes	No	No	Yes	Yes	Yes	Yes	Yes	Yes	No	0	0	0	0	0	0	0
Male	9	Yes	2	65	22	Yes	Yes	6th	Orthodox	Married	No			2	2	2	No		River	No		No facility/Bush/Field	Finished roofing Corrugated iron	Rambo/wood	0	Yes	0.25	Mainly firewood (purchase or collected)	Yes	No	No	No	Yes	No	No	No	No	No	No	No	Yes	No	0	0	0	0	0	0	0
Female	9	Yes	6	3	35	No			Orthodox	Married	No			6	6	6	No		Protected hand pump spring	Yes	Add bleach/chlorine	Pit Latrine/traditional pit toilet	Finished roofing Corrugated iron	Rambo/wood	1	Yes	2	Mainly firewood (purchase or collected)	Yes	No	No	No	Yes	No	No	Yes	Yes	Yes	No	No	Yes	Yes	0	0	0	1	0	0	0
Female	12	Yes	4	4	30	No			Orthodox	Married	No			7	7	7	No		Protected hand pump spring	No		Pit Latrine/traditional pit toilet	Finished roofing Corrugated iron	Rambo/wood	1	Yes	4	Mainly firewood (purchase or collected)	Yes	No	No	No	Yes	No	No	No	Yes	Yes	No	No	Yes	No	5	0	0	1	0	0	0
Female	6	No	1		23	Yes	Yes	5th	Orthodox	Married	No			1	1	1	No		Protected hand pump spring	No		Pit Latrine/traditional pit toilet	Finished roofing Corrugated iron	Rambo/wood	0	Yes	1	Mainly firewood (purchase or collected)	Yes	No	No	No	Yes	No	No	Yes	No	Yes	No	No	Yes	No	0	0	0	1	0	0	0
Male	3	Yes	5	2	30	No			Orthodox	Married	No			6	6	6	No		Protected hand pump spring	No		Pit Latrine/traditional pit toilet	Finished roofing Corrugated iron	Rambo/wood	1	Yes	4	Mainly firewood (purchase or collected)	Yes	No	No	No	Yes	No	No	Yes	Yes	Yes	No	No	Yes	Yes	0	0	0	0	0	1	0
Female	11	Yes	4	7	35	No			Orthodox	Married	Yes	Yes	6th	4	4	4	No		Protected hand pump spring	No		Pit Latrine/traditional pit toilet	Finished roofing Corrugated iron	Rambo/wood	1	Yes	8	Mainly firewood (purchase or collected)	Yes	No	No	No	Yes	No	No	Yes	Yes	Yes	No	No	Yes	No	0	4	0	0	0	0	0
Female	7	No	1		20	No			Orthodox	Married	Yes	Yes	6th	1	1	1	No		Protected hand pump spring	No		Pit Latrine/traditional pit toilet	Finished roofing Corrugated iron	Rambo/wood	1	Yes	6	Mainly firewood (purchase or collected)	Yes	No	Yes	No	Yes	No	No	No	Yes	Yes	No	No	Yes	Yes	4	0	0	0	0	0	0
Female	2	Yes	6	28	38	No			Orthodox	Married	No			6	6	6	No		Protected hand pump spring	No		No facility/Bush/Field	Finished roofing Corrugated iron	Rambo/wood	0	Yes	1.5	Crop residue	Yes	No	No	No	No	No	No	No	No	No	No	No	Yes	No	1	11	0	1	0	0	0
Male	8	Yes	3	2	25	Yes	Yes	5th	Orthodox	Married	Yes	Yes	9th	3	3	3	No		Protected hand pump spring	Yes	Add bleach/chlorine	No facility/Bush/Field	Finished roofing Corrugated iron	Rambo/wood	1	No		Mainly firewood (purchase or collected)	Yes	No	No	No	Yes	No	No	Yes	Yes	Yes	No	No	Yes	Yes	0	0	0	0	0	0	0
Male	2	Yes	4	27	29	Yes	Yes	10th	Orthodox	Married	Yes	Yes	9th	4	3	3	Yes	1	Protected hand pump spring	No		Pit Latrine/traditional pit toilet	Finished roofing Corrugated iron	Rambo/wood	1	Yes	4	Mainly firewood (purchase or collected)	Yes	No	No	No	Yes	No	No	No	No	Yes	No	No	No	No	0	0	0	0	0	0	0
Male	5	Yes	3	2	26	Yes	Yes	6th	Orthodox	Married	Yes	Yes	10th	3	3	3	No		Protected hand pump spring	No		Pit Latrine/traditional pit toilet	Finished roofing Corrugated iron	Rambo/wood	1	No		Mainly firewood (purchase or collected)	Yes	No	No	No	Yes	No	No	Yes	Yes	Yes	No	No	Yes	No	20	0	0	1	0	0	0
Male	13	Yes	2	78	38	No			Orthodox	Married	Yes	Yes	5th	2	2	2	No		Open Spring	No		No facility/Bush/Field	Finished roofing Corrugated iron	Rambo/wood	0	Yes	1.5	Mainly firewood (purchase or collected)	No	No	No	No	Yes	No	No	No	No	No	No	No	Yes	No	1	0	2	1	0	0	0
Male	4	Yes	5	36	38	No			Orthodox	Married	No			8	8	5	No		Open Spring	No		No facility/Bush/Field	Finished roofing Corrugated iron	Rambo/wood	0	Yes	1	Mainly firewood (purchase or collected)	Yes	No	No	No	No	No	No	No	No	Yes	No	No	Yes	No	6	0	3	1	0	0	0
Male	11	Yes	2	36	31	No			Orthodox	Separated				2	2	2	No		Open Spring	No		Pit Latrine/traditional pit toilet	Finished roofing Corrugated iron	Rambo/wood	0	No		Mainly firewood (purchase or collected)	Yes	No	No	No	No	No	No	No	No	Yes	No	No	No	No	0	0	0	0	0	0	0
Female	2	Yes	3	30	28	No			Orthodox	Married	Yes	Yes	3rd	3	3	3	No		Open Spring	No		No facility/Bush/Field	Finished roofing Corrugated iron	Stone with mud	0	No		Mainly firewood (purchase or collected)	No	No	No	No	No	No	No	No	No	No	No	No	Yes	No	4	0	2	1	0	0	0
Female	4	Yes	5	60	35	No			Orthodox	Married	No			5	5	5	No		River	No		No facility/Bush/Field	Finished roofing Corrugated iron	Rambo/wood	0	Yes	1.5	Mainly firewood (purchase or collected)	No	No	No	No	Yes	No	No	No	No	Yes	No	No	Yes	No	2	0	0	2	0	0	0
Male	9	Yes	2	5	20	No			Orthodox	Married	No			2	2	2	No		Piped outside compound	No		Pit Latrine/traditional pit toilet	Finished roofing Corrugated iron	Rambo/wood	0	No		Mainly firewood (purchase or collected)	Yes	No	No	No	Yes	No	No	No	No	No	No	No	Yes	No	0	0	1	0	0	0	0
Female	11	Yes	4	60	40	No			Orthodox	Married	No			5	5	4	No		River	No		Pit Latrine/traditional pit toilet	Finished roofing Corrugated iron	Rambo/wood	0	Yes	0.5	Mainly firewood (purchase or collected)	No	No	No	No	No	No	No	No	No	Yes	No	No	Yes	No	5	0	0	0	0	0	0
Female	10	Yes	7	59	35	No			Orthodox	Married	Yes	Yes	4th	7	7	7	No		Protected hand pump spring	No		Pit Latrine/traditional pit toilet	Finished roofing Corrugated iron	Rambo/wood	1	Yes	0.5	Mainly firewood (purchase or collected)	Yes	No	No	No	Yes	No	No	No	No	Yes	No	No	Yes	No	4	0	0	1	0	0	0
Male	9	Yes	6	41	32	No			Orthodox	Married	Yes	No	1st	6	6	6	No		Open Spring	No		No facility/Bush/Field	Finished roofing Corrugated iron	Rambo/wood	0	Yes	3	Mainly firewood (purchase or collected)	Yes	No	Yes	No	Yes	No	No	No	No	No	No	No	Yes	No	10	0	6	1	0	0	0
Female	9	Yes	3	96	34	No			Orthodox	Married	No			4	4	3	No		Open Spring	No		No facility/Bush/Field	Finished roofing Corrugated iron	Rambo/wood	0	No		Mainly firewood (purchase or collected)	Yes	No	No	No	No	No	No	No	No	No	No	No	Yes	No	2	0	1	1	0	0	0
Male	7	Yes	2	60	24	No			Orthodox	Never married				2	2	2	No		Open Spring	No		Pit Latrine/traditional pit toilet	Finished roofing Corrugated iron	Rambo/wood	0	No		Mainly firewood (purchase or collected)	Yes	No	No	No	Yes	No	No	No	No	Yes	No	No	No	No	0	0	0	0	0	0	0
Male	6	Yes	2	58	28	Yes	Yes	5th	Orthodox	Married	Yes	Yes	5th	2	2	2	No		Open Spring	No		No facility/Bush/Field	Finished roofing Corrugated iron	Rambo/wood	0	No		Mainly firewood (purchase or collected)	Yes	No	No	No	Yes	No	No	No	No	No	No	No	Yes	No	1	0	1	1	0	0	0
Male	7	Yes	3	35	25	Yes	Yes	5th	Orthodox	Married	No			3	3	3	No		Open Spring	No		No facility/Bush/Field	Finished roofing Corrugated iron	Rambo/wood	0	No		Mainly firewood (purchase or collected)	Yes	No	Yes	No	Yes	No	No	No	No	No	No	No	Yes	No	0	0	0	1	0	0	0
Female	8	Yes	2	60	27	No			Orthodox	Married	Yes	Yes	3rd	2	2	2	No		Open Spring	No		Pit Latrine/traditional pit toilet	Finished roofing Corrugated iron	Rambo/wood	0	Yes	0.5	Mainly firewood (purchase or collected)	Yes	No	No	No	No	No	No	No	No	Yes	No	No	Yes	No	3	0	0	1	0	0	0
Male	4	Yes	2	120	30	Yes	Yes	8th	Orthodox	Married	No			2	2	2	No		Open Spring	No		No facility/Bush/Field	Finished roofing Corrugated iron	Rambo/wood	0	Yes	0.5	Mainly firewood (purchase or collected)	Yes	No	No	No	Yes	No	No	No	No	Yes	No	No	Yes	No	4	0	0	0	0	0	0
Female	2	Yes	6	36	37	No			Orthodox	Married	No			7	7	7	No		Open Spring	No		No facility/Bush/Field	Finished roofing Corrugated iron	Rambo/wood	0	Yes	1	Mainly firewood (purchase or collected)	No	No	No	No	Yes	No	No	No	No	No	No	No	Yes	No	2	0	2	1	0	0	0
Male	7	Yes	4	240	35	No			Orthodox	Married	Yes	Yes	5th	4	4	4	No		Open Spring	No		Pit Latrine/traditional pit toilet	Finished roofing Corrugated iron	Rambo/wood	0	Yes	0.5	Mainly firewood (purchase or collected)	Yes	No	No	No	Yes	No	No	No	No	Yes	No	No	Yes	No	2	0	3	2	0	0	0
Female	13	Yes	2	96	28	Yes	Yes	6th	Orthodox	Married	No			2	2	2	No		Pond/Lake/Dam	No		No facility/Bush/Field	Thatch/leaf	Rambo/wood	0	No		Mainly firewood (purchase or collected)	No	No	No	No	No	No	No	No	No	No	No	No	Yes	No	0	0	5	0	0	0	0
Female	6	Yes	5	40	30	No			Orthodox	Married	Yes	No	4th	5	6	6	Yes	1	Protected hand pump spring	No		No facility/Bush/Field	Finished roofing Corrugated iron	Rambo/wood	0	Yes	0.5	Mainly firewood (purchase or collected)	Yes	No	No	No	Yes	No	No	No	No	Yes	No	No	Yes	Yes	5	0	3	1	0	0	0
Female	4	Yes	3	108	35	No			Orthodox	Married	No			3	3	3	No		Open Spring	No		Pit Latrine/traditional pit toilet	Finished roofing Corrugated iron	Rambo/wood	0	No		Mainly firewood (purchase or collected)	Yes	No	No	No	No	No	No	No	No	Yes	No	No	Yes	Yes	6	0	5	1	0	0	0
Female	9	Yes	6	96	40	No			Orthodox	Married	Yes	No	1st	7	6	1	Yes	1	Open Spring	No		Pit Latrine/traditional pit toilet	Finished roofing Corrugated iron	Rambo/wood	0	Yes	1	Mainly firewood (purchase or collected)	Yes	No	No	No	Yes	No	No	No	No	Yes	No	No	Yes	No	0	0	0	1	0	0	0
Female	4	Yes	3	59	30	No			Orthodox	Married	No			4	4	4	Yes	1	Protected Spring	No		No facility/Bush/Field	Finished roofing Corrugated iron	Rambo/wood	1	Yes	1.5	Mainly firewood (purchase or collected)	Yes	No	No	Yes	No	No	No	No	No	Yes	No	No	Yes	No	5	0	0	1	0	0	0
Male	8	Yes	3	72	31	No			Orthodox	Married	No			3	3	3	No		Open Spring	No		No facility/Bush/Field	Finished roofing Corrugated iron	Rambo/wood	0	No		Mainly firewood (purchase or collected)	No	No	No	No	No	No	No	No	No	No	No	No	Yes	No	3	0	0	0	0	0	0
Female	13	Yes	4	48	36	No			Orthodox	Married	No			7	4	4	Yes	3	River	No		No facility/Bush/Field	Finished roofing Corrugated iron	Rambo/wood	0	No		Mainly firewood (purchase or collected)	Yes	No	No	No	No	No	Yes	No	No	Yes	No	No	Yes	No	2	0	0	1	0	0	0
Male	8	No	1		17	No			Orthodox	Married	Yes	Yes	8th	1	1	1	No		Open Spring	No		No facility/Bush/Field	Finished roofing Corrugated iron	Rambo/wood	0	No		Mainly firewood (purchase or collected)	Yes	No	No	No	No	No	No	No	No	Yes	No	No	Yes	No	10	0	0	1	0	0	0
Female	7	Yes	5	5	35	No			Orthodox	Married	No			6	6	6	Yes	1	Piped outside compound	No		Other	Finished roofing Corrugated iron	Rambo/wood	0	Yes	1	Mainly firewood (purchase or collected)	No	No	No	No	Yes	No	No	No	No	No	No	Yes	Yes	No	3	0	0	1	0	0	0
Female	4	Yes	4	23	35	No			Orthodox	Married	Yes	No	1st	6	5	5	Yes	1	Open Spring	No		No facility/Bush/Field	Finished roofing Corrugated iron	Rambo/wood	0	Yes	0.5	Mainly firewood (purchase or collected)	Yes	No	No	No	Yes	No	No	No	No	Yes	No	No	Yes	No	0	0	7	1	0	0	0
Male	14	Yes	5	45	38	No			Orthodox	Married	No			5	5	5	No		Open Spring	No		No facility/Bush/Field	Finished roofing Corrugated iron	Rambo/wood	0	No		Mainly firewood (purchase or collected)	Yes	No	No	No	No	No	No	No	No	Yes	No	No	Yes	No	5	0	0	0	0	0	0
Female	12	Yes	2	6	25	No			Orthodox	Married	No			2	2	2	No		Piped outside compound	No		Other	Finished roofing Corrugated iron	Rambo/wood	1	Yes	1	Mainly firewood (purchase or collected)	Yes	No	No	No	No	No	No	No	No	Yes	No	No	Yes	No	0	0	0	0	0	0	0
Female	8	No	1		21	Yes	Yes	4th	Orthodox	Married	Yes	Yes	4th	1	1	1	No		River	No		No facility/Bush/Field	Finished roofing Corrugated iron	Rambo/wood	0	No		Mainly firewood (purchase or collected)	Yes	No	No	No	No	No	No	No	No	Yes	No	No	Yes	No	3	0	4	0	0	0	0
Male	3	Yes	5	48	35	No			Orthodox	Married	No			5	5	5	Yes	2	Protected hand pump spring	No		Pit Latrine/traditional pit toilet	Finished roofing Corrugated iron	Rambo/wood	1	Yes	0.5	Crop residue	No	No	No	No	Yes	No	No	No	No	Yes	No	No	Yes	No	3	0	0	1	0	0	0
Male	14	Yes	4	144	36	No			Orthodox	Married	Yes	Yes	6th	6	6	4	No		Open Spring	No		No facility/Bush/Field	Finished roofing Corrugated iron	Rambo/wood	0	Yes	0.5	Mainly firewood (purchase or collected)	Yes	No	No	No	Yes	No	No	No	No	No	No	No	Yes	No	0	0	0	1	0	0	0
Male	5	Yes	3	36	26	Yes	Yes	3rd	Orthodox	Married	Yes	Yes	4th	3	3	3	No		Open Spring	No		No facility/Bush/Field	Finished roofing Corrugated iron	Rambo/wood	0	No		Mainly firewood (purchase or collected)	Yes	No	No	No	Yes	No	No	No	No	Yes	No	No	Yes	No	5	0	0	1	0	0	0
Female	3	Yes	2	4	29	No			Orthodox	Married	No			2	2	2	No		Piped outside compound	No		Pit Latrine/traditional pit toilet	Finished roofing Corrugated iron	Cement	0	Yes	1	Mainly firewood (purchase or collected)	No	No	No	No	No	No	No	No	No	Yes	No	No	Yes	No	0	0	0	0	0	0	0
Female	9	Yes	5	33	36	No			Orthodox	Married	Yes	Yes	4th	7	7	5	No		Open Spring	No		No facility/Bush/Field	Finished roofing Corrugated iron	Rambo/wood	0	No		Mainly firewood (purchase or collected)	Yes	No	No	No	Yes	No	No	No	No	Yes	No	No	Yes	No	0	0	0	1	0	0	0
Female	6	Yes	5	50	30	No			Orthodox	Married	Yes	No	1st	5	5	5	No		Protected hand pump spring	No		Pit Latrine/traditional pit toilet	Finished roofing Corrugated iron	Rambo/wood	1	Yes	0.75	Mainly firewood (purchase or collected)	No	No	No	No	Yes	No	No	No	No	Yes	Yes	No	Yes	No	5	0	0	1	0	0	0
Male	2	Yes	4	84	35	No			Orthodox	Married	No			4	4	4	No		Open Spring	No		No facility/Bush/Field	Finished roofing Corrugated iron	Rambo/wood	0	No		Mainly firewood (purchase or collected)	No	No	No	No	No	No	No	No	No	Yes	No	No	Yes	No	5	0	2	1	0	0	0
Male	10	Yes	3	72	32	No			Orthodox	Married	Yes	No	3rd	5	5	5	Yes	2	Protected Spring	No		No facility/Bush/Field	Finished roofing Corrugated iron	Rambo/wood	0	Yes	1	Mainly firewood (purchase or collected)	Yes	No	No	No	Yes	No	No	No	No	No	No	No	Yes	No	0	0	0	1	0	0	0
Male	2	Yes	9	36	38	No			Orthodox	Married	No			10	10	9	No		Open Spring	No		No facility/Bush/Field	Finished roofing Corrugated iron	Rambo/wood	0	Yes	0.5	Mainly firewood (purchase or collected)	Yes	No	No	No	No	No	No	No	No	Yes	No	No	Yes	No	7	0	0	1	0	0	0
Female	8	Yes	4	96	30	No			Orthodox	Married	No			6	5	4	Yes	1	Open Spring	No		No facility/Bush/Field	Finished roofing Corrugated iron	Rambo/wood	0	No		Mainly firewood (purchase or collected)	Yes	No	No	No	Yes	No	No	No	No	Yes	No	No	Yes	No	0	0	0	0	0	0	0
Female	10	Yes	3	84	25	Yes	Yes	4th	Orthodox	Married	No			4	4	4	No		Open Spring	No		No facility/Bush/Field	Finished roofing Corrugated iron	Rambo/wood	0	No		Mainly firewood (purchase or collected)	Yes	No	Yes	No	No	No	No	No	No	Yes	No	No	Yes	No	1	0	0	1	0	0	0
Female	11	Yes	6	4	35	No			Orthodox	Married	No			6	6	6	No		Open Spring	No		No facility/Bush/Field	Finished roofing Corrugated iron	Rambo/wood	0	Yes	1	Mainly firewood (purchase or collected)	Yes	No	No	No	Yes	No	No	No	No	No	No	No	Yes	No	4	0	0	0	0	1	0
Female	8	Yes	4	10	38	No			Orthodox	Married	No			4	4	4	No		Piped outside compound	No		Pit Latrine/traditional pit toilet	Finished roofing Corrugated iron	Rambo/wood	0	Yes	1	Mainly firewood (purchase or collected)	Yes	No	No	No	No	No	No	No	No	Yes	No	No	No	No	0	0	0	0	0	0	0
Male	7	Yes	3	84	29	No			Orthodox	Married	No			3	3	3	No		Protected hand pump spring	No		Pit Latrine/traditional pit toilet	Finished roofing Corrugated iron	Rambo/wood	0	Yes	1	Mainly firewood (purchase or collected)	No	No	No	No	No	No	No	No	No	Yes	No	No	Yes	No	5	0	0	0	0	0	0
Male	11	Yes	5	47	31	No			Orthodox	Married	Yes	Yes	2nd	7	7	5	No		Protected Spring	No		Pit Latrine/traditional pit toilet	Finished roofing Corrugated iron	Rambo/wood	0	No		Mainly firewood (purchase or collected)	Yes	No	Yes	No	Yes	No	No	No	No	No	No	No	Yes	No	3	0	2	2	0	0	0
Male	8	Yes	5	49	35	No			Orthodox	Married	No			7	7	5	No		Open Spring	No		Pit Latrine/traditional pit toilet	Finished roofing Corrugated iron	Rambo/wood	0	Yes	1	Mainly firewood (purchase or collected)	Yes	No	No	No	Yes	No	No	No	No	Yes	No	No	Yes	No	5	0	3	2	0	0	0
Female	9	Yes	10	36	40	Yes	Yes	4th	Orthodox	Married	Yes	Yes	9th	10	10	10	No		Protected Spring	No		Pit Latrine/traditional pit toilet	Finished roofing Corrugated iron	Rambo/wood	0	Yes	1.5	Mainly firewood (purchase or collected)	Yes	No	No	No	Yes	No	No	No	No	Yes	No	No	Yes	No	0	0	0	0	0	2	0
Male	5	No	1		23	Yes	Yes	5th	Orthodox	Divorced				1	1	1	No		Protected hand pump spring	No		Pit Latrine/traditional pit toilet	Finished roofing Corrugated iron	Rambo/wood	0	No		Mainly firewood (purchase or collected)	Yes	No	No	No	Yes	No	No	No	No	Yes	No	No	Yes	No	0	0	0	0	8	0	0
Female	7	Yes	4	32	38	No			Orthodox	Married	Yes	No	1st	5	5	4	No		Protected hand pump spring	No		No facility/Bush/Field	Finished roofing Corrugated iron	Rambo/wood	0	Yes	0.5	Mainly firewood (purchase or collected)	Yes	No	No	No	No	No	No	No	No	No	No	No	Yes	No	6	0	0	0	0	0	0
Male	11	Yes	2	61	30	No			Orthodox	Married	Yes	Yes	9th	2	2	2	No		Protected hand pump spring	No		No facility/Bush/Field	Finished roofing Corrugated iron	Rambo/wood	0	No		Mainly firewood (purchase or collected)	No	No	No	No	Yes	No	No	No	No	Yes	No	No	Yes	No	5	0	0	0	0	1	0
Male	12	Yes	4	72	30	No			Orthodox	Married	Yes	Yes	8th	4	4	4	No		Protected hand pump spring	No		Pit Latrine/traditional pit toilet	Finished roofing Corrugated iron	Rambo/wood	0	Yes	1	Mainly firewood (purchase or collected)	No	No	No	No	Yes	No	No	No	No	No	No	No	Yes	No	0	0	4	1	0	0	0
Male	8	Yes	2	108	26	No			Orthodox	Married	Yes	Yes	9th	2	2	2	No		Protected Spring	No		Pit Latrine/traditional pit toilet	Finished roofing Corrugated iron	Rambo/wood	0	Yes	1	Mainly firewood (purchase or collected)	No	No	No	No	Yes	No	No	No	No	Yes	No	No	Yes	No	0	0	0	1	0	0	0
Male	5	Yes	6	3	27	No			Orthodox	Married	No			6	6	6	No		Piped outside compound	No		Pit Latrine/traditional pit toilet	Finished roofing Corrugated iron	Rambo/wood	1	Yes	0.2	Mainly firewood (purchase or collected)	Yes	No	No	No	No	No	No	No	No	Yes	No	No	Yes	No	2	4	0	1	0	0	0
Female	7	Yes	4	38	40	No			Orthodox	Married	Yes	Yes	1st	5	5	4	No		Protected hand pump spring	No		Pit Latrine/traditional pit toilet	Finished roofing Corrugated iron	Rambo/wood	0	Yes	0.5	Mainly firewood (purchase or collected)	No	No	No	No	No	No	No	No	No	Yes	No	No	Yes	No	0	0	0	1	0	0	0
Female	4	Yes	5	36	35	No			Orthodox	Married	Yes	Yes	4th	5	5	5	No		Protected Spring	No		No facility/Bush/Field	Finished roofing Corrugated iron	Rambo/wood	0	Yes	1	Mainly firewood (purchase or collected)	No	No	No	No	No	No	No	No	No	No	No	No	Yes	No	5	0	2	1	0	0	0
Male	14	Yes	7	60	36	No			Orthodox	Married	Yes	Yes	7th	10	10	7	No		Protected Spring	No		Pit Latrine/traditional pit toilet	Finished roofing Corrugated iron	Rambo/wood	0	Yes	0.5	Mainly firewood (purchase or collected)	Yes	No	Yes	No	Yes	No	No	No	No	Yes	No	No	Yes	No	10	0	15	2	0	0	0
Male	8		1		22	Yes	Yes	10th	Orthodox	Married	Yes	Yes	4th	1	1	1	No		Piped outside compound	No		No facility/Bush/Field	Finished roofing Corrugated iron	Rambo/wood	1	Yes	0.5	Mainly firewood (purchase or collected)	Yes	No	No	No	No	No	No	No	No	No	No	No	Yes	No	3	0	4	0	0	0	0
Female	10	Yes	4	5	33	No			Orthodox	Married	No			4	4	4	No		Piped outside compound	No		Pit Latrine/traditional pit toilet	Finished roofing Corrugated iron	Rambo/wood	0	Yes	1	Mainly firewood (purchase or collected)	No	No	No	No	No	No	No	No	No	No	No	Yes	Yes	No	0	0	5	2	0	0	0
Female	7	Yes	8	1	30	No			Orthodox	Married	Yes	Yes	4th	8	8	8	Yes	3	Piped outside compound	No		No facility/Bush/Field	Finished roofing Corrugated iron	Rambo/wood	1	Yes	1.2	Mainly firewood (purchase or collected)	Yes	No	No	No	Yes	No	No	No	No	No	No	No	Yes	No	6	0	5	2	0	0	0
Female	6	Yes	5	2	30	No			Orthodox	Married	Yes	Yes	6th	5	5	5	No		Protected Spring	No		Pit Latrine/traditional pit toilet	Finished roofing Corrugated iron	Rambo/wood	1	Yes	1	Mainly firewood (purchase or collected)	Yes	No	No	No	Yes	No	No	No	No	Yes	No	No	Yes	No	10	0	4	2	0	0	0
Male	8	Yes	7	4	35	No			Orthodox	Married	No			8	7	7	Yes	1	Open Spring	No		Pit Latrine/traditional pit toilet	Finished roofing Corrugated iron	Rambo/wood	0	Yes	1	Mainly firewood (purchase or collected)	Yes	No	No	No	No	No	No	No	No	Yes	No	No	Yes	No	2	0	0	1	0	0	0
Male	12	Yes	5	3	30	No			Orthodox	Married	No			5	5	5	No		Piped outside compound	No		No facility/Bush/Field	Finished roofing Corrugated iron	Rambo/wood	0	Yes	1	Mainly firewood (purchase or collected)	Yes	No	No	No	No	No	No	No	No	No	No	No	Yes	No	0	0	2	1	0	0	0
Male	6	Yes	2	84	36	No			Orthodox	Married	Yes	Yes	10th	2	2	2	No		Protected hand pump spring	No		No facility/Bush/Field	Finished roofing Corrugated iron	Rambo/wood	0	Yes	0.5	Mainly firewood (purchase or collected)	No	No	No	No	No	No	No	No	No	No	No	No	Yes	No	9	0	1	0	0	0	0
Male	9	Yes	2	72	23	No			Orthodox	Married	Yes	Yes	5th	2	2	2	No		River	No		No facility/Bush/Field	Finished roofing Corrugated iron	Rambo/wood	0	No		Mainly firewood (purchase or collected)	No	No	No	No	Yes	No	No	No	No	No	No	No	Yes	No	3	0	0	0	0	0	0
Male	11	Yes	4	4	25	No			Orthodox	Married	No			4	4	4	No		Piped outside compound	No		Pit Latrine/traditional pit toilet	Finished roofing Corrugated iron	Rambo/wood	1	Yes	1	Mainly firewood (purchase or collected)	Yes	No	No	No	No	No	No	No	No	Yes	No	No	Yes	No	2	0	0	2	0	0	0
Female	2	Yes	3	38	35	No			Orthodox	Married	No			4	3	3	Yes	1	River	No		Pit Latrine/traditional pit toilet	Finished roofing Corrugated iron	Rambo/wood	0	Yes	0.5	Mainly firewood (purchase or collected)	Yes	No	No	No	No	No	No	No	No	No	No	No	Yes	No	0	0	0	1	0	0	0
Female	13	Yes	6	4	38	No			Orthodox	Married	No			6	6	6	No		Open Spring	No		Pit Latrine/traditional pit toilet	Finished roofing Corrugated iron	Rambo/wood	1	Yes	1	Mainly firewood (purchase or collected)	Yes	No	No	No	No	No	No	No	No	No	No	No	Yes	No	0	0	0	0	0	0	0
Male	6	No	1		22	Yes	Yes	2nd	Orthodox	Married	Yes	Yes	6th	1	1	1	No		Protected hand pump spring	No		Pit Latrine/traditional pit toilet	Finished roofing Corrugated iron	Rambo/wood	0	No		Mainly firewood (purchase or collected)	Yes	No	No	No	Yes	No	No	No	No	Yes	Yes	No	Yes	No	2	0	0	0	0	0	0
Female	9	Yes	4	3	35	No			Orthodox	Married	No			6	5	5	Yes	1	Covered Well	No		Pit Latrine/traditional pit toilet	Finished roofing Corrugated iron	Rambo/wood	1	Yes	1	Mainly firewood (purchase or collected)	No	No	No	No	No	No	No	Yes	No	Yes	No	Yes	Yes	No	10	0	10	0	0	0	0
Female	12	Yes	3	56	29	Yes	Yes	3rd	Orthodox	Married	No			5	3	3	Yes	2	Protected Spring	No		Pit Latrine/traditional pit toilet	Finished roofing Corrugated iron	Rambo/wood	0	No		Mainly firewood (purchase or collected)	No	No	No	No	No	No	No	No	No	No	No	No	Yes	No	0	0	0	0	0	0	0
Male	5	Yes	2	5	30	No			Orthodox	Married	No			2	2	2	No		Piped outside compound	No		No facility/Bush/Field	Finished roofing Corrugated iron	Rambo/wood	1	Yes	1	Mainly firewood (purchase or collected)	Yes	No	No	No	No	No	No	No	No	No	No	No	Yes	No	3	0	0	1	0	0	0
Female	14	Yes	3	60	28	Yes	Yes	9th	Orthodox	Married	Yes	Yes	6th	3	3	3	No		Protected Spring	No		No facility/Bush/Field	Finished roofing Corrugated iron	Rambo/wood	0	Yes	2	Mainly firewood (purchase or collected)	Yes	No	No	No	Yes	No	No	No	No	Yes	No	No	Yes	No	6	0	2	0	0	0	0
Male	2	Yes	3	16	28	No			Orthodox	Married	No			3	3	3	No		Protected Spring	No		No facility/Bush/Field	Finished roofing Corrugated iron	Rambo/wood	0	No		Mainly firewood (purchase or collected)	No	No	No	No	No	No	No	No	No	Yes	No	No	Yes	No	1	0	0	2	0	0	0
Female	2	No	1		23	Yes	Yes	11th	Orthodox	Married	Yes	Yes	10th	1	1	1	No		Protected Spring	No		Pit Latrine/traditional pit toilet	Finished roofing Corrugated iron	Rambo/wood	0	No		Mainly firewood (purchase or collected)	Yes	No	No	No	Yes	No	No	Yes	No	Yes	No	No	Yes	No	2	0	6	1	0	0	0
Female	5	Yes	2	71	23	No			Orthodox	Married	No			2	2	2	No		Protected hand pump spring	No		No facility/Bush/Field	Finished roofing Corrugated iron	Rambo/wood	0	No		Mainly firewood (purchase or collected)	No	No	No	No	No	No	No	No	No	No	No	No	Yes	No	0	0	0	0	0	0	0
Female	14	Yes	2	84	33	No			Orthodox	Married	Yes	No	3rd	4	3	2	Yes	1	Protected Spring	No		No facility/Bush/Field	Finished roofing Corrugated iron	Rambo/wood	0	Yes	0.5	Mainly firewood (purchase or collected)	Yes	No	No	No	No	No	No	No	No	Yes	No	No	Yes	No	0	0	0	1	0	0	0
Male	12	Yes	5	4	35	No			Orthodox	Married	No			5	5	5	No		Piped outside compound	No		Pit Latrine/traditional pit toilet	Finished roofing Corrugated iron	Rambo/wood	1	Yes	1	Mainly firewood (purchase or collected)	Yes	No	No	No	Yes	No	No	Yes	Yes	Yes	No	No	Yes	No	8	12	0	3	0	2	0
Male	3	No	1		29	No			Orthodox	Married	Yes	Yes	2nd	1	1	1	No		Protected hand pump spring	No		No facility/Bush/Field	Finished roofing Corrugated iron	Rambo/wood	0	No		Mainly firewood (purchase or collected)	Yes	No	No	No	No	No	No	No	No	No	No	No	Yes	No	3	0	0	0	0	0	0
Male	12	Yes	3	4	30	Yes	Yes	9th	Orthodox	Married	Yes	Yes	10th	3	3	3	No		Piped outside compound	No		No facility/Bush/Field	Finished roofing Corrugated iron	Rambo/wood	0	Yes	0.7	Mainly firewood (purchase or collected)	Yes	No	No	No	No	No	No	No	No	Yes	No	No	Yes	No	2	0	5	1	0	1	0
Female	6	Yes	6	4	35	No			Orthodox	Married	No			6	6	6	No		Piped outside compound	No		No facility/Bush/Field	Finished roofing Corrugated iron	Rambo/wood	1	Yes	1	Mainly firewood (purchase or collected)	Yes	No	No	No	No	No	No	No	No	Yes	No	No	Yes	No	6	0	0	1	0	0	0
Female	7	Yes	3	3	30	No			Orthodox	Married	No			3	3	3	No		Piped outside compound	No		Pit Latrine/traditional pit toilet	Finished roofing Corrugated iron	Rambo/wood	0	No		Mainly firewood (purchase or collected)	Yes	No	No	No	No	No	No	No	No	No	No	No	No	No	0	0	0	0	0	0	0
Male	6	Yes	8	3	40	No			Orthodox	Married	No			8	8	8	No		Piped outside compound	No		Pit Latrine/traditional pit toilet	Finished roofing Corrugated iron	Rambo/wood	1	Yes	1	Mainly firewood (purchase or collected)	Yes	No	No	No	Yes	No	No	No	No	No	No	No	Yes	No	0	0	0	1	0	0	0
Male	6	Yes	5	3	35	No			Orthodox	Married	No			5	5	5	No		Protected Spring	No		Pit Latrine/traditional pit toilet	Finished roofing Corrugated iron	Rambo/wood	1	No		Mainly firewood (purchase or collected)	Yes	No	Yes	No	No	No	No	Yes	Yes	Yes	Yes	Yes	Yes	No	0	0	0	0	0	0	8
Male	5	Yes	2	4	24	Yes	Yes	Technical/vocational certificate	Orthodox	Married	Yes	Yes	University/college degree or higher	2	2	2	No		Piped outside compound	No		Pit Latrine/traditional pit toilet	Finished roofing Corrugated iron	Rambo/wood	1	No		Mainly firewood (purchase or collected)	Yes	No	Yes	Yes	Yes	No	No	Yes	Yes	Yes	No	No	No	No	0	0	0	0	0	0	0
Female	5	Yes	4	4	35	No			Orthodox	Married	Yes	Yes	3rd	4	4	4	No		River	No		Pit Latrine/traditional pit toilet	Finished roofing Corrugated iron	Rambo/wood	1	Yes	4	Mainly firewood (purchase or collected)	Yes	No	Yes	No	Yes	No	No	Yes	Yes	Yes	No	No	Yes	No	0	0	6	0	1	0	0
Male	12	Yes	2	3	25	No			Orthodox	Married	No			2	2	2	No		Open Spring	No		No facility/Bush/Field	Finished roofing Corrugated iron	Rambo/wood	0	Yes	1	Mainly firewood (purchase or collected)	No	No	No	No	No	No	No	No	No	No	No	Yes	Yes	Yes	0	0	0	0	0	0	0
Female	4	Yes	4	4	35	No			Orthodox	Married	No			4	4	4	No		River	No		Pit Latrine/traditional pit toilet	Finished roofing Corrugated iron	Rambo/wood	1	Yes	4	Mainly firewood (purchase or collected)	Yes	No	No	No	No	No	No	No	No	Yes	No	No	Yes	No	5	0	10	1	0	0	0
Female	7	Yes	3	7	30	No			Orthodox	Married	No			3	3	3	No		Piped outside compound	No		Pit Latrine/traditional pit toilet	Finished roofing Corrugated iron	Rambo/wood	1	Yes	0.5	Mainly firewood (purchase or collected)	No	No	No	No	Yes	No	No	No	No	No	No	No	No	No	0	0	0	0	0	0	0
Male	9	Yes	2	4	28	Yes	Yes	9th	Orthodox	Married	No			2	2	2	No		Open Spring	No		Pit Latrine/traditional pit toilet	Finished roofing Corrugated iron	Rambo/wood	1	Yes	4	Mainly firewood (purchase or collected)	Yes	No	No	No	No	No	No	No	No	No	No	No	Yes	No	0	0	0	1	0	0	0
Female	4	Yes	7	4	35	No			Orthodox	Married	No			9	8	8	Yes	1	River	Yes	Boil	Pit Latrine/traditional pit toilet	Finished roofing Corrugated iron	Rambo/wood	1	Yes	2	Mainly firewood (purchase or collected)	Yes	No	No	No	Yes	No	No	Yes	Yes	Yes	No	No	Yes	No	6	0	5	0	0	0	0
Female	9	Yes	3	2	25	No			Orthodox	Married	No			3	3	3	No		Open Spring	No		No facility/Bush/Field	Finished roofing Corrugated iron	Rambo/wood	0	Yes	0.5	Mainly firewood (purchase or collected)	No	No	No	No	No	No	No	No	No	No	No	Yes	Yes	Yes	0	0	0	1	0	0	0
Male	14	Yes	3	5	36	No			Orthodox	Married	No			3	3	3	No		Protected hand pump spring	Yes	Add bleach/chlorine	Pit Latrine/traditional pit toilet	Finished roofing Corrugated iron	Rambo/wood	0	Yes	1	Mainly firewood (purchase or collected)	Yes	No	No	No	Yes	No	No	No	No	Yes	No	No	No	Yes	0	0	0	0	0	0	0
Female	5	Yes	5	3	30	No			Orthodox	Married	No			5	5	5	No		Open Spring	No		No facility/Bush/Field	Finished roofing Corrugated iron	Rambo/wood	0	Yes	1	Mainly firewood (purchase or collected)	No	No	No	No	No	No	No	No	No	No	No	Yes	Yes	Yes	0	0	0	0	0	0	0
Male	2	Yes	4	3	30	No			Orthodox	Married	No			5	5	5	No		Protected Spring	No		Pit Latrine/traditional pit toilet	Finished roofing Corrugated iron	Rambo/wood	1	Yes	4	Mainly firewood (purchase or collected)	Yes	No	No	No	No	No	No	No	No	No	No	No	Yes	No	0	0	3	1	0	0	0
Female	9	Yes	3	4	33	No			Orthodox	Married	No			4	3	3	Yes	1	River	Yes	Add bleach/chlorine	Pit Latrine/traditional pit toilet	Finished roofing Corrugated iron	Rambo/wood	1	Yes	4	Mainly firewood (purchase or collected)	Yes	No	No	No	Yes	No	No	Yes	Yes	Yes	No	No	Yes	No	3	0	3	1	0	0	0
Female	14	Yes	1		21	Yes	Yes	10th	Orthodox	Married	No			1	1	1	No		Protected hand pump spring	No		Pit Latrine/traditional pit toilet	Finished roofing Corrugated iron	Stone with mud	1	Yes	3	Mainly firewood (purchase or collected)	No	No	Yes	No	Yes	No	No	Yes	Yes	Yes	No	No	No	No	0	0	0	0	0	0	0
Female	8	No	1		30	No			Orthodox	Married	No			1	1	1	No		Protected Spring	No		Pit Latrine/traditional pit toilet	Finished roofing Corrugated iron	Rambo/wood	1	No		Mainly firewood (purchase or collected)	Yes	No	No	No	Yes	No	No	No	Yes	Yes	No	No	Yes	No	0	0	4	0	0	0	0
Female	13	No	1		25	Yes	Yes	7th	Orthodox	Married	Yes	Yes	10th	1	1	1	No		Protected hand pump spring	Yes	Add bleach/chlorine	Pit Latrine/traditional pit toilet	Finished roofing Corrugated iron	Rambo/wood	0	No		Mainly firewood (purchase or collected)	Yes	No	No	No	Yes	No	No	No	No	Yes	No	No	No	Yes	0	0	0	0	0	0	0
Female	2	No	1		20	Yes	Yes	8th	Orthodox	Married	Yes	Yes	9th	1	1	1	No		Piped outside compound	No		Pit Latrine/traditional pit toilet	Finished roofing Corrugated iron	Rambo/wood	1	Yes	1	Mainly firewood (purchase or collected)	Yes	No	No	No	Yes	No	No	Yes	Yes	Yes	No	No	Yes	No	3	0	0	0	0	0	0
Female	8	Yes	3	7	35	No			Orthodox	Married	No			4	4	4	No		Protected Spring	No		Pit Latrine/traditional pit toilet	Finished roofing Corrugated iron	Rambo/wood	1	No		Mainly firewood (purchase or collected)	Yes	No	No	No	No	No	No	No	No	Yes	No	No	Yes	No	0	0	4	0	1	0	0
Female	14	Yes	6	3	35	No			Orthodox	Married	No			6	6	6	No		Open Spring	No		No facility/Bush/Field	Finished roofing Corrugated iron	Rambo/wood	0	Yes	1	Mainly firewood (purchase or collected)	No	No	No	No	No	No	No	No	No	No	No	Yes	Yes	Yes	0	0	0	1	0	0	0
Female	9	Yes	1		27	Yes	Yes	University/college diploma	Orthodox	Married	Yes	Yes	University/college degree or higher	2	1	1	Yes	1	Piped outside compound	No		Pit Latrine/traditional pit toilet	Finished roofing Corrugated iron	Rambo/wood	1	No		Mainly firewood (purchase or collected)	Yes	No	Yes	Yes	Yes	No	No	Yes	Yes	Yes	No	No	No	Yes	0	0	0	0	0	0	0
Male	7	No	1		24	No			Orthodox	Divorced				1	1	1	No		Open Spring	No		Pit Latrine/traditional pit toilet	Finished roofing Corrugated iron	Rambo/wood	0	No		Mainly firewood (purchase or collected)	Yes	No	No	No	No	No	No	No	No	No	No	No	No	No	0	0	0	0	0	0	0
Male	14	No	1		25	No			Orthodox	Married	No			1	1	1	No		Open Spring	No		No facility/Bush/Field	Finished roofing Corrugated iron	Rambo/wood	0	Yes	1	Mainly firewood (purchase or collected)	No	No	No	No	No	No	No	No	No	No	No	Yes	Yes	No	0	0	0	0	0	0	0
Female	2	Yes	3	5	35	No			Orthodox	Married	No			3	3	3	No		Protected hand pump spring	No		Pit Latrine/traditional pit toilet	Finished roofing Corrugated iron	Rambo/wood	1	Yes	3	Mainly firewood (purchase or collected)	Yes	No	No	No	Yes	No	No	Yes	Yes	Yes	No	No	Yes	No	0	0	0	0	0	0	0
Female	11	Yes	1		21	Yes	Yes	4th	Orthodox	Married	Yes	Yes	5th	1	1	1	No		River	No		Pit Latrine/traditional pit toilet	Finished roofing Corrugated iron	Rambo/wood	1	Yes	5	Mainly firewood (purchase or collected)	Yes	No	No	No	Yes	No	No	No	No	Yes	No	No	Yes	No	3	0	8	1	0	0	0
Male	12	Yes	2	3	23	No			Orthodox	Married	Yes	Yes	7th	2	2	2	No		Open Spring	No		Pit Latrine/traditional pit toilet	Finished roofing Corrugated iron	Rambo/wood	1	Yes	0.75	Mainly firewood (purchase or collected)	No	No	No	No	No	No	No	No	No	No	No	No	No	No	0	0	0	0	0	0	0
Male	12	Yes	9	7	35	No			Orthodox	Married	No			9	9	9	No		Protected hand pump spring	No		Pit Latrine/traditional pit toilet	Finished roofing Corrugated iron	Rambo/wood	1	Yes	4	Mainly firewood (purchase or collected)	Yes	No	No	No	Yes	No	No	No	No	Yes	No	No	Yes	No	2	0	5	1	0	0	0
Male	10	Yes	2	2	30	No			Orthodox	Married	No			2	2	2	No		Open Spring	No		Pit Latrine/traditional pit toilet	Finished roofing Corrugated iron	Rambo/wood	1	Yes	1.2	Mainly firewood (purchase or collected)	No	No	No	No	No	No	No	No	No	Yes	No	No	Yes	No	0	0	4	0	0	0	0
Female	6	Yes	2	10	30	No			Orthodox	Married	No			2	2	2	No		Protected Spring	No		No facility/Bush/Field	Finished roofing Corrugated iron	Rambo/wood	1	Yes	1	Mainly firewood (purchase or collected)	No	No	No	No	No	No	No	No	No	No	No	No	Yes	No	1	0	4	1	0	0	0
Male	2	No	7	6	40	No			Orthodox	Married	No			7	7	7	No		Piped outside compound	No		Pit Latrine/traditional pit toilet	Finished roofing Corrugated iron	Rambo/wood	0	Yes	1	Mainly firewood (purchase or collected)	Yes	No	No	No	No	No	No	No	No	No	No	No	Yes	No	3	0	3	1	0	0	0
Female	5	Yes	4	4	30	No			Orthodox	Married	Yes	Yes	3rd	4	4	4	No		Protected hand pump spring	No		Pit Latrine/traditional pit toilet	Finished roofing Corrugated iron	Rambo/wood	1	Yes	3	Mainly firewood (purchase or collected)	Yes	No	No	No	Yes	No	No	Yes	Yes	Yes	No	No	Yes	No	0	0	2	1	0	0	0
Female	7	Yes	2	4	25	No			Orthodox	Married	No			2	2	2	No		Protected hand pump spring	Yes	Add bleach/chlorine	Pit Latrine/traditional pit toilet	Finished roofing Corrugated iron	Rambo/wood	0	Yes	0.5	Mainly firewood (purchase or collected)	Yes	No	No	No	Yes	No	No	No	Yes	Yes	No	No	No	Yes	0	0	0	0	0	0	0
Male	8	Yes	3	4	30	No			Orthodox	Married	No			4	3	3	Yes	1	Protected hand pump spring	Yes	Add bleach/chlorine	No facility/Bush/Field	Finished roofing Corrugated iron	Rambo/wood	0	Yes	1	Mainly firewood (purchase or collected)	Yes	No	No	No	No	No	No	No	No	Yes	No	No	Yes	Yes	0	0	0	0	0	0	0
Female	12	Yes	4	3	28	No			Orthodox	Married	No			3	3	3	No		River	No		Pit Latrine/traditional pit toilet	Finished roofing Corrugated iron	Rambo/wood	0	Yes	7	Mainly firewood (purchase or collected)	Yes	No	No	No	Yes	No	No	No	No	Yes	No	No	Yes	No	8	0	0	0	0	0	0
Male	11	Yes	5	3	35	No			Orthodox	Married	No			5	5	5	No		Open Spring	No		No facility/Bush/Field	Finished roofing Corrugated iron	Rambo/wood	0	Yes	1	Mainly firewood (purchase or collected)	No	No	No	No	No	No	No	No	No	No	No	Yes	Yes	Yes	0	0	0	0	0	0	0
Male	7	No	1		24	Yes	Yes	10th	Orthodox	Married	Yes	Yes	3rd	1	1	1	No		Piped outside compound	No		Pit Latrine/traditional pit toilet	Finished roofing Corrugated iron	Rambo/wood	0	No		Mainly firewood (purchase or collected)	Yes	No	No	Yes	Yes	No	No	Yes	No	Yes	No	No	No	No	0	0	0	0	0	0	0
Female	7	Yes	6	5	35	No			Orthodox	Married	Yes	Yes	4th	6	6	6	No		River	Yes	Boil	Pit Latrine/traditional pit toilet	Finished roofing Corrugated iron	Rambo/wood	1	Yes	3	Mainly firewood (purchase or collected)	Yes	No	No	No	Yes	No	No	Yes	Yes	Yes	No	No	Yes	No	3	0	2	1	0	0	0
Male	14	Yes	6	3	35	No			Orthodox	Married	No			6	4	4	Yes	2	Open Spring	No		Pit Latrine/traditional pit toilet	Finished roofing Corrugated iron	Rambo/wood	1	Yes	1	Mainly firewood (purchase or collected)	Yes	No	No	No	No	No	No	No	No	Yes	No	No	Yes	No	0	0	2	0	0	0	0
Female	14	No	1		25	No			Orthodox	Married	No			1	1	1	No		Protected hand pump spring	Yes	Add bleach/chlorine	No facility/Bush/Field	Finished roofing Corrugated iron	Rambo/wood	0	No		Mainly firewood (purchase or collected)	Yes	No	No	No	Yes	No	No	No	No	Yes	No	No	Yes	Yes	0	0	0	0	0	0	0
Male	3	Yes	4	5	33	No			Orthodox	Married	No			5	5	5	No		River	Yes	Boil	Pit Latrine/traditional pit toilet	Finished roofing Corrugated iron	Rambo/wood	1	Yes	4	Mainly firewood (purchase or collected)	Yes	No	No	No	Yes	No	No	Yes	Yes	Yes	No	No	Yes	No	3	0	0	1	0	0	0
Male	3	Yes	5	3	38	No			Orthodox	Married	No			5	5	5	No		Open Spring	No		No facility/Bush/Field	Finished roofing Corrugated iron	Rambo/wood	0	Yes	0.5	Mainly firewood (purchase or collected)	No	No	No	No	No	No	No	No	No	No	No	Yes	Yes	Yes	0	0	0	1	0	0	0
Female	6	No	1		25	No			Orthodox	Married	No			1	1	1	No		River	No		Pit Latrine/traditional pit toilet	Finished roofing Corrugated iron	Rambo/wood	0	No		Mainly firewood (purchase or collected)	Yes	No	No	No	Yes	No	No	No	No	Yes	No	No	Yes	Yes	0	0	0	0	0	0	0
Female	14	Yes	4	7	35	No			Orthodox	Married	No			5	3	3	Yes	2	River	No		Pit Latrine/traditional pit toilet	Finished roofing Corrugated iron	Rambo/wood	1	Yes	2	Mainly firewood (purchase or collected)	Yes	No	No	No	Yes	No	No	No	Yes	Yes	No	No	Yes	No	0	0	0	0	0	0	0
Male	4	Yes	4	5	35	No			Orthodox	Married	Yes	Yes	3rd	4	4	4	No		River	No		Pit Latrine/traditional pit toilet	Finished roofing Corrugated iron	Rambo/wood	1	Yes	4	Mainly firewood (purchase or collected)	Yes	No	No	No	Yes	No	No	No	Yes	Yes	No	No	Yes	No	0	0	0	1	0	0	0
Female	9	Yes	5	4	35	No			Orthodox	Married	No			5	5	5	No		River	No		Pit Latrine/traditional pit toilet	Finished roofing Corrugated iron	Rambo/wood	0	Yes	1	Mainly firewood (purchase or collected)	Yes	No	No	No	No	No	No	No	No	No	No	No	Yes	Yes	0	0	0	0	0	0	0
Male	13	No	1		18	Yes	Yes	8th	Orthodox	Married	Yes	Yes	5th	1	1	1	No		Piped outside compound	No		No facility/Bush/Field	Finished roofing Corrugated iron	Rambo/wood	0	Yes	1	Mainly firewood (purchase or collected)	No	No	No	No	No	No	No	No	No	No	No	No	Yes	No	0	0	0	0	0	0	0
Female	3	Yes	11	3	40	No			Orthodox	Married	Yes	Yes	4th	11	11	11	No		Protected hand pump spring	No		Pit Latrine/traditional pit toilet	Finished roofing Corrugated iron	Rambo/wood	1	Yes	4	Mainly firewood (purchase or collected)	Yes	No	No	No	Yes	No	No	Yes	Yes	Yes	No	No	Yes	No	8	0	18	1	0	0	0
Male	12	Yes	4	3	35	No			Orthodox	Married	No			4	4	4	No		River	No		Pit Latrine/traditional pit toilet	Finished roofing Corrugated iron	Rambo/wood	1	No		Mainly firewood (purchase or collected)	Yes	No	No	No	Yes	No	No	No	Yes	Yes	No	No	Yes	No	8	0	3	1	0	0	0
Male	4	Yes	2	5	25	No			Orthodox	Married	Yes	Yes	5th	2	2	2	No		River	No		No facility/Bush/Field	Finished roofing Corrugated iron	Rambo/wood	0	No		Mainly firewood (purchase or collected)	No	No	No	No	Yes	No	No	No	No	No	No	No	No	No	0	0	0	0	0	0	0
Female	14	No	1		22	No			Orthodox	Married	Yes	Yes	5th	1	1	1	No		Protected hand pump spring	No		Pit Latrine/traditional pit toilet	Finished roofing Corrugated iron	Rambo/wood	1	No		Mainly firewood (purchase or collected)	Yes	Yes	No	No	Yes	No	No	Yes	Yes	Yes	No	No	Yes	No	0	0	0	0	0	0	0
Female	6	Yes	3	3	33	Yes	Yes	8th	Orthodox	Married	Yes	Yes	3rd	3	3	3	No		River	No		Pit Latrine/traditional pit toilet	Finished roofing Corrugated iron	Rambo/wood	1	Yes	3	Mainly firewood (purchase or collected)	Yes	No	No	No	Yes	No	No	No	Yes	Yes	No	No	Yes	No	6	0	2	1	0	0	0
Female	9	No	1		25	Yes	Yes	3rd	Orthodox	Married	Yes	Yes	8th	1	1	1	No		Piped outside compound	No		Pit Latrine/traditional pit toilet	Finished roofing Corrugated iron	Rambo/wood	0	Yes	1	Mainly firewood (purchase or collected)	Yes	No	No	No	No	No	No	No	No	Yes	No	No	Yes	No	0	0	2	0	0	0	0
Male	7	Yes	3	4	22	Yes	Yes	4th	Orthodox	Married	Yes	Yes	8th	6	4	4	Yes	2	Open Spring	No		Pit Latrine/traditional pit toilet	Finished roofing Corrugated iron	Rambo/wood	1	No		Mainly firewood (purchase or collected)	Yes	No	No	No	Yes	No	No	No	No	Yes	No	No	Yes	No	1	0	4	0	1	0	0
Male	14	Yes	2	4	30	No			Orthodox	Married	No			2	2	2	No		Protected hand pump spring	Yes	Add bleach/chlorine	Pit Latrine/traditional pit toilet	Finished roofing Corrugated iron	Rambo/wood	0	Yes	1	Mainly firewood (purchase or collected)	Yes	No	No	No	Yes	No	No	Yes	Yes	Yes	No	No	Yes	Yes	0	0	0	1	0	0	0
Female	9	Yes	3	1	30	Yes	Yes	10th	Orthodox	Married	Yes	Yes	University/college diploma	3	3	3	No		Open Spring	No		Pit Latrine/traditional pit toilet	Finished roofing Corrugated iron	Rambo/wood	1	Yes	1	Mainly firewood (purchase or collected)	Yes	No	No	No	Yes	No	No	Yes	Yes	Yes	No	No	Yes	No	0	0	0	0	0	0	1
Male	7	No	1		25	No			Orthodox	Married	Yes	Yes	10th	1	1	1	No		Piped outside compound	No		No facility/Bush/Field	Finished roofing Corrugated iron	Rambo/wood	1	No		Mainly firewood (purchase or collected)	Yes	No	No	No	Yes	No	No	Yes	No	Yes	No	No	Yes	No	0	0	0	0	0	0	0
Female	12	No	1		23	No			Orthodox	Married	No			1	1	1	No		Protected hand pump spring	Yes	Add bleach/chlorine	No facility/Bush/Field	Finished roofing Corrugated iron	Rambo/wood	0	No		Mainly firewood (purchase or collected)	Yes	No	No	No	Yes	No	No	Yes	Yes	Yes	No	No	Yes	Yes	0	0	4	0	0	0	0
Female	6	Yes	2	10	27	No			Orthodox	Married	No			2	2	2	No		Open Spring	No		No facility/Bush/Field	Finished roofing Corrugated iron	Rambo/wood	0	No		Mainly firewood (purchase or collected)	Yes	No	No	No	No	No	No	No	No	No	No	No	No	No	0	0	0	0	0	0	0
Female	10	Yes	2	2	24	Yes	Yes	8th	Orthodox	Married	Yes	Yes	10th	2	2	2	No		Piped outside compound	No		Pit Latrine/traditional pit toilet	Finished roofing Corrugated iron	Rambo/wood	1	Yes	1	Mainly firewood (purchase or collected)	Yes	No	No	Yes	Yes	No	No	No	No	Yes	No	No	No	No	0	0	0	0	0	0	0
Male	5	Yes	5	12	40	No			Orthodox	Married	No			5	5	5	No		Protected hand pump spring	No		Pit Latrine/traditional pit toilet	Finished roofing Corrugated iron	Rambo/wood	1	Yes	2	Mainly firewood (purchase or collected)	Yes	No	No	No	Yes	No	No	No	No	Yes	No	No	No	No	0	0	0	0	0	0	0
Female	11	No	1		25	Yes	Yes	8th	Orthodox	Married	Yes	Yes	6th	1	1	1	No		Open Spring	No		Pit Latrine/traditional pit toilet	Finished roofing Corrugated iron	Rambo/wood	1	Yes	1	Mainly firewood (purchase or collected)	Yes	No	No	No	Yes	No	No	No	No	Yes	No	No	No	Yes	0	0	0	0	0	0	0
Female	7	Yes	5	3	30	No			Orthodox	Married	No			5	5	5	No		Protected Spring	No		Pit Latrine/traditional pit toilet	Finished roofing Corrugated iron	Rambo/wood	1	Yes	0.5	Mainly firewood (purchase or collected)	Yes	No	No	No	No	No	No	No	No	Yes	No	No	Yes	No	2	0	2	0	0	0	0
Male	14	Yes	5	48	40	No			Orthodox	Divorced				5	5	5	No		Piped outside compound	No		Pit Latrine/traditional pit toilet	Finished roofing Corrugated iron	Rambo/wood	1	No		Mainly firewood (purchase or collected)	No	No	Yes	No	Yes	No	No	Yes	Yes	Yes	No	No	Yes	No	6	0	0	1	0	0	0
Male	14	No	1		18	No			Orthodox	Married	No			1	1	1	No		Piped outside compound	No		No facility/Bush/Field	Thatch/leaf	Rambo/wood	0	Yes	1	Mainly firewood (purchase or collected)	Yes	No	Yes	No	Yes	No	No	Yes	Yes	Yes	No	Yes	No	No	0	0	0	0	0	0	0
Male	5	Yes	5	27	30	Yes	Yes	4th	Protestant	Married	Yes	Yes	6th	5	5	5	No		Piped outside compound	No		Pit Latrine/traditional pit toilet	Finished roofing Corrugated iron	Cement	1	Yes	1	Mainly firewood (purchase or collected)	No	No	Yes	No	Yes	No	No	Yes	Yes	Yes	No	No	Yes	Yes	31	0	40	4	0	0	0
Female	7	No	1		18	Yes	Yes	7th	Protestant	Married	Yes	Yes	4th	1	1	1	No		Piped outside compound	No		Pit Latrine/traditional pit toilet	Thatch/leaf	Rambo/wood	0	Yes	1	Mainly firewood (purchase or collected)	Yes	No	Yes	No	Yes	No	No	Yes	Yes	Yes	No	Yes	No	No	0	0	0	0	0	0	0
Male	13	Yes	2	999	23	Yes	Yes	7th	Traditional	Married	Yes	Yes	3rd	3	2	2	Yes	1	Piped outside compound	No		Pit Latrine/traditional pit toilet	Thatch/leaf	Rambo/wood	0	No		Mainly firewood (purchase or collected)	No	No	Yes	No	Yes	No	No	Yes	Yes	Yes	No	No	Yes	Yes	4	4	0	2	0	0	0
Male	13	No	1		18	No			Orthodox	Never married				1	1	1	No		Piped outside compound	No		No facility/Bush/Field	Thatch/leaf	Rambo/wood	1	Yes	0.5	Animal dung	No	No	No	No	Yes	No	No	Yes	Yes	Yes	No	No	Yes	No	0	4	0	2	0	0	0
Female	3	Yes	2	82	22	Yes	Yes	6th	Orthodox	Married	Yes	Yes	8th	2	2	2	No		Piped outside compound	No		Pit Latrine/traditional pit toilet	Finished roofing Corrugated iron	Rambo/wood	2	No		Mainly firewood (purchase or collected)	Yes	No	Yes	No	Yes	No	No	Yes	Yes	Yes	No	Yes	No	No	0	0	0	0	0	0	0
Male	7	Yes	3	48	22	Yes	Yes	5th	Protestant	Married	No			3	3	3	No		Piped outside compound	No		Pit Latrine/traditional pit toilet	Thatch/leaf	Rambo/wood	1	Yes	1	Animal dung	No	No	Yes	No	Yes	No	No	Yes	Yes	Yes	No	Yes	Yes	Yes	4	0	0	1	0	0	0
Male	7	Yes	3	36	30	No			Orthodox	Married	No			3	3	3	No		Piped outside compound	No		No facility/Bush/Field	Finished roofing Corrugated iron	Rambo/wood	1	No		Mainly firewood (purchase or collected)	No	No	Yes	No	Yes	No	No	Yes	Yes	Yes	No	No	Yes	No	2	2	0	1	0	0	0
Female	14	Yes	2	59	22	Yes	Yes	6th	Orthodox	Married	Yes	Yes	3rd	2	2	2	No		Piped outside compound	No		Pit Latrine/traditional pit toilet	Thatch/leaf	Rambo/wood	0	No		Mainly firewood (purchase or collected)	Yes	No	Yes	No	Yes	No	No	Yes	Yes	Yes	No	No	Yes	Yes	0	0	0	1	0	0	0
Female	7	Yes	2	36	21	No			Protestant	Married	No			2	2	2	No		Piped outside compound	No		No facility/Bush/Field	Finished roofing Corrugated iron	Rambo/wood	1	Yes	0.5	Mainly firewood (purchase or collected)	Yes	No	Yes	No	Yes	No	No	Yes	Yes	Yes	No	No	Yes	Yes	0	0	0	1	0	0	0
Male	5	Yes	2	24	30	No			Protestant	Widowed				2	2	2	No		Piped outside compound	No		No facility/Bush/Field	Thatch/leaf	Cement	0	No		Animal dung	No	No	No	No	No	No	No	Yes	Yes	Yes	Yes	No	No	No	0	0	0	0	0	0	0
Male	9	Yes	4	48	25	No			Orthodox	Married	No			4	4	4	No		Piped outside compound	No		No facility/Bush/Field	Thatch/leaf	Rambo/wood	0	No		Animal dung	No	No	Yes	No	Yes	No	No	Yes	Yes	Yes	No	No	Yes	Yes	0	0	0	1	0	0	0
Male	14	Yes	3	48	28	Yes	Yes	8th	Orthodox	Married	Yes	Yes	8th	3	3	3	No		Piped outside compound	No		No facility/Bush/Field	Thatch/leaf	Rambo/wood	0	Yes	1	Mainly firewood (purchase or collected)	No	No	Yes	No	Yes	No	No	Yes	Yes	Yes	No	Yes	Yes	No	0	4	8	2	0	0	0
Male	12	Yes	2	36	20	No			Protestant	Married	Yes	Yes	2nd	2	2	2	No		Piped outside compound	No		No facility/Bush/Field	Thatch/leaf	Cement	0	Yes	1	Animal dung	No	No	Yes	No	Yes	Yes	No	Yes	Yes	Yes	No	Yes	Yes	Yes	0	0	0	0	0	0	0
Male	4	Yes	1		26	Yes	Yes	6th	Orthodox	Married	No			1	1	1	No		Piped outside compound	No		Pit Latrine/traditional pit toilet	Finished roofing Corrugated iron	Rambo/wood	0	Yes	0.5	Mainly firewood (purchase or collected)	Yes	No	Yes	No	Yes	No	No	Yes	Yes	Yes	No	No	Yes	No	0	0	0	1	0	0	0
Male	14	Yes	2	72	26	Yes	Yes	9th	Orthodox	Married	Yes	Yes	6th	2	2	2	No		Piped outside compound	No		No facility/Bush/Field	Thatch/leaf	Rambo/wood	1	Yes	0.5	Animal dung	Yes	No	Yes	No	Yes	No	No	Yes	Yes	Yes	No	Yes	Yes	No	0	0	0	0	0	0	0
Female	4	Yes	5	48	35	No			Protestant	Married	No			5	5	5	No		Piped outside compound	No		No facility/Bush/Field	Finished roofing Corrugated iron	Rambo/wood	2	Yes	1	Mainly firewood (purchase or collected)	No	No	No	No	Yes	No	No	Yes	Yes	Yes	No	Yes	Yes	No	2	0	15	3	0	0	0
Female	7	Yes	2	72	24	Yes	Yes	6th	Orthodox	Married	Yes	Yes	4th	2	2	2	No		Piped outside compound	No		No facility/Bush/Field	Thatch/leaf	Rambo/wood	1	Yes	2	Animal dung	No	No	No	No	Yes	No	Yes	Yes	Yes	Yes	No	Yes	Yes	No	3	9	0	4	0	0	0
Female	6	Yes	4	36	27	No			Orthodox	Married	No			4	4	4	No		Piped outside compound	No		Pit Latrine/traditional pit toilet	Finished roofing Corrugated iron	Rambo/wood	1	Yes	1	Mainly firewood (purchase or collected)	No	Yes	Yes	No	Yes	No	No	Yes	Yes	Yes	No	No	Yes	Yes	6	4	3	2	0	0	0
Male	14	No	1		22	Yes	Yes	8th	Orthodox	Married	No			1	1	1	No		Piped outside compound	No		No facility/Bush/Field	Thatch/leaf	Rambo/wood	0	Yes	0.5	Mainly firewood (purchase or collected)	No	No	No	No	Yes	No	No	Yes	Yes	Yes	No	Yes	Yes	No	0	0	0	3	0	0	0
Male	12	Yes	2	60	20	Yes	Yes	4th	Orthodox	Married	Yes	Yes	7th	2	2	2	No		Piped outside compound	No		Pit Latrine/traditional pit toilet	Thatch/leaf	Cement	1	Yes	1.5	Animal dung	No	No	Yes	No	Yes	No	No	Yes	Yes	Yes	No	Yes	Yes	No	0	0	0	1	0	0	0
Male	3	Yes	3	84	28	Yes	Yes	4th	Orthodox	Married	Yes	Yes	4th	3	3	3	No		Piped outside compound	No		No facility/Bush/Field	Thatch/leaf	Rambo/wood	0	Yes	1	Mainly firewood (purchase or collected)	No	No	Yes	No	Yes	No	No	Yes	Yes	Yes	No	Yes	Yes	No	0	0	0	1	0	0	0
Female	8	Yes	7	132	38	No			Orthodox	Married	No			7	7	7	No		Piped outside compound	No		No facility/Bush/Field	Finished roofing Corrugated iron	Rambo/wood	2	Yes	1.5	Animal dung	Yes	No	Yes	No	Yes	No	No	Yes	Yes	Yes	No	No	Yes	No	2	4	0	2	0	0	0
Female	12	Yes	2	96	20	No			Protestant	Married	No			2	2	2	No		Piped outside compound	No		No facility/Bush/Field	Thatch/leaf	Cement	0	Yes	1	Animal dung	No	No	No	No	Yes	No	No	Yes	Yes	Yes	No	Yes	Yes	No	0	0	0	0	0	0	0
Male	14	Yes	2	2	23	Yes	Yes	5th	Protestant	Married	Yes	Yes	10th	2	2	2	No		Piped outside compound	No		No facility/Bush/Field	Thatch/leaf	Rambo/wood	0	Yes	1.5	Mainly firewood (purchase or collected)	No	No	No	No	Yes	No	No	Yes	Yes	Yes	No	Yes	Yes	No	10	4	0	4	0	0	0
Female	2	Yes	5	84	30	No			Protestant	Married	No			5	5	5	No		Piped outside compound	No		No facility/Bush/Field	Thatch/leaf	Rambo/wood	0	Yes	1	Mainly firewood (purchase or collected)	No	No	No	No	Yes	No	No	Yes	Yes	Yes	No	No	Yes	No	0	5	6	1	0	0	0
Female	10	No	1		18	Yes	Yes	7th	Protestant	Married	Yes	Yes	3rd	1	1	1	No		Piped outside compound	No		No facility/Bush/Field	Thatch/leaf	Rambo/wood	0	Yes	0.5	Mainly firewood (purchase or collected)	No	No	Yes	No	Yes	No	No	Yes	Yes	Yes	No	No	Yes	Yes	0	0	6	2	0	0	0
Male	12	Yes	5	96	37	No			Orthodox	Married	Yes	Yes	3rd	5	5	5	No		Piped outside compound	No		No facility/Bush/Field	Thatch/leaf	Rambo/wood	0	Yes	1.25	Mainly firewood (purchase or collected)	No	No	Yes	No	Yes	No	No	Yes	Yes	Yes	No	No	Yes	Yes	4	0	0	1	0	0	0
Male	14	Yes	6	60	35	No			Orthodox	Married	No			6	6	6	No		Piped outside compound	No		No facility/Bush/Field	Thatch/leaf	Cement	1	Yes	1.5	Animal dung	No	No	Yes	No	Yes	No	No	Yes	Yes	Yes	No	No	Yes	Yes	10	10	0	1	0	0	0
Male	9	Yes	4	108	32	Yes	Yes	4th	Orthodox	Married	Yes	Yes	3rd	4	4	4	No		Piped outside compound	No		Pit Latrine/traditional pit toilet	Finished roofing Corrugated iron	Cement	1	Yes	0.75	Mainly firewood (purchase or collected)	No	No	Yes	No	Yes	No	No	Yes	Yes	Yes	No	No	Yes	Yes	5	2	2	1	0	0	0
Male	4	Yes	4	48	36	No			Orthodox	Married	No			4	4	4	No		Piped outside compound	No		Ventilated improved pit latrine (VIP)	Thatch/leaf	Rambo/wood	0	No		Mainly firewood (purchase or collected)	No	No	Yes	No	Yes	No	No	Yes	Yes	Yes	No	No	Yes	Yes	0	0	0	1	0	0	0
Female	14	Yes	4	48	30	Yes	Yes	3rd	Protestant	Married	No			4	4	4	No		Piped outside compound	No		No facility/Bush/Field	Thatch/leaf	Rambo/wood	0	Yes	0.5	Mainly firewood (purchase or collected)	No	Yes	Yes	No	Yes	No	No	Yes	Yes	Yes	No	No	Yes	No	7	0	0	2	0	0	0
Male	7	Yes	2	7	20	Yes	Yes	4th	Protestant	Married	No			2	2	2	No		Piped outside compound	No		No facility/Bush/Field	Finished roofing Corrugated iron	Rambo/wood	1	Yes	0	Mainly firewood (purchase or collected)	No	No	No	No	Yes	No	No	Yes	Yes	Yes	No	No	No	Yes	0	0	0	0	0	0	0
Female	5	No	1		20	Yes	Yes	7th	Orthodox	Married	Yes	Yes	6th	1	1	1	Yes	1	Piped outside compound	No		Pit Latrine/traditional pit toilet	Thatch/leaf	Rambo/wood	0	Yes	0.5	Mainly firewood (purchase or collected)	No	Yes	Yes	No	Yes	No	No	Yes	Yes	Yes	No	No	Yes	No	5	3	4	1	0	0	0
Male	9	Yes	3	60	27	Yes	Yes	4th	Protestant	Divorced				3	3	3	No		Piped outside compound	No		No facility/Bush/Field	Thatch/leaf	Cement	0	Yes	1.5	Animal dung	No	No	Yes	No	Yes	No	No	Yes	Yes	Yes	No	Yes	No	Yes	0	0	0	0	0	0	0
Male	2	Yes	4	36	27	No			Orthodox	Married	No			4	4	4	No		Piped outside compound	No		No facility/Bush/Field	Thatch/leaf	Rambo/wood	0	Yes	0.5	Mainly firewood (purchase or collected)	No	No	No	No	Yes	No	No	No	No	Yes	No	No	No	No	0	0	0	0	0	0	0
Male	9	No	1		21	No			Protestant	Married	No			1	1	1	No		Piped outside compound	No		No facility/Bush/Field	Thatch/leaf	Rambo/wood	0	Yes	1.5	Animal dung	No	No	Yes	No	Yes	No	No	Yes	Yes	Yes	No	No	Yes	Yes	2	3	0	1	0	0	0
Female	10	No	1		20	Yes	Yes	4th	Protestant	Married	No			1	1	1	No		Piped outside compound	No		Pit Latrine/traditional pit toilet	Thatch/leaf	Cement	1	Yes	1.5	Animal dung	No	No	Yes	No	Yes	No	No	Yes	Yes	Yes	No	Yes	Yes	No	0	0	0	1	0	0	0
Male	9	No	1		20	Yes	Yes	8th	Protestant	Married	Yes	Yes	7th	1	1	1	No		Piped outside compound	No		Pit Latrine/traditional pit toilet	Thatch/leaf	Rambo/wood	0	Yes	1.5	Mainly firewood (purchase or collected)	No	No	Yes	No	Yes	No	No	Yes	Yes	Yes	No	Yes	No	Yes	0	0	0	0	0	0	0
Male	7	No	1		21	Yes	Yes	3rd	Protestant	Married	Yes	Yes	5th	1	1	1	No		Piped outside compound	No		Pit Latrine/traditional pit toilet	Thatch/leaf	Rambo/wood	0	Yes	0.75	Mainly firewood (purchase or collected)	No	No	Yes	No	Yes	No	No	Yes	Yes	Yes	No	No	Yes	Yes	2	0	0	1	0	0	0
Male	9	Yes	2	36	26	Yes	Yes	7th	Orthodox	Married	Yes	Yes	10th	2	2	2	No		Piped outside compound	No		No facility/Bush/Field	Finished roofing Corrugated iron	Cement	0	Yes	2	Animal dung	No	No	Yes	No	Yes	No	No	Yes	Yes	Yes	No	Yes	Yes	No	4	0	0	1	0	0	0
Female	3	No	1		18	Yes	Yes	5th	Orthodox	Married	Yes	Yes	4th	1	1	1	No		Piped outside compound	No		No facility/Bush/Field	Thatch/leaf	Rambo/wood	0	No		Mainly firewood (purchase or collected)	No	No	No	No	Yes	No	No	Yes	Yes	Yes	No	No	Yes	No	0	0	0	1	0	0	0
Female	12	Yes	2	48	20	No			Orthodox	Married	No			2	2	2	No		Piped outside compound	No		Pit Latrine/traditional pit toilet	Thatch/leaf	Rambo/wood	0	Yes	1	Mainly firewood (purchase or collected)	No	No	Yes	No	Yes	No	No	Yes	Yes	Yes	No	No	Yes	Yes	5	3	4	1	0	0	0
Female	11	Yes	2	36	22	Yes	Yes	10th	Orthodox	Divorced				2	2	2	No		Piped outside compound	No		Pit Latrine/traditional pit toilet	Finished roofing Corrugated iron	Rambo/wood	1	Yes	2	Mainly firewood (purchase or collected)	Yes	No	Yes	No	Yes	No	No	Yes	Yes	Yes	No	No	Yes	Yes	10	0	0	2	0	0	0
Male	11	No	1		19	No			Orthodox	Married	No			1	1	1	No		Piped outside compound	No		Pit Latrine/traditional pit toilet	Thatch/leaf	Rambo/wood	1	Yes	0.5	Mainly firewood (purchase or collected)	No	No	Yes	No	No	No	No	Yes	Yes	Yes	No	No	Yes	No	3	0	0	1	0	0	0
Male	12	Yes	3	72	28	Yes	Yes	5th	Protestant	Married	Yes	Yes	9th	3	3	3	No		Piped outside compound	No		No facility/Bush/Field	Finished roofing Corrugated iron	Cement	2	Yes	4	Animal dung	No	No	Yes	No	Yes	Yes	No	Yes	Yes	Yes	No	Yes	Yes	Yes	9	0	0	3	0	0	0
Male	12	Yes	1		18	No			Orthodox	Married	No			1	1	1	No		Piped outside compound	No		No facility/Bush/Field	Thatch/leaf	Cement	0	Yes	2	Animal dung	No	No	Yes	No	Yes	Yes	No	Yes	Yes	Yes	No	Yes	Yes	Yes	0	0	0	0	0	0	0
Female	10	Yes	1		26	Yes	Yes	10th	Orthodox	Married	Yes	Yes	University/college diploma	1	1	1	No		Piped outside compound	No		Pit Latrine/traditional pit toilet	Finished roofing Corrugated iron	Rambo/wood	2	No		Mainly firewood (purchase or collected)	No	No	Yes	No	Yes	No	No	Yes	Yes	Yes	No	No	No	No	0	0	0	0	0	0	0
Female	11	Yes	2	59	21	Yes	Yes	7th	Protestant	Married	Yes	Yes	5th	2	2	2	No		Piped outside compound	No		Pit Latrine/traditional pit toilet	Finished roofing Corrugated iron	Rambo/wood	1	Yes	0.5	Mainly firewood (purchase or collected)	Yes	No	Yes	No	Yes	No	No	Yes	Yes	Yes	No	No	Yes	Yes	2	0	0	1	0	0	0
Female	3	No	1		18	No			Orthodox	Married	No			1	1	1	No		Piped outside compound	No		No facility/Bush/Field	Thatch/leaf	Rambo/wood	0	No		Mainly firewood (purchase or collected)	No	No	No	No	Yes	No	No	Yes	Yes	No	No	Yes	No	No	0	0	0	0	0	0	0
Female	9	Yes	3	29	28	No			Orthodox	Married	Yes	Yes	4th	3	3	3	No		Piped outside compound	No		No facility/Bush/Field	Thatch/leaf	Rambo/wood	0	Yes	1.5	Mainly firewood (purchase or collected)	Yes	No	Yes	No	Yes	No	No	Yes	Yes	Yes	No	No	No	No	0	0	0	0	0	0	0
Female	8	Yes	3	72	24	No			Protestant	Married	No			3	3	3	No		Piped outside compound	No		Pit Latrine/traditional pit toilet	Thatch/leaf	Cement	1	Yes	1	Animal dung	No	No	Yes	No	Yes	No	No	Yes	Yes	Yes	No	No	Yes	Yes	0	3	0	1	0	0	0
Female	11	Yes	2	92	24	Yes	Yes	5th	Orthodox	Married	Yes	Yes	2nd	3	3	2	Yes	1	Piped outside compound	No		Pit Latrine/traditional pit toilet	Thatch/leaf	Rambo/wood	0	Yes	0.5	Mainly firewood (purchase or collected)	No	No	Yes	No	Yes	No	No	Yes	Yes	Yes	No	No	Yes	Yes	3	0	5	1	0	0	0
Male	8	Yes	5	240	26	No			Orthodox	Married	Yes	Yes	9th	5	5	5	No		Piped outside compound	No		No facility/Bush/Field	Thatch/leaf	Cement	0	Yes	2	Animal dung	No	No	Yes	No	Yes	No	No	Yes	Yes	Yes	No	Yes	Yes	No	1	0	0	1	0	0	0
Male	10	No	1		20	Yes	Yes	9th	Orthodox	Married	No			1	1	1	No		Piped outside compound	No		No facility/Bush/Field	Thatch/leaf	Rambo/wood	0	No		Mainly firewood (purchase or collected)	No	No	No	No	Yes	No	No	Yes	Yes	Yes	No	Yes	No	No	0	0	0	0	0	0	0
Female	7	Yes	6	36	32	No			Orthodox	Married	Yes	Yes	6th	6	6	6	No		Piped outside compound	No		Pit Latrine/traditional pit toilet	Finished roofing Corrugated iron	Rambo/wood	1	Yes	2	Mainly firewood (purchase or collected)	Yes	No	No	No	Yes	No	No	Yes	Yes	Yes	No	No	Yes	Yes	10	0	3	3	0	0	0
Female	7	No	1		25	Yes	Yes	10th	Orthodox	Married	Yes	Yes	10th	2	1	1	Yes	1	Piped outside compound	Yes	Add bleach/chlorine	Pit Latrine/traditional pit toilet	Finished roofing Corrugated iron	Rambo/wood	1	No		Mainly firewood (purchase or collected)	Yes	No	No	No	Yes	No	No	Yes	Yes	Yes	No	No	No	Yes	0	0	0	0	0	0	0
Male	8	Yes	5	30	38	No			Orthodox	Married	Yes	No	3rd	5	5	5	No		Open Spring	No		Pit Latrine/traditional pit toilet	Finished roofing Corrugated iron	Rambo/wood	0	Yes	3	Mainly firewood (purchase or collected)	Yes	No	No	No	Yes	No	No	Yes	Yes	Yes	No	No	Yes	Yes	6	0	4	1	0	0	0
Female	8	No	1		28	Yes	Yes	9th	Orthodox	Married	Yes	Yes	10th	1	1	1	No		Piped outside compound	Yes	Add bleach/chlorine	Pit Latrine/traditional pit toilet	Finished roofing Corrugated iron	Rambo/wood	1	No		Mainly firewood (purchase or collected)	Yes	No	Yes	No	Yes	No	No	Yes	Yes	Yes	No	No	No	Yes	0	0	0	0	0	0	0
Male	14	No	1		26	Yes	Yes	4th	Orthodox	Married	Yes	Yes	4th	1	1	1	No		Protected hand pump spring	No		Pit Latrine/traditional pit toilet	Finished roofing Corrugated iron	Rambo/wood	0	No		Mainly firewood (purchase or collected)	No	No	No	No	Yes	No	No	No	No	Yes	No	Yes	No	No	0	0	0	0	0	0	0
Female	6	Yes	1		24	Yes	Yes	7th	Orthodox	Married	Yes	Yes	8th	1	2	2	No		Protected Spring	No		No facility/Bush/Field	Finished roofing Corrugated iron	Rambo/wood	0	Yes	1.5	Mainly firewood (purchase or collected)	Yes	No	No	No	No	No	No	Yes	Yes	Yes	No	No	Yes	Yes	2	0	4	0	0	0	0
Male	14	No	1		21	Yes	Yes	4th	Orthodox	Divorced				1	1	1	No		River	No		Pit Latrine/traditional pit toilet	Finished roofing Corrugated iron	Rambo/wood	0	No		Mainly firewood (purchase or collected)	Yes	No	No	No	No	No	No	No	No	No	No	No	No	No	0	0	0	0	0	0	0
Male	5	Yes	4	59	35	No			Orthodox	Married	Yes	Yes	7th	4	4	4	No		Protected hand pump spring	No		Pit Latrine/traditional pit toilet	Finished roofing Corrugated iron	Rambo/wood	1	No		Mainly firewood (purchase or collected)	Yes	No	No	No	Yes	No	No	Yes	Yes	Yes	No	No	No	Yes	0	0	0	0	0	0	0
Male	6	Yes	2	3	25	Yes	Yes	10th	Orthodox	Married	No			1	1	1	No		Protected hand pump spring	No		Pit Latrine/traditional pit toilet	Finished roofing Corrugated iron	Rambo/wood	1	No		Mainly firewood (purchase or collected)	No	No	No	No	No	No	No	No	No	Yes	No	No	No	No	0	0	0	0	0	0	0
Male	9	Yes	6	4	25	No			Orthodox	Divorced				6	6	6	No		Piped outside compound	Yes	Add bleach/chlorine	Pit Latrine/traditional pit toilet	Finished roofing Corrugated iron	Rambo/wood	1	No		Mainly firewood (purchase or collected)	Yes	No	No	No	No	No	No	No	No	No	No	Yes	No	No	0	0	0	0	0	0	0
Male	8	Yes	6	59	36	No			Orthodox	Married	Yes	Yes	1st	6	6	6	No		Protected Spring	No		Pit Latrine/traditional pit toilet	Finished roofing Corrugated iron	Rambo/wood	0	No		Mainly firewood (purchase or collected)	Yes	Yes	No	No	Yes	No	No	Yes	Yes	Yes	No	No	Yes	Yes	1	0	0	0	0	0	0
Male	6	Yes	4	3	34	No			Orthodox	Married	No			4	4	4	No		Protected hand pump spring	No		Pit Latrine/traditional pit toilet	Finished roofing Corrugated iron	Rambo/wood	1	Yes	2	Mainly firewood (purchase or collected)	No	No	No	No	No	No	No	Yes	No	Yes	No	No	Yes	No	13	0	2	1	0	0	0
Female	4	Yes	2	52	25	No			Orthodox	Married	No			2	2	2	No		Protected Spring	No		Pit Latrine/traditional pit toilet	Finished roofing Corrugated iron	Rambo/wood	1	Yes	0.5	Mainly firewood (purchase or collected)	Yes	No	No	No	Yes	No	No	Yes	Yes	Yes	No	No	Yes	Yes	4	0	5	2	0	0	0
Female	7	Yes	6	3	32	No			Orthodox	Married	No			6	6	6	No		Piped outside compound	No		No facility/Bush/Field	Finished roofing Corrugated iron	Rambo/wood	0	Yes	0.5	Mainly firewood (purchase or collected)	Yes	No	No	No	Yes	No	No	Yes	Yes	No	No	No	Yes	No	15	0	2	1	0	0	0
Female	8	No	1		26	Yes	Yes	10th	Orthodox	Married	Yes	Yes	4th	1	1	1	No		Protected hand pump spring	No		Pit Latrine/traditional pit toilet	Finished roofing Corrugated iron	Rambo/wood	1	Yes	3	Mainly firewood (purchase or collected)	Yes	No	No	No	Yes	No	No	Yes	Yes	Yes	No	No	Yes	No	5	0	12	0	0	0	0
Male	3	Yes	5	60	30	No			Orthodox	Married	Yes	Yes	8th	5	5	5	No		Piped outside compound	No		Pit Latrine/traditional pit toilet	Finished roofing Corrugated iron	Rambo/wood	0	Yes	2	Mainly firewood (purchase or collected)	Yes	No	No	No	Yes	No	No	Yes	Yes	Yes	No	No	Yes	Yes	0	0	0	0	0	0	0
Female	12	Yes	2	3	22	No			Orthodox	Married	No			3	2	2	No		River	No		Pit Latrine/traditional pit toilet	Finished roofing Corrugated iron	Rambo/wood	1	No		Mainly firewood (purchase or collected)	No	No	No	No	No	No	No	No	No	Yes	No	No	Yes	No	10	0	5	1	0	0	0
Female	4	No	7	3	35	No			Orthodox	Married	No			7	7	7	No		Piped outside compound	No		No facility/Bush/Field	Finished roofing Corrugated iron	Rambo/wood	1	Yes	2	Mainly firewood (purchase or collected)	Yes	No	No	No	Yes	No	No	Yes	Yes	Yes	No	No	Yes	No	12	0	8	2	0	0	0
Female	2	Yes	4	5	35	Yes	No		Orthodox	Married	Yes	Yes	3rd	4	4	4	No		Protected Spring	No		No facility/Bush/Field	Finished roofing Corrugated iron	Rambo/wood	1	No		Mainly firewood (purchase or collected)	No	No	No	No	No	No	No	Yes	Yes	Yes	No	Yes	No	Yes	0	0	0	0	0	0	0
Male	13	Yes	3	60	27	No			Orthodox	Married	Yes	Yes	7th	3	3	3	No		Piped outside compound	No		Pit Latrine/traditional pit toilet	Finished roofing Corrugated iron	Rambo/wood	0	No		Mainly firewood (purchase or collected)	Yes	No	No	No	Yes	No	No	No	No	Yes	No	No	No	Yes	0	0	0	0	0	0	0
Male	6	Yes	5	3	30	No			Orthodox	Married	No			6	6	6	No		River	No		Pit Latrine/traditional pit toilet	Finished roofing Corrugated iron	Rambo/wood	1	Yes	4	Mainly firewood (purchase or collected)	Yes	No	No	No	No	No	No	Yes	Yes	Yes	No	No	Yes	No	5	0	15	2	0	1	0
Female	14	Yes	4	42	25	No			Orthodox	Married	No			4	4	4	No		Protected Spring	No		Pit Latrine/traditional pit toilet	Finished roofing Corrugated iron	Rambo/wood	1	Yes	2	Mainly firewood (purchase or collected)	Yes	No	No	No	Yes	No	No	Yes	Yes	Yes	No	No	Yes	Yes	5	0	2	1	0	0	0
Male	3	Yes	6	5	35	No			Orthodox	Married	No			9	6	9	No		Protected hand pump spring	No		Pit Latrine/traditional pit toilet	Finished roofing Corrugated iron	Rambo/wood	1	No		Mainly firewood (purchase or collected)	No	No	No	No	No	No	No	No	Yes	Yes	No	No	Yes	No	0	0	7	0	0	0	0
Male	13	No	1		22	Yes	Yes	4th	Orthodox	Married	Yes	Yes	5th	1	1	1	No		Protected Spring	No		No facility/Bush/Field	Finished roofing Corrugated iron	Rambo/wood	1	No		Mainly firewood (purchase or collected)	Yes	No	No	No	Yes	No	No	Yes	Yes	Yes	No	No	Yes	Yes	3	0	6	0	0	0	0
Female	8	No	5	3	30	No			Orthodox	Married	Yes	Yes	5th	5	5	5	No		Piped outside compound	No		Pit Latrine/traditional pit toilet	Finished roofing Corrugated iron	Rambo/wood	3	Yes	2	Mainly firewood (purchase or collected)	Yes	No	No	No	No	No	No	Yes	Yes	Yes	No	No	Yes	Yes	20	3	0	2	0	0	0
Female	10	Yes	3	2	30	No			Orthodox	Married	No			3	3	3	No		Piped outside compound	Yes	Add bleach/chlorine	Pit Latrine/traditional pit toilet	Finished roofing Corrugated iron	Rambo/wood	1	No		Mainly firewood (purchase or collected)	Yes	No	No	No	Yes	No	No	Yes	Yes	Yes	No	No	No	Yes	0	0	0	0	0	0	0
Female	10	Yes	3	36	27	No			Orthodox	Married	Yes	Yes	10th	3	2	2	Yes	1	Piped outside compound	No		Pit Latrine/traditional pit toilet	Finished roofing Corrugated iron	Rambo/wood	0	No		Mainly firewood (purchase or collected)	Yes	No	Yes	No	Yes	No	No	No	No	Yes	No	No	No	Yes	0	0	0	0	0	0	0
Female	12	Yes	2	59	26	Yes	Yes	3rd	Orthodox	Married	Yes	Yes	2nd	2	2	2	No		Protected hand pump spring	No		Pit Latrine/traditional pit toilet	Finished roofing Corrugated iron	Rambo/wood	1	Yes	1.75	Mainly firewood (purchase or collected)	Yes	No	No	No	No	No	No	Yes	Yes	Yes	No	No	Yes	Yes	3	0	0	1	0	0	0
Male	8	Yes	6	3	38	No			Orthodox	Married	Yes	Yes	4th	6	6	6	No		Piped into compound	No		Pit Latrine/traditional pit toilet	Finished roofing Corrugated iron	Rambo/wood	1	Yes	4	Mainly firewood (purchase or collected)	Yes	No	No	No	No	No	No	No	No	Yes	No	No	Yes	No	0	0	9	0	0	0	0
Male	2	Yes	2	34	20	Yes	Yes	5th	Orthodox	Married	Yes	Yes	5th	2	2	2	No		Protected Spring	No		No facility/Bush/Field	Finished roofing Corrugated iron	Rambo/wood	1	No		Mainly firewood (purchase or collected)	Yes	No	No	No	Yes	No	No	Yes	Yes	Yes	No	No	Yes	Yes	2	0	0	2	0	0	0
Female	8	Yes	2	999	26	No			Orthodox	Married	No			2	2	2	No		Piped outside compound	No		No facility/Bush/Field	Finished roofing Corrugated iron	Rambo/wood	0	Yes	2	Mainly firewood (purchase or collected)	Yes	No	No	No	No	No	No	Yes	Yes	Yes	No	No	Yes	Yes	3	0	0	2	0	0	0
Female	6	No	1		21	Yes	Yes	7th	Orthodox	Married	Yes	Yes	5th	1	1	1	No		Protected hand pump spring	No		Pit Latrine/traditional pit toilet	Finished roofing Corrugated iron	Rambo/wood	1	Yes	1	Mainly firewood (purchase or collected)	Yes	No	No	No	Yes	No	No	No	Yes	Yes	No	No	No	No	0	0	0	0	0	0	0
Male	11	Yes	4	3	42	Yes	Yes	10th	Orthodox	Widowed				4	4	4	No		Piped outside compound	Yes	Add bleach/chlorine	No facility/Bush/Field	Finished roofing Corrugated iron	Rambo/wood	1	Yes	1	Mainly firewood (purchase or collected)	Yes	No	No	No	Yes	No	No	Yes	Yes	Yes	No	No	No	Yes	0	0	0	0	0	0	0
Female	12	Yes	2	59	25	No			Orthodox	Married	Yes	Yes	6th	2	2	2	No		Protected Spring	No		No facility/Bush/Field	Finished roofing Corrugated iron	Rambo/wood	0	No		Mainly firewood (purchase or collected)	Yes	No	No	No	Yes	No	No	Yes	Yes	Yes	No	No	No	Yes	0	0	0	0	0	0	0
Male	6	No	1		22	Yes	Yes	10th	Orthodox	Married	Yes	Yes	9th	1	1	1	No		Piped outside compound	No		Pit Latrine/traditional pit toilet	Finished roofing Corrugated iron	Rambo/wood	1	No		Mainly firewood (purchase or collected)	Yes	No	No	No	Yes	No	No	Yes	Yes	Yes	No	No	No	Yes	0	0	0	0	0	0	0
Female	6	Yes	5	48	35	No			Orthodox	Married	No			5	5	5	No		River	No		Pit Latrine/traditional pit toilet	Finished roofing Corrugated iron	Rambo/wood	0	Yes	3	Mainly firewood (purchase or collected)	Yes	No	No	No	Yes	No	No	Yes	Yes	Yes	No	No	Yes	Yes	5	0	0	2	0	0	0
Female	14	Yes	5	7	37	Yes	No		Orthodox	Married	Yes	Yes	3rd	8	5	5	Yes	3	Piped into dwelling	No		Pit Latrine/traditional pit toilet	Finished roofing Corrugated iron	Stone with mud	1	Yes	3	Mainly firewood (purchase or collected)	Yes	No	No	No	No	No	No	Yes	Yes	Yes	No	No	Yes	No	6	0	5	0	0	0	0
Female	9	Yes	5	3	35	No			Orthodox	Married	Yes	Yes	4th	6	6	6	No		Protected hand pump spring	No		Pit Latrine/traditional pit toilet	Finished roofing Corrugated iron	Rambo/wood	1	Yes	4	Mainly firewood (purchase or collected)	Yes	No	No	No	No	No	No	No	Yes	No	No	No	Yes	No	12	0	9	0	0	0	0
Male	10	Yes	2	12	32	Yes	Yes	8th	Orthodox	Married	Yes	Yes	3rd	2	2	2	No		Piped into compound	No		Pit Latrine/traditional pit toilet	Finished roofing Corrugated iron	Rambo/wood	1	No		Mainly firewood (purchase or collected)	Yes	No	Yes	No	Yes	No	No	Yes	Yes	Yes	No	No	No	No	0	0	0	0	0	0	0
Female	5	No	1		24	Yes	Yes	10th	Orthodox	Married	Yes	Yes	10th	1	1	1	No		Protected Spring	No		Pit Latrine/traditional pit toilet	Finished roofing Corrugated iron	Rambo/wood	1	No		Mainly firewood (purchase or collected)	Yes	No	No	No	Yes	No	No	Yes	Yes	Yes	No	No	No	Yes	0	0	0	0	0	0	0
Male	3	Yes	7	7	30	No			Orthodox	Married	Yes	Yes	9th	2	2	2	No		Piped into compound	No		No facility/Bush/Field	Finished roofing Corrugated iron	Rambo/wood	1	No		Mainly firewood (purchase or collected)	Yes	No	No	No	Yes	No	No	Yes	Yes	Yes	No	No	No	No	0	0	0	0	0	0	0
Female	7	Yes	4	30	30	No			Orthodox	Married	No			4	4	4	No		Protected Spring	No		Pit Latrine/traditional pit toilet	Finished roofing Corrugated iron	Rambo/wood	0	Yes	0.5	Mainly firewood (purchase or collected)	No	No	No	No	No	No	No	No	No	No	No	Yes	Yes	No	1	0	3	0	0	0	0
Male	12	Yes	2	3	35	No			Orthodox	Married	No			2	2	2	No		Piped outside compound	Yes	Add bleach/chlorine	No facility/Bush/Field	Finished roofing Corrugated iron	Rambo/wood	1	No		Mainly firewood (purchase or collected)	No	No	No	No	No	No	No	No	No	No	No	Yes	No	No	0	0	0	0	0	0	0
Female	9	Yes	1		24	Yes	Yes	3rd	Orthodox	Married	Yes	Yes	10th	2	1	1	Yes	1	Piped outside compound	No		Pit Latrine/traditional pit toilet	Finished roofing Corrugated iron	Rambo/wood	0	No		Mainly firewood (purchase or collected)	Yes	No	No	No	Yes	No	No	No	No	Yes	No	No	Yes	Yes	0	0	0	1	0	0	0
Female	6	Yes	5	59	35	No			Orthodox	Married	No			5	5	5	No		Protected Spring	No		Pit Latrine/traditional pit toilet	Finished roofing Corrugated iron	Rambo/wood	0	Yes	2	Mainly firewood (purchase or collected)	Yes	No	No	No	Yes	No	No	Yes	Yes	Yes	No	No	Yes	Yes	5	0	3	1	0	0	0
Female	13	Yes	2	62	25	Yes	Yes	9th	Orthodox	Married	No			2	2	2	No		Piped outside compound	No		Pit Latrine/traditional pit toilet	Finished roofing Corrugated iron	Rambo/wood	1	No		Mainly firewood (purchase or collected)	Yes	No	No	No	Yes	No	No	Yes	Yes	Yes	No	No	No	No	0	0	0	0	0	0	0
Male	10	No	1		23	Yes	Yes	8th	Orthodox	Married	Yes	Yes	4th	2	1	1	Yes	1	Piped outside compound	Yes	Add bleach/chlorine	Pit Latrine/traditional pit toilet	Finished roofing Corrugated iron	Rambo/wood	1	No		Mainly firewood (purchase or collected)	Yes	No	No	No	Yes	No	No	Yes	Yes	Yes	No	No	No	Yes	0	0	0	0	0	0	0
Female	14	Yes	5	58	34	No			Orthodox	Divorced				5	5	5	No		Piped outside compound	No		No facility/Bush/Field	Finished roofing Corrugated iron	Rambo/wood	0	No		Charcoal	No	No	No	No	No	No	No	No	No	Yes	No	Yes	No	No	0	0	0	0	0	0	0
Male	5	No	1		23	Yes	Yes	4th	Orthodox	Married	No			2	1	1	Yes	1	Piped outside compound	No		Pit Latrine/traditional pit toilet	Finished roofing Corrugated iron	Rambo/wood	0	No		Mainly firewood (purchase or collected)	No	No	No	No	Yes	No	No	No	No	No	No	No	No	Yes	0	0	0	0	0	0	0
Female	3	Yes	6	36	30	No			Orthodox	Married	Yes	No	3rd	6	6	6	No		Protected hand pump spring	No		Pit Latrine/traditional pit toilet	Finished roofing Corrugated iron	Rambo/wood	0	Yes	2	Mainly firewood (purchase or collected)	Yes	No	No	No	Yes	No	No	No	No	Yes	No	No	Yes	No	6	0	6	2	0	0	0
Male	12	Yes	6	3	35	No			Orthodox	Married	No			6	6	6	No		Protected hand pump spring	No		Pit Latrine/traditional pit toilet	Finished roofing Corrugated iron	Rambo/wood	1	Yes	5	Mainly firewood (purchase or collected)	Yes	No	No	No	Yes	No	No	No	Yes	Yes	No	No	Yes	No	5	0	9	1	0	0	0
Female	4	No	1		24	Yes	Yes	5th	Orthodox	Married	Yes	Yes	8th	2	1	1	Yes	1	Piped outside compound	No		Pit Latrine/traditional pit toilet	Finished roofing Corrugated iron	Rambo/wood	0	No		Mainly firewood (purchase or collected)	Yes	No	No	No	Yes	No	No	Yes	Yes	Yes	No	No	Yes	No	0	0	2	0	0	0	0
Male	6	Yes	3	3	40	No			Orthodox	Married	Yes	Yes	3rd	4	3	3	Yes	1	Piped into compound	No		Pit Latrine/traditional pit toilet	Finished roofing Corrugated iron	Rambo/wood	1	Yes	2	Mainly firewood (purchase or collected)	Yes	No	No	No	Yes	No	No	Yes	Yes	Yes	No	No	Yes	No	0	0	0	1	0	0	0
Female	8	Yes	7	33	30	No			Orthodox	Married	Yes	Yes	2nd	8	8	8	No		Protected Spring	No		No facility/Bush/Field	Finished roofing Corrugated iron	Rambo/wood	1	No		Mainly firewood (purchase or collected)	Yes	No	No	No	Yes	No	No	Yes	Yes	Yes	No	No	No	Yes	0	0	0	0	0	0	0
Female	10	Yes	3	3	25	Yes	Yes	6th	Orthodox	Married	Yes	Yes	7th	2	2	2	No		Piped outside compound	No		Pit Latrine/traditional pit toilet	Finished roofing Corrugated iron	Rambo/wood	0	No		Mainly firewood (purchase or collected)	Yes	No	No	No	Yes	No	No	Yes	Yes	Yes	No	No	Yes	Yes	0	0	6	0	0	0	0
Male	12	Yes	5	36	39	No			Orthodox	Married	Yes	Yes	3rd	5	5	5	No		Protected Spring	No		Pit Latrine/traditional pit toilet	Finished roofing Corrugated iron	Rambo/wood	0	Yes	0.75	Mainly firewood (purchase or collected)	Yes	No	No	No	Yes	No	No	No	Yes	Yes	No	No	Yes	Yes	3	8	0	0	0	0	0
Male	14	Yes	3	3	35	Yes	Yes	6th	Orthodox	Married	Yes	Yes	5th	4	3	3	Yes	1	Protected Spring	No		No facility/Bush/Field	Finished roofing Corrugated iron	Rambo/wood	1	No		Mainly firewood (purchase or collected)	No	No	No	No	Yes	No	No	Yes	Yes	Yes	No	Yes	Yes	Yes	0	0	0	0	0	0	0
Female	5	Yes	5	24	30	No			Orthodox	Married	No			5	5	5	No		River	No		No facility/Bush/Field	Finished roofing Corrugated iron	Rambo/wood	0	Yes	3	Mainly firewood (purchase or collected)	Yes	No	No	No	No	No	No	Yes	Yes	Yes	No	No	Yes	Yes	10	3	0	2	0	0	0
Female	10	Yes	6	48	35	Yes	Yes	4th	Orthodox	Married	Yes	No	2nd	6	6	6	No		Piped outside compound	No		Pit Latrine/traditional pit toilet	Finished roofing Corrugated iron	Rambo/wood	1	Yes	0.5	Mainly firewood (purchase or collected)	Yes	No	No	No	No	No	No	Yes	Yes	Yes	No	No	Yes	Yes	4	0	3	1	0	0	0
Female	14	Yes	4	72	38	No			Orthodox	Married	No			4	4	4	No		Open Spring	No		Pit Latrine/traditional pit toilet	Finished roofing Corrugated iron	Rambo/wood	1	Yes	0.5	Mainly firewood (purchase or collected)	No	No	No	No	No	No	No	No	No	No	No	No	Yes	No	5	0	4	0	0	0	0
Female	11	Yes	6	36	36	No			Orthodox	Married	Yes	No	5th	9	6	6	Yes	3	Open Spring	No		Pit Latrine/traditional pit toilet	Finished roofing Corrugated iron	Rambo/wood	0	Yes	0.5	Animal dung	No	No	No	No	No	No	No	No	No	No	No	Yes	Yes	No	2	0	0	1	0	0	0
Female	11	No	2	3	23	Yes	Yes	10th	Orthodox	Married	Yes	Yes	9th	2	2	2	No		Piped outside compound	No		Pit Latrine/traditional pit toilet	Finished roofing Corrugated iron	Rambo/wood	1	Yes	0.5	Mainly firewood (purchase or collected)	Yes	No	Yes	No	Yes	No	No	Yes	Yes	Yes	No	Yes	Yes	Yes	7	3	0	2	0	0	0
Female	8	No	1		25	Yes	Yes	4th	Orthodox	Married	Yes	Yes	4th	4	4	4	Yes	3	Piped outside compound	No		Pit Latrine/traditional pit toilet	Finished roofing Corrugated iron	Rambo/wood	1	Yes	1	Mainly firewood (purchase or collected)	Yes	No	No	No	No	No	No	Yes	Yes	Yes	No	No	Yes	Yes	1	0	0	2	0	0	0
Male	5	Yes	2	36	25	Yes	Yes	3rd	Orthodox	Divorced				2	2	2	No		River	No		Pit Latrine/traditional pit toilet	Finished roofing Corrugated iron	Rambo/wood	0	No		Mainly firewood (purchase or collected)	No	No	No	No	No	No	No	No	No	No	No	No	No	No	0	0	0	0	0	0	0
Female	8	No	1		20	Yes	Yes	5th	Orthodox	Married	Yes	Yes	9th	1	1	1	No		Piped outside compound	No		No facility/Bush/Field	Finished roofing Corrugated iron	Rambo/wood	0	No		Mainly firewood (purchase or collected)	Yes	No	No	No	Yes	No	No	Yes	Yes	Yes	No	No	Yes	Yes	0	0	0	0	0	0	0
Female	11	Yes	6	36	32	No			Orthodox	Married	No			6	6	6	No		Protected hand pump spring	No		No facility/Bush/Field	Finished roofing Corrugated iron	Rambo/wood	0	Yes	3	Mainly firewood (purchase or collected)	Yes	No	No	No	Yes	No	No	Yes	Yes	Yes	No	No	Yes	Yes	3	9	4	2	0	0	0
Female	11	No	2	4	27	No			Orthodox	Married	No			2	2	2	No		Piped outside compound	No		No facility/Bush/Field	Finished roofing Corrugated iron	Rambo/wood	0	Yes	0.5	Mainly firewood (purchase or collected)	Yes	No	No	No	Yes	No	No	Yes	Yes	Yes	No	No	Yes	No	7	0	2	1	0	0	0
Male	2	Yes	6	4	38	No			Orthodox	Married	No			8	7	5	Yes	1	Protected hand pump spring	No		Pit Latrine/traditional pit toilet	Finished roofing Corrugated iron	Rambo/wood	1	Yes	4	Mainly firewood (purchase or collected)	Yes	No	No	No	Yes	No	No	No	Yes	Yes	No	No	Yes	No	0	0	6	0	0	0	0
Male	11	No	1		25	Yes	Yes	University/college diploma	Orthodox	Married	Yes	Yes	University/college diploma	1	1	1	No		Piped outside compound	Yes	Add bleach/chlorine	Pit Latrine/traditional pit toilet	Finished roofing Corrugated iron	Rambo/wood	1	No		Mainly firewood (purchase or collected)	Yes	No	Yes	Yes	Yes	No	No	No	Yes	Yes	No	No	No	Yes	0	0	0	0	0	0	0
Male	8	Yes	3	1	32	Yes	Yes	10th	Orthodox	Married	Yes	Yes	University/college degree or higher	3	3	3	No		Piped into compound	No		Pit Latrine/traditional pit toilet	Finished roofing Corrugated iron	Rambo/wood	1	No		Mainly firewood (purchase or collected)	Yes	No	Yes	Yes	Yes	No	No	Yes	Yes	Yes	No	No	No	Yes	0	0	0	0	0	0	0
Female	12	No	1		30	No			Orthodox	Divorced				2	1	1	Yes	1	Piped outside compound	No		Pit Latrine/traditional pit toilet	Finished roofing Corrugated iron	Rambo/wood	0	No		Mainly firewood (purchase or collected)	No	No	No	No	No	No	No	No	No	No	No	No	No	No	0	0	0	0	0	0	0
Female	7	Yes	2	36	22	No			Orthodox	Married	Yes	Yes	6th	2	2	2	No		Piped outside compound	No		Pit Latrine/traditional pit toilet	Finished roofing Corrugated iron	Rambo/wood	0	Yes	0.5	Mainly firewood (purchase or collected)	Yes	No	No	No	Yes	No	No	No	No	Yes	No	No	No	No	0	0	0	0	0	0	0
Male	3	Yes	3	36	26	No			Orthodox	Married	No			3	3	3	No		Piped outside compound	No		Pit Latrine/traditional pit toilet	Finished roofing Corrugated iron	Rambo/wood	0	Yes	2	Mainly firewood (purchase or collected)	Yes	No	No	No	No	No	No	No	No	No	No	No	Yes	No	5	0	1	2	0	0	0
Male	5	Yes	2	24	20	Yes	Yes	7th	Orthodox	Married	Yes	Yes	3rd	2	2	2	No		Protected Spring	No		Pit Latrine/traditional pit toilet	Finished roofing Corrugated iron	Rambo/wood	1	Yes	1	Mainly firewood (purchase or collected)	Yes	No	No	No	Yes	No	No	No	No	No	No	No	No	Yes	0	0	0	0	0	0	0
Female	12	No	5	5	30	Yes	No		Orthodox	Married	No			5	5	5	No		Piped outside compound	No		No facility/Bush/Field	Finished roofing Corrugated iron	Rambo/wood	1	Yes	0.5	Mainly firewood (purchase or collected)	Yes	No	No	No	Yes	No	No	Yes	Yes	Yes	No	No	Yes	Yes	10	1	5	2	0	0	0
Female	12	No	1		28	No			Orthodox	Never married				1	1	1	No		River	No		No facility/Bush/Field	Finished roofing Corrugated iron	Rambo/wood	0	No		Mainly firewood (purchase or collected)	No	No	No	No	Yes	No	No	No	No	No	No	Yes	No	No	0	0	0	0	0	0	0
Female	14	Yes	1		25	Yes	Yes	9th	Orthodox	Married	Yes	Yes	10th	1	1	1	No		Protected hand pump spring	No		Pit Latrine/traditional pit toilet	Finished roofing Corrugated iron	Rambo/wood	1	No		Mainly firewood (purchase or collected)	No	No	No	Yes	Yes	No	No	Yes	Yes	Yes	No	No	Yes	No	2	0	3	0	0	0	0
Male	2	No	1		20	No			Orthodox	Married	Yes	Yes	7th	1	1	1	No		Piped outside compound	Yes	Add bleach/chlorine	Pit Latrine/traditional pit toilet	Finished roofing Corrugated iron	Rambo/wood	1	Yes	1	Mainly firewood (purchase or collected)	Yes	No	Yes	No	Yes	No	No	Yes	Yes	Yes	No	No	No	Yes	0	0	0	0	0	0	0
Male	3	Yes	4	3	30	No			Orthodox	Married	No			4	4	4	No		Protected hand pump spring	No		Pit Latrine/traditional pit toilet	Finished roofing Corrugated iron	Rambo/wood	1	Yes	5	Mainly firewood (purchase or collected)	Yes	No	No	No	Yes	No	No	No	Yes	Yes	No	No	Yes	No	5	0	6	1	0	0	0
Female	8	Yes	7	5	38	No			Orthodox	Married	Yes	Yes	6th	8	7	7	Yes	1	Protected hand pump spring	No		Pit Latrine/traditional pit toilet	Finished roofing Corrugated iron	Rambo/wood	1	Yes	4	Mainly firewood (purchase or collected)	Yes	No	No	No	No	No	No	No	No	Yes	No	No	Yes	No	6	0	5	0	0	0	0
Female	12	Yes	2	6	25	Yes	Yes	10th	Orthodox	Married	Yes	Yes	10th	2	2	2	No		Piped outside compound	Yes	Add bleach/chlorine	No facility/Bush/Field	Finished roofing Corrugated iron	Rambo/wood	1	No		Mainly firewood (purchase or collected)	Yes	No	No	No	Yes	No	No	No	Yes	Yes	No	No	No	Yes	0	0	0	0	0	0	0
Female	9	Yes	7	3	40	No			Orthodox	Married	Yes	Yes	4th	9	7	7	Yes	2	River	No		Pit Latrine/traditional pit toilet	Finished roofing Corrugated iron	Rambo/wood	1	Yes	4	Mainly firewood (purchase or collected)	Yes	No	No	No	Yes	No	No	Yes	No	Yes	No	No	Yes	No	3	0	8	1	0	0	0
Male	3	Yes	5	3	33	No			Orthodox	Married	Yes	Yes	8th	5	5	5	No		River	No		Pit Latrine/traditional pit toilet	Finished roofing Corrugated iron	Rambo/wood	1	No		Mainly firewood (purchase or collected)	Yes	No	No	No	Yes	No	No	No	Yes	Yes	No	No	Yes	No	12	0	8	0	0	0	0
Female	6	No	2	4	27	No			Orthodox	Married	Yes	Yes	4th	2	2	2	No		Covered Well	No		Pit Latrine/traditional pit toilet	Finished roofing Corrugated iron	Rambo/wood	1	Yes	0.5	Mainly firewood (purchase or collected)	Yes	No	No	No	Yes	No	No	No	Yes	Yes	No	No	Yes	Yes	12	0	4	1	0	0	0
Male	12	No	1		19	Yes	Yes	11th	Orthodox	Married	Yes	Yes	6th	1	1	1	No		Open Well	No		Pit Latrine/traditional pit toilet	Finished roofing Corrugated iron	Rambo/wood	0	No		Mainly firewood (purchase or collected)	No	No	No	No	Yes	No	No	No	No	No	No	No	No	No	0	0	0	0	0	0	0
Female	12	Yes	2	30	22	No			Orthodox	Married	Yes	Yes	3rd	3	2	2	Yes	1	Piped outside compound	No		Pit Latrine/traditional pit toilet	Finished roofing Corrugated iron	Rambo/wood	0	No		Mainly firewood (purchase or collected)	Yes	No	No	No	Yes	No	No	No	No	No	No	No	Yes	Yes	0	0	2	0	0	0	0
Male	6	Yes	3	144	28	No			Orthodox	Married	No			3	3	3	No		Piped into compound	No		Pit Latrine/traditional pit toilet	Finished roofing Corrugated iron	Rambo/wood	0	Yes	1	Mainly firewood (purchase or collected)	Yes	No	No	No	Yes	No	No	No	No	Yes	No	No	Yes	Yes	10	0	2	1	0	0	0
Female	7	Yes	6	40	30	No			Orthodox	Married	Yes	Yes	6th	6	6	6	No		River	No		Pit Latrine/traditional pit toilet	Finished roofing Corrugated iron	Rambo/wood	0	Yes	1	Mainly firewood (purchase or collected)	Yes	No	No	No	Yes	No	No	No	No	Yes	No	No	Yes	No	0	0	0	1	0	0	0
Male	9	No	8	5	32	No			Orthodox	Married	No			8	8	8	No		Piped outside compound	No		Pit Latrine/traditional pit toilet	Finished roofing Corrugated iron	Rambo/wood	2	Yes	3	Mainly firewood (purchase or collected)	Yes	No	Yes	No	Yes	No	No	Yes	Yes	Yes	No	No	Yes	No	7	9	6	3	0	0	0
Male	5	Yes	6	48	35	No			Orthodox	Married	No			6	6	6	No		Open Spring	No		Pit Latrine/traditional pit toilet	Finished roofing Corrugated iron	Rambo/wood	0	Yes	2	Mainly firewood (purchase or collected)	Yes	No	No	No	Yes	No	No	Yes	Yes	Yes	No	No	Yes	Yes	3	0	8	2	0	0	0
Female	10	Yes	7	35	37	No			Orthodox	Married	No			7	7	7	No		Open Well	No		No facility/Bush/Field	Finished roofing Corrugated iron	Rambo/wood	0	Yes	2	Mainly firewood (purchase or collected)	Yes	No	No	No	Yes	No	No	No	No	No	No	No	Yes	Yes	0	0	0	2	0	0	0
Female	5	Yes	3	26	24	Yes	Yes	3rd	Orthodox	Married	Yes	Yes	3rd	3	3	3	No		Protected Spring	No		No facility/Bush/Field	Finished roofing Corrugated iron	Rambo/wood	0	Yes	1	Mainly firewood (purchase or collected)	Yes	No	No	No	Yes	No	No	No	No	Yes	No	No	Yes	Yes	2	0	0	0	0	0	0
Male	10	Yes	4	5	27	No			Orthodox	Married	Yes	Yes	8th	4	4	4	No		Piped into dwelling	No		Pit Latrine/traditional pit toilet	Finished roofing Corrugated iron	Rambo/wood	1	No		Mainly firewood (purchase or collected)	Yes	No	Yes	Yes	Yes	No	No	Yes	Yes	Yes	No	Yes	Yes	No	7	0	3	1	0	0	0
Female	10	Yes	7	36	39	No			Orthodox	Married	No			9	9	9	No		Piped outside compound	No		No facility/Bush/Field	Finished roofing Corrugated iron	Rambo/wood	0	Yes	1.5	Mainly firewood (purchase or collected)	Yes	No	No	No	No	No	No	No	No	No	No	No	Yes	Yes	0	0	3	2	0	0	0
Female	8	Yes	2	3	25	Yes	Yes	8th	Orthodox	Married	Yes	Yes	6th	2	2	2	No		Protected hand pump spring	No		Pit Latrine/traditional pit toilet	Finished roofing Corrugated iron	Rambo/wood	1	Yes	4	Mainly firewood (purchase or collected)	Yes	No	No	No	Yes	No	No	Yes	Yes	Yes	No	No	Yes	No	8	0	4	1	2	1	0
Female	11	No	2	4	25	Yes	Yes	10th	Orthodox	Married	Yes	Yes	3rd	2	2	2	No		Piped outside compound	No		Pit Latrine/traditional pit toilet	Finished roofing Corrugated iron	Rambo/wood	2	Yes	3	Mainly firewood (purchase or collected)	Yes	No	Yes	No	Yes	No	No	Yes	Yes	Yes	No	No	Yes	Yes	4	5	0	1	0	0	0
Female	14	No	2	5	28	Yes	Yes	10th	Orthodox	Married	Yes	Yes	10th	2	2	2	No		Piped outside compound	No		Pit Latrine/traditional pit toilet	Finished roofing Corrugated iron	Rambo/wood	1	No		Mainly firewood (purchase or collected)	Yes	No	No	No	Yes	No	No	No	Yes	Yes	Yes	No	No	Yes	0	0	0	0	0	0	0
Female	2	Yes	5	3	25	No			Orthodox	Married	No			5	5	5	No		Protected hand pump spring	No		Pit Latrine/traditional pit toilet	Finished roofing Corrugated iron	Rambo/wood	1	No		Mainly firewood (purchase or collected)	No	No	No	No	No	No	No	No	Yes	Yes	No	No	Yes	No	5	0	0	0	0	0	0
Male	7	No	1		27	Yes	Yes	9th	Orthodox	Married	Yes	Yes	5th	1	1	1	No		Piped outside compound	No		No facility/Bush/Field	Finished roofing Corrugated iron	Rambo/wood	1	No		Mainly firewood (purchase or collected)	Yes	No	No	No	Yes	No	No	No	No	Yes	No	No	No	No	0	0	0	0	0	0	0
Female	13	No	5	4	36	No			Orthodox	Married	No			6	6	6	Yes	1	Piped outside compound	No		No facility/Bush/Field	Finished roofing Corrugated iron	Rambo/wood	1	Yes	2	Mainly firewood (purchase or collected)	Yes	No	No	No	Yes	No	No	Yes	Yes	Yes	No	No	Yes	Yes	2	0	3	1	0	0	0
Female	9	Yes	3	36	35	No			Orthodox	Married	No			3	3	3	No		Piped outside compound	No		Pit Latrine/traditional pit toilet	Finished roofing Corrugated iron	Rambo/wood	0	Yes	2	Mainly firewood (purchase or collected)	Yes	No	Yes	No	Yes	No	No	Yes	Yes	Yes	No	No	Yes	Yes	0	0	3	1	0	0	0
Female	3	Yes	10	28	36	No			Orthodox	Married	Yes	Yes	4th	10	8	8	Yes	2	Protected Spring	No		No facility/Bush/Field	Finished roofing Corrugated iron	Rambo/wood	1	Yes	2	Mainly firewood (purchase or collected)	Yes	No	No	No	Yes	No	No	Yes	Yes	Yes	No	No	Yes	Yes	6	5	0	1	0	0	0
Male	5	Yes	3	5	30	No			Orthodox	Married	Yes	Yes	9th	4	3	3	No		Piped outside compound	No		Pit Latrine/traditional pit toilet	Finished roofing Corrugated iron	Rambo/wood	1	Yes	4	Mainly firewood (purchase or collected)	Yes	No	No	No	No	No	No	Yes	Yes	Yes	No	No	Yes	No	0	0	0	0	0	0	0
Female	14	No	1		23	No			Orthodox	Married	Yes	Yes	3rd	1	1	1	No		Protected hand pump spring	No		No facility/Bush/Field	Finished roofing Corrugated iron	Rambo/wood	1	Yes	1	Mainly firewood (purchase or collected)	Yes	No	No	No	Yes	No	No	Yes	Yes	Yes	No	No	Yes	Yes	6	0	0	3	0	0	0
Male	5	Yes	6	3	38	No			Orthodox	Married	Yes	No	1st	6	6	6	No		Protected hand pump spring	No		Pit Latrine/traditional pit toilet	Finished roofing Corrugated iron	Rambo/wood	1	Yes	2	Mainly firewood (purchase or collected)	Yes	No	No	No	Yes	No	No	Yes	No	Yes	No	No	Yes	No	10	0	2	0	0	0	0
Male	11	Yes	2	43	21	Yes	Yes	3rd	Orthodox	Married	Yes	Yes	1st	2	2	2	No		Protected hand pump spring	No		No facility/Bush/Field	Finished roofing Corrugated iron	Rambo/wood	1	No		Mainly firewood (purchase or collected)	Yes	No	No	No	Yes	No	No	Yes	Yes	Yes	No	No	Yes	Yes	4	0	6	2	0	0	0
Male	14	Yes	2	6	32	No			Orthodox	Divorced				2	2	2	No		Piped outside compound	Yes	Add bleach/chlorine	No facility/Bush/Field	Finished roofing Corrugated iron	Rambo/wood	1	No		Mainly firewood (purchase or collected)	No	No	No	No	No	No	No	No	No	No	No	Yes	No	No	0	0	0	0	0	0	0
Female	5	Yes	5	36	35	Yes	Yes	3rd	Orthodox	Married	Yes	Yes	3rd	6	5	5	Yes	1	Piped outside compound	No		Pit Latrine/traditional pit toilet	Finished roofing Corrugated iron	Rambo/wood	1	Yes	3.5	Mainly firewood (purchase or collected)	Yes	No	No	No	Yes	No	No	Yes	Yes	Yes	No	No	Yes	Yes	0	0	3	2	0	0	0
Male	12	Yes	5	40	28	No			Orthodox	Married	No			5	5	5	No		Piped outside compound	No		Pit Latrine/traditional pit toilet	Finished roofing Corrugated iron	Rambo/wood	0	No		Mainly firewood (purchase or collected)	Yes	No	No	No	Yes	No	No	Yes	Yes	No	No	No	No	Yes	0	0	0	0	0	0	0
Female	2	Yes	3	48	27	Yes	Yes	9th	Orthodox	Married	Yes	Yes	7th	3	3	3	No		Protected hand pump spring	No		Pit Latrine/traditional pit toilet	Finished roofing Corrugated iron	Rambo/wood	0	Yes	1.75	Mainly firewood (purchase or collected)	Yes	No	No	No	No	No	No	No	No	Yes	No	No	Yes	No	2	1	0	0	0	0	0
Male	7	Yes	5	5	42	No			Orthodox	Divorced				5	5	5	No		Piped into dwelling	No		Pit Latrine/traditional pit toilet	Finished roofing Corrugated iron	Rambo/wood	1	No		Mainly firewood (purchase or collected)	Yes	No	No	Yes	No	No	No	Yes	Yes	Yes	No	No	Yes	No	0	0	5	0	0	0	0
Male	4	Yes	3	72	29	No			Orthodox	Married	Yes	Yes	8th	3	3	3	No		Piped outside compound	No		Pit Latrine/traditional pit toilet	Finished roofing Corrugated iron	Rambo/wood	1	No		Mainly firewood (purchase or collected)	Yes	No	No	No	Yes	No	No	Yes	Yes	Yes	No	No	Yes	Yes	0	0	0	0	0	0	0
Female	9	Yes	2	48	25	Yes	Yes	3rd	Orthodox	Married	No			2	2	2	No		Open Spring	No		Pit Latrine/traditional pit toilet	Finished roofing Corrugated iron	Rambo/wood	0	No		Mainly firewood (purchase or collected)	Yes	No	No	No	Yes	No	No	Yes	Yes	Yes	No	No	No	Yes	0	0	0	0	0	0	0
Female	7	Yes	3	9	35	No			Orthodox	Married	No			4	3	3	Yes	1	Open Spring	No		Other	Thatch/leaf	Rambo/wood	0	Yes	1	Mainly firewood (purchase or collected)	No	No	No	No	No	No	No	No	No	No	No	No	Yes	No	0	0	0	0	0	0	0
Male	6	Yes	3	51	26	No			Orthodox	Married	Yes	No	1st	3	3	3	No		Protected hand pump spring	No		Pit Latrine/traditional pit toilet	Finished roofing Corrugated iron	Rambo/wood	0	No		Mainly firewood (purchase or collected)	Yes	No	No	No	Yes	No	No	No	No	Yes	No	No	Yes	No	0	0	4	0	0	0	0
Male	8	Yes	5	50	35	No			Orthodox	Married	Yes	No	3rd	6	6	6	No		Open Spring	No		Pit Latrine/traditional pit toilet	Finished roofing Corrugated iron	Rambo/wood	2	Yes	0.5	Mainly firewood (purchase or collected)	Yes	No	No	No	Yes	No	No	No	No	Yes	No	No	Yes	Yes	4	0	4	1	0	0	0
Female	9	Yes	6	4	35	No			Orthodox	Married	No			6	6	6	No		Piped outside compound	No		Pit Latrine/traditional pit toilet	Finished roofing Corrugated iron	Rambo/wood	0	Yes	1	Mainly firewood (purchase or collected)	Yes	No	No	No	No	No	No	No	No	No	No	No	Yes	Yes	0	0	4	0	0	0	0
Female	10	Yes	2	25	36	No			Orthodox	Married	Yes	Yes	7th	2	2	2	No		Protected hand pump spring	No		Pit Latrine/traditional pit toilet	Finished roofing Corrugated iron	Rambo/wood	0	No		Mainly firewood (purchase or collected)	Yes	No	No	No	No	No	No	No	No	Yes	No	No	Yes	No	0	0	2	0	0	0	0
Female	6	Yes	7	36	40	No			Orthodox	Married	No			7	7	7	Yes	4	Protected Spring	No		No facility/Bush/Field	Finished roofing Corrugated iron	Rambo/wood	0	Yes	1	Mainly firewood (purchase or collected)	Yes	No	No	No	Yes	No	No	No	No	No	No	No	Yes	No	0	0	0	1	0	0	0
Female	5	Yes	5	47	35	No			Orthodox	Married	Yes	Yes	5th	5	5	5	No		Open Spring	No		Pit Latrine/traditional pit toilet	Finished roofing Corrugated iron	Rambo/wood	2	Yes	1	Mainly firewood (purchase or collected)	Yes	No	No	No	Yes	No	No	Yes	No	Yes	No	No	Yes	Yes	0	0	6	1	0	0	0
Male	7	Yes	3	4	25	No			Orthodox	Married	No			3	3	3	No		Piped outside compound	No		Pit Latrine/traditional pit toilet	Finished roofing Corrugated iron	Rambo/wood	0	No		Mainly firewood (purchase or collected)	Yes	No	No	No	Yes	No	No	No	No	Yes	No	No	Yes	No	0	0	4	0	0	0	0
Female	5	No	1		25	Yes	Yes	5th	Orthodox	Married	Yes	Yes	10th	1	1	1	No		Open Spring	No		Pit Latrine/traditional pit toilet	Finished roofing Corrugated iron	Rambo/wood	1	No		Mainly firewood (purchase or collected)	Yes	No	No	No	Yes	No	No	No	No	Yes	No	No	Yes	Yes	0	7	5	0	0	0	0
Female	3	Yes	4	54	35	No			Orthodox	Married	No			4	4	4	No		Open Spring	No		No facility/Bush/Field	Finished roofing Corrugated iron	Rambo/wood	2	No		Mainly firewood (purchase or collected)	Yes	No	Yes	No	Yes	No	No	No	No	Yes	No	No	Yes	Yes	0	0	2	1	0	0	0
Male	3	Yes	4	32	38	No			Orthodox	Married	Yes	Yes	6th	4	4	4	No		Protected hand pump spring	No		No facility/Bush/Field	Finished roofing Corrugated iron	Rambo/wood	0	Yes	1	Mainly firewood (purchase or collected)	No	No	No	No	No	No	No	No	No	Yes	No	No	Yes	No	10	0	0	1	0	0	0
Female	14	Yes	5	48	35	No			Orthodox	Married	No			5	5	5	No		Open Spring	No		Pit Latrine/traditional pit toilet	Finished roofing Corrugated iron	Rambo/wood	1	Yes	1	Mainly firewood (purchase or collected)	Yes	No	No	No	Yes	No	No	No	No	Yes	No	No	Yes	No	6	0	0	1	0	0	0
Male	9	No	1		24	Yes	Yes	4th	Orthodox	Married	No			1	1	1	No		Open Spring	No		Pit Latrine/traditional pit toilet	Finished roofing Corrugated iron	Rambo/wood	1	Yes	0.5	Mainly firewood (purchase or collected)	Yes	No	No	No	Yes	No	No	No	No	Yes	No	No	Yes	No	0	0	0	0	0	0	0
Male	11	Yes	4	96	35	No			Orthodox	Married	No			4	4	4	No		River	No		No facility/Bush/Field	Finished roofing Corrugated iron	Rambo/wood	1	No		Mainly firewood (purchase or collected)	Yes	No	No	No	No	No	No	No	No	Yes	No	No	Yes	No	4	0	0	1	0	0	0
Male	5	Yes	7	2	30	No			Orthodox	Married	No			8	8	8	Yes	1	Piped outside compound	No		Other	Finished roofing Corrugated iron	Rambo/wood	0	Yes	1	Mainly firewood (purchase or collected)	No	No	No	No	No	No	No	No	No	Yes	No	No	Yes	No	7	0	0	0	0	1	0
Female	3	Yes	5	120	35	No			Orthodox	Married	No			5	5	5	No		Open Spring	No		No facility/Bush/Field	Finished roofing Corrugated iron	Rambo/wood	2	Yes	2	Mainly firewood (purchase or collected)	Yes	No	No	No	Yes	No	No	No	No	Yes	No	No	Yes	Yes	0	0	4	1	0	0	0
Female	4	No	1		25	Yes	Yes	7th	Orthodox	Married	Yes	Yes	8th	1	1	1	No		River	No		Pit Latrine/traditional pit toilet	Finished roofing Corrugated iron	Rambo/wood	0	Yes	1	Mainly firewood (purchase or collected)	No	No	No	No	No	No	No	No	Yes	Yes	No	No	No	No	0	0	0	0	0	0	0
Female	8	Yes	4	120	30	Yes	Yes	2nd	Orthodox	Married	No			4	4	4	No		Open Spring	No		Pit Latrine/traditional pit toilet	Finished roofing Corrugated iron	Rambo/wood	2	Yes	0.5	Mainly firewood (purchase or collected)	Yes	No	No	No	Yes	No	No	No	No	No	No	No	Yes	Yes	4	0	0	1	0	0	0
Male	3	No	1		25	No			Orthodox	Married	Yes	Yes	5th	1	1	1	No		Open Spring	No		No facility/Bush/Field	Finished roofing Corrugated iron	Rambo/wood	2	Yes	0.25	Mainly firewood (purchase or collected)	Yes	No	No	No	No	No	No	No	No	Yes	No	No	Yes	Yes	0	0	4	1	0	0	0
Male	3	Yes	2	3	23	Yes	Yes	5th	Orthodox	Married	Yes	Yes	10th	2	2	2	No		Piped outside compound	No		Pit Latrine/traditional pit toilet	Finished roofing Corrugated iron	Rambo/wood	0	Yes	0.7	Mainly firewood (purchase or collected)	No	No	No	No	Yes	No	No	No	No	Yes	No	Yes	Yes	No	1	0	3	0	0	1	0
Female	14	Yes	5	120	35	No			Orthodox	Married	Yes	Yes	5th	6	6	6	No		Open Spring	No		Pit Latrine/traditional pit toilet	Finished roofing Corrugated iron	Rambo/wood	2	Yes	2	Mainly firewood (purchase or collected)	Yes	No	No	No	Yes	No	No	No	No	Yes	No	No	Yes	Yes	5	0	5	2	0	0	0
Female	5	No	1		22	No			Orthodox	Married	No			1	1	1	No		Protected hand pump spring	No		Pit Latrine/traditional pit toilet	Finished roofing Corrugated iron	Rambo/wood	1	No		Mainly firewood (purchase or collected)	Yes	No	No	No	No	No	No	No	No	Yes	No	No	Yes	Yes	1	0	0	0	0	0	0
Female	13	No	1		20	Yes	Yes	3rd	Orthodox	Married	Yes	Yes	6th	1	1	1	No		Protected Spring	No		No facility/Bush/Field	Finished roofing Corrugated iron	Rambo/wood	1	Yes	1.5	Mainly firewood (purchase or collected)	No	No	No	No	Yes	No	No	No	Yes	Yes	No	Yes	Yes	Yes	3	0	0	1	0	0	0
Male	2	Yes	4	32	25	No			Orthodox	Married	Yes	Yes	6th	5	4	4	Yes	1	Protected Spring	No		No facility/Bush/Field	Finished roofing Corrugated iron	Rambo/wood	0	No		Mainly firewood (purchase or collected)	Yes	No	No	Yes	Yes	No	No	No	No	Yes	No	No	Yes	No	10	0	10	2	0	0	0
Female	5	Yes	3	59	25	No			Orthodox	Married	No			3	3	3	No		Protected hand pump spring	No		Pit Latrine/traditional pit toilet	Finished roofing Corrugated iron	Rambo/wood	1	Yes	2	Crop residue	Yes	No	No	No	Yes	No	No	Yes	Yes	Yes	No	No	Yes	No	0	0	2	0	0	0	0
Male	4	No	1		20	Yes	Yes	6th	Orthodox	Married	No			1	1	1	No		Open Spring	No		Pit Latrine/traditional pit toilet	Finished roofing Corrugated iron	Rambo/wood	1	No		Mainly firewood (purchase or collected)	Yes	No	No	No	Yes	No	No	No	No	Yes	No	No	Yes	Yes	0	0	2	2	0	0	0
Female	3	Yes	5	36	35	No			Orthodox	Married	Yes	Yes	8th	8	5	5	Yes	3	Protected hand pump spring	No		Pit Latrine/traditional pit toilet	Finished roofing Corrugated iron	Rambo/wood	2	Yes	2	Mainly firewood (purchase or collected)	Yes	No	Yes	No	Yes	No	No	Yes	Yes	Yes	No	No	Yes	Yes	0	0	0	1	0	0	0
Female	3	Yes	2	120	28	No			Orthodox	Married	No			2	2	2	No		Open Spring	No		Pit Latrine/traditional pit toilet	Finished roofing Corrugated iron	Rambo/wood	2	Yes	1	Mainly firewood (purchase or collected)	Yes	No	No	No	No	No	No	No	No	Yes	No	No	Yes	Yes	6	0	3	1	0	0	0
Male	8	No	1		20	Yes	Yes	7th	Orthodox	Married	Yes	Yes	10th	1	1	1	No		Protected hand pump spring	No		Pit Latrine/traditional pit toilet	Finished roofing Corrugated iron	Rambo/wood	1	Yes	8	Mainly firewood (purchase or collected)	Yes	No	No	No	Yes	No	No	No	No	Yes	No	No	Yes	Yes	5	0	4	1	0	0	0
Male	3	Yes	6	39	35	No			Orthodox	Married	Yes	No	1st	6	6	6	No		Protected hand pump spring	No		Pit Latrine/traditional pit toilet	Finished roofing Corrugated iron	Rambo/wood	0	Yes	1	Mainly firewood (purchase or collected)	Yes	No	Yes	No	Yes	No	No	No	No	Yes	No	No	Yes	No	5	0	7	1	0	0	0
Female	5	Yes	5	4	35	No			Orthodox	Married	No			6	6	5	Yes	1	Piped outside compound	No		Other	Finished roofing Corrugated iron	Rambo/wood	1	Yes	1	Mainly firewood (purchase or collected)	Yes	No	Yes	No	Yes	No	No	No	No	No	No	No	Yes	No	0	0	0	0	0	0	0
Female	8	Yes	2	144	36	No			Orthodox	Married	No			5	3	2	Yes	2	River	No		No facility/Bush/Field	Finished roofing Corrugated iron	Rambo/wood	0	No		Mainly firewood (purchase or collected)	Yes	No	No	No	No	No	No	No	No	Yes	No	No	Yes	No	7	0	2	2	0	0	0
Female	4	Yes	2	15	28	Yes	Yes	5th	Orthodox	Married	No			2	2	2	No		Open Spring	No		No facility/Bush/Field	Finished roofing Corrugated iron	Rambo/wood	2	No		Mainly firewood (purchase or collected)	No	No	No	No	Yes	No	No	No	No	No	No	Yes	Yes	Yes	0	0	0	1	0	0	0
Male	6	Yes	2	72	24	No			Orthodox	Married	Yes	No	1st	2	2	1	No		Protected hand pump spring	No		Pit Latrine/traditional pit toilet	Finished roofing Corrugated iron	Rambo/wood	1	Yes	1.5	Crop residue	Yes	No	No	Yes	Yes	No	No	No	Yes	Yes	No	No	Yes	No	5	0	0	1	0	0	0
Female	3	Yes	6	28	35	No			Orthodox	Married	No			6	6	6	No		Open Spring	No		No facility/Bush/Field	Finished roofing Corrugated iron	Rambo/wood	2	Yes	4	Mainly firewood (purchase or collected)	Yes	No	No	No	No	No	No	No	No	Yes	No	No	Yes	Yes	6	0	2	2	0	0	0
Male	5	Yes	4	3	25	Yes	Yes	5th	Orthodox	Married	No			4	4	4	No		Open Spring	No		Pit Latrine/traditional pit toilet	Finished roofing Corrugated iron	Rambo/wood	0	Yes	1	Mainly firewood (purchase or collected)	Yes	No	No	No	Yes	No	No	No	No	No	No	No	Yes	No	0	0	0	1	0	0	0
Female	11	Yes	5	37	35	No			Orthodox	Married	No			7	7	5	No		Protected hand pump spring	No		Pit Latrine/traditional pit toilet	Finished roofing Corrugated iron	Rambo/wood	0	No		Mainly firewood (purchase or collected)	Yes	No	Yes	No	Yes	No	No	No	No	Yes	No	No	Yes	No	10	0	7	0	0	1	0
Male	3	No	1		20	Yes	Yes	5th	Orthodox	Married	No			1	1	1	No		Piped outside compound	No		Pit Latrine/traditional pit toilet	Finished roofing Corrugated iron	Rambo/wood	0	Yes	1	Mainly firewood (purchase or collected)	Yes	No	No	No	Yes	No	No	No	No	Yes	No	No	Yes	No	3	0	0	0	0	0	0
Male	3	Yes	2	36	30	No			Orthodox	Married	No			2	2	2	No		Open Spring	No		No facility/Bush/Field	Finished roofing Corrugated iron	Rambo/wood	1	No		Mainly firewood (purchase or collected)	Yes	No	No	No	Yes	No	No	No	No	Yes	No	No	Yes	Yes	4	0	3	0	0	0	0
Female	12	Yes	3	130	29	No			Orthodox	Married	No			3	3	3	No		Protected hand pump spring	No		Pit Latrine/traditional pit toilet	Finished roofing Corrugated iron	Rambo/wood	1	Yes	2	Crop residue	Yes	No	No	No	Yes	No	No	Yes	Yes	Yes	No	No	Yes	No	0	0	0	0	0	0	0
Female	8	No	1		18	Yes	Yes	7th	Orthodox	Married	Yes	Yes	10th	1	1	1	No		Piped outside compound	No		Pit Latrine/traditional pit toilet	Finished roofing Corrugated iron	Rambo/wood	0	No		Mainly firewood (purchase or collected)	Yes	No	No	No	Yes	No	No	Yes	Yes	Yes	No	No	Yes	No	0	0	0	0	0	1	0
Female	2	Yes	6	36	40	No			Orthodox	Married	Yes	Yes	6th	10	10	10	Yes	4	River	No		No facility/Bush/Field	Finished roofing Corrugated iron	Rambo/wood	1	Yes	1	Mainly firewood (purchase or collected)	Yes	No	Yes	No	Yes	No	No	Yes	No	Yes	No	No	Yes	Yes	5	0	0	0	0	0	0
Female	3	Yes	8	3	35	No			Orthodox	Married	No			8	8	7	Yes	1	Piped outside compound	No		Other	Finished roofing Corrugated iron	Rambo/wood	0	Yes	1	Mainly firewood (purchase or collected)	Yes	No	No	No	Yes	No	No	Yes	No	Yes	No	No	Yes	No	0	0	6	1	0	0	0
Female	8	No	1		20	No			Orthodox	Married	Yes	Yes	8th	1	1	1	No		Protected hand pump spring	No		Pit Latrine/traditional pit toilet	Finished roofing Corrugated iron	Rambo/wood	1	No		Mainly firewood (purchase or collected)	Yes	No	No	No	Yes	No	No	No	No	No	No	No	Yes	Yes	6	0	0	1	0	0	0
Female	9	Yes	4	2	30	No			Orthodox	Married	No			4	4	4	No		Open Spring	No		Pit Latrine/traditional pit toilet	Finished roofing Corrugated iron	Rambo/wood	0	Yes	1	Mainly firewood (purchase or collected)	Yes	No	No	No	Yes	No	No	No	No	No	No	No	Yes	No	0	0	2	1	0	0	0
Male	11	Yes	5	47	42	Yes	Yes	4th	Orthodox	Married	Yes	Yes	4th	5	5	5	No		Protected hand pump spring	No		Pit Latrine/traditional pit toilet	Finished roofing Corrugated iron	Rambo/wood	0	Yes	1	Mainly firewood (purchase or collected)	Yes	No	No	No	Yes	No	No	No	No	Yes	No	No	Yes	No	10	0	10	1	0	0	0
Female	5	Yes	2	2	26	Yes	Yes	5th	Orthodox	Married	No			2	2	2	No		Protected hand pump spring	No		Pit Latrine/traditional pit toilet	Finished roofing Corrugated iron	Rambo/wood	0	No		Mainly firewood (purchase or collected)	Yes	No	No	No	Yes	No	No	Yes	No	Yes	No	No	Yes	No	0	0	4	0	0	0	0
Male	13	Yes	3	4	30	No			Orthodox	Married	No			3	3	3	No		Piped outside compound	No		Other	Finished roofing Corrugated iron	Rambo/wood	1	Yes	1	Mainly firewood (purchase or collected)	Yes	No	No	No	No	No	No	No	No	Yes	No	No	Yes	No	0	0	8	1	0	0	0
Male	8	Yes	6	38	33	No			Orthodox	Married	No			6	6	6	No		River	No		Pit Latrine/traditional pit toilet	Finished roofing Corrugated iron	Rambo/wood	0	No		Mainly firewood (purchase or collected)	Yes	No	No	No	No	No	No	No	No	Yes	No	No	Yes	No	3	0	3	2	0	1	0
Female	12	No	1		20	No			Orthodox	Married	Yes	Yes	University/college degree or higher	1	1	1	No		Open Spring	No		Pit Latrine/traditional pit toilet	Finished roofing Corrugated iron	Rambo/wood	1	Yes	0.5	Mainly firewood (purchase or collected)	No	No	No	No	Yes	No	No	Yes	Yes	Yes	No	Yes	Yes	Yes	0	0	0	0	0	0	0
Female	12	Yes	6	48	35	No			Orthodox	Married	Yes	Yes	4th	6	6	6	No		Open Spring	No		Pit Latrine/traditional pit toilet	Finished roofing Corrugated iron	Rambo/wood	2	No		Mainly firewood (purchase or collected)	No	No	No	No	Yes	No	No	No	No	Yes	No	No	Yes	Yes	0	0	8	1	0	0	0
Female	10	No	1		19	Yes	Yes	8th	Orthodox	Married	Yes	Yes	12th	1	1	1	No		Protected hand pump spring	No		Pit Latrine/traditional pit toilet	Finished roofing Corrugated iron	Rambo/wood	1	No		Mainly firewood (purchase or collected)	Yes	No	Yes	No	Yes	No	No	No	No	Yes	No	No	No	No	0	0	0	0	0	0	0
Male	8	Yes	3	70	24	Yes	Yes	5th	Orthodox	Married	Yes	Yes	2nd	3	3	3	No		Protected Spring	No		No facility/Bush/Field	Finished roofing Corrugated iron	Rambo/wood	0	No		Mainly firewood (purchase or collected)	Yes	No	No	No	No	No	No	No	No	No	No	No	Yes	No	3	0	2	0	0	0	0
Female	9	Yes	4	81	32	No			Orthodox	Married	No			4	4	4	No		Protected hand pump spring	No		No facility/Bush/Field	Finished roofing Corrugated iron	Rambo/wood	0	No		Mainly firewood (purchase or collected)	Yes	No	No	No	No	No	No	No	No	No	No	No	Yes	No	3	0	4	1	0	0	0
Male	2	Yes	2	49	26	No			Orthodox	Married	Yes	Yes	6th	2	2	2	No		Protected Spring	No		No facility/Bush/Field	Finished roofing Corrugated iron	Rambo/wood	0	No		Mainly firewood (purchase or collected)	Yes	No	No	No	No	No	No	No	No	No	No	No	Yes	No	1	0	0	1	0	0	0
Male	9	Yes	5	36	30	Yes	Yes	5th	Orthodox	Married	No			5	5	5	No		Open Spring	No		No facility/Bush/Field	Finished roofing Corrugated iron	Rambo/wood	2	Yes	0.5	Mainly firewood (purchase or collected)	Yes	No	No	No	No	No	No	No	No	Yes	Yes	Yes	Yes	Yes	3	0	0	0	0	0	0
Female	8	Yes	4	59	35	No			Orthodox	Married	Yes	Yes	1st	4	4	4	No		Protected Spring	No		Pit Latrine/traditional pit toilet	Finished roofing Corrugated iron	Rambo/wood	1	Yes	0.75	Mainly firewood (purchase or collected)	Yes	No	No	No	Yes	No	No	No	No	No	No	No	Yes	Yes	0	0	0	1	0	0	0
Male	12	Yes	4	45	30	No			Orthodox	Married	No			4	4	4	No		Protected hand pump spring	No		Pit Latrine/traditional pit toilet	Finished roofing Corrugated iron	Rambo/wood	0	No		Mainly firewood (purchase or collected)	No	No	No	No	Yes	No	No	No	No	Yes	No	No	Yes	No	2	0	2	1	0	0	0
Male	6	Yes	2	66	23	Yes	Yes	7th	Orthodox	Married	No			2	2	2	No		Open Spring	No		No facility/Bush/Field	Finished roofing Corrugated iron	Rambo/wood	0	No		Mainly firewood (purchase or collected)	Yes	No	No	No	Yes	No	No	No	No	Yes	No	No	Yes	No	3	0	0	0	0	0	0
Female	5	Yes	6	36	40	No			Orthodox	Married	Yes	No	1st	6	6	6	No		Open Spring	No		Pit Latrine/traditional pit toilet	Finished roofing Corrugated iron	Rambo/wood	1	Yes	1	Mainly firewood (purchase or collected)	Yes	No	No	No	Yes	No	No	No	No	Yes	No	Yes	Yes	Yes	3	0	4	2	0	0	0
Male	14	Yes	4	50	25	No			Orthodox	Married	No			4	4	4	No		Protected hand pump spring	No		Pit Latrine/traditional pit toilet	Finished roofing Corrugated iron	Rambo/wood	2	Yes	2	Mainly firewood (purchase or collected)	Yes	No	No	No	Yes	No	No	No	No	Yes	No	No	Yes	Yes	0	0	0	1	0	0	0
Male	12	Yes	6	45	35	No			Orthodox	Married	No			6	6	6	No		River	No		No facility/Bush/Field	Finished roofing Corrugated iron	Rambo/wood	0	Yes	1	Mainly firewood (purchase or collected)	Yes	No	No	No	No	No	No	No	No	Yes	No	No	Yes	No	7	0	0	0	0	1	0
Male	12	No	1		27	No			Orthodox	Married	No			2	2	1	No		Protected hand pump spring	No		Pit Latrine/traditional pit toilet	Finished roofing Corrugated iron	Rambo/wood	0	Yes	0.5	Mainly firewood (purchase or collected)	Yes	No	No	No	No	No	No	No	No	Yes	No	No	Yes	No	0	0	0	1	0	0	0
Male	8	Yes	4	8	25	No			Orthodox	Married	No			2	2	2	No		Open Spring	No		Pit Latrine/traditional pit toilet	Finished roofing Corrugated iron	Rambo/wood	0	Yes	1	Mainly firewood (purchase or collected)	Yes	No	No	No	Yes	No	No	No	No	No	No	No	Yes	No	0	0	0	1	0	0	0
Female	14	Yes	4	51	32	Yes	Yes	5th	Orthodox	Married	Yes	No	1st	4	4	4	No		Open Spring	No		Pit Latrine/traditional pit toilet	Finished roofing Corrugated iron	Rambo/wood	0	No		Mainly firewood (purchase or collected)	Yes	No	No	No	Yes	No	No	No	No	Yes	No	No	Yes	No	0	0	8	0	0	0	0
Female	4	Yes	2	36	28	No			Orthodox	Married	Yes	Yes	7th	3	2	2	No		Open Well	No		Pit Latrine/traditional pit toilet	Finished roofing Corrugated iron	Rambo/wood	2	No		Mainly firewood (purchase or collected)	Yes	No	No	No	Yes	No	No	No	No	Yes	No	No	Yes	Yes	3	0	0	0	0	0	0
Male	14	Yes	2	3	28	No			Orthodox	Married	No			2	2	2	No		Open Spring	No		No facility/Bush/Field	Finished roofing Corrugated iron	Rambo/wood	0	Yes	1	Mainly firewood (purchase or collected)	No	No	No	No	No	No	No	No	No	No	No	Yes	Yes	Yes	0	0	0	0	0	0	0
Male	3	Yes	7	60	35	No			Orthodox	Married	Yes	Yes	1st	9	9	7	No		Protected Spring	No		No facility/Bush/Field	Finished roofing Corrugated iron	Rambo/wood	0	Yes	0.5	Mainly firewood (purchase or collected)	Yes	No	No	No	No	No	No	No	No	Yes	No	No	Yes	No	2	0	3	1	0	0	0
Male	4	No	5	30	30	No			Orthodox	Married	No			5	5	5	No		Open Spring	No		Pit Latrine/traditional pit toilet	Finished roofing Corrugated iron	Rambo/wood	2	No		Mainly firewood (purchase or collected)	Yes	No	No	No	Yes	No	No	No	No	Yes	No	No	Yes	No	2	3	0	1	0	0	0
Male	12	Yes	3	79	38	Yes	Yes	3rd	Orthodox	Married	No			4	4	3	No		Open Spring	No		Pit Latrine/traditional pit toilet	Finished roofing Corrugated iron	Rambo/wood	0	No		Mainly firewood (purchase or collected)	Yes	No	No	No	No	No	No	No	No	Yes	No	No	Yes	No	5	0	3	1	0	0	0
Male	2	Yes	5	59	40	No			Orthodox	Married	No			5	5	5	No		River	No		Pit Latrine/traditional pit toilet	Finished roofing Corrugated iron	Rambo/wood	1	Yes	1	Crop residue	No	No	No	No	No	No	No	No	No	Yes	No	No	Yes	Yes	0	0	0	0	0	0	0
Male	8	Yes	2	3	30	Yes	Yes	University/college diploma	Orthodox	Married	Yes	Yes	10th	2	2	2	No		Piped outside compound	No		Pit Latrine/traditional pit toilet	Finished roofing Corrugated iron	Rambo/wood	1	No		Mainly firewood (purchase or collected)	Yes	No	No	No	Yes	No	No	Yes	Yes	Yes	No	No	No	No	0	0	0	0	0	0	0
Male	8	Yes	6	63	40	No			Orthodox	Married	Yes	No	1st	6	6	6	No		Protected hand pump spring	No		No facility/Bush/Field	Finished roofing Corrugated iron	Rambo/wood	2	Yes	0.5	Mainly firewood (purchase or collected)	Yes	No	No	No	No	No	No	No	No	Yes	No	No	Yes	Yes	0	0	5	1	0	0	0
Female	10	Yes	2	60	40	No			Orthodox	Married	Yes	Yes	4th	2	2	2	No		Protected hand pump spring	No		No facility/Bush/Field	Finished roofing Corrugated iron	Rambo/wood	0	Yes	1	Mainly firewood (purchase or collected)	Yes	No	No	No	No	No	No	No	No	Yes	No	No	Yes	Yes	2	0	0	0	0	0	0
Male	6	Yes	7	8	30	No			Orthodox	Married	Yes	Yes	7th	7	7	7	No		Covered Well	No		Other	Finished roofing Corrugated iron	Rambo/wood	1	Yes	1	Mainly firewood (purchase or collected)	Yes	No	No	Yes	Yes	No	No	Yes	Yes	No	No	No	Yes	No	3	0	0	0	0	0	0
Female	11	Yes	10	35	44	No			Orthodox	Married	Yes	No	1st	10	10	10	Yes	1	River	No		Pit Latrine/traditional pit toilet	Finished roofing Corrugated iron	Rambo/wood	0	No		Mainly firewood (purchase or collected)	Yes	No	No	No	Yes	No	No	No	No	Yes	No	No	Yes	No	0	0	6	3	0	0	0
Male	12	Yes	4	4	35	No			Orthodox	Married	No			4	4	4	No		Protected hand pump spring	No		Pit Latrine/traditional pit toilet	Finished roofing Corrugated iron	Rambo/wood	0	Yes	0.5	Mainly firewood (purchase or collected)	No	No	No	No	No	No	No	Yes	No	No	No	Yes	Yes	No	0	0	0	0	0	0	0
Male	12	Yes	3	53	35	Yes	Yes	10th	Orthodox	Married	Yes	Yes	10th	3	3	3	No		Open Spring	No		No facility/Bush/Field	Finished roofing Corrugated iron	Rambo/wood	2	Yes	1	Mainly firewood (purchase or collected)	Yes	No	No	No	Yes	No	No	Yes	No	Yes	No	Yes	Yes	Yes	0	0	7	1	0	0	0
Female	4	Yes	1		21	Yes	Yes	5th	Orthodox	Married	Yes	No	1st	1	1	1	No		Protected hand pump spring	No		Pit Latrine/traditional pit toilet	Finished roofing Corrugated iron	Rambo/wood	0	Yes	1	Mainly firewood (purchase or collected)	No	No	No	No	Yes	No	No	No	No	Yes	No	No	Yes	No	10	0	15	1	0	0	0
Male	8	Yes	6	4	43	No			Orthodox	Married	No			6	6	6	No		River	No		No facility/Bush/Field	Finished roofing Corrugated iron	Rambo/wood	0	No		Mainly firewood (purchase or collected)	Yes	No	No	No	No	No	No	No	No	No	No	Yes	No	No	0	0	0	0	0	0	0
Male	4	Yes	4	36	35	No			Orthodox	Married	Yes	Yes	7th	4	4	4	No		Open Spring	No		No facility/Bush/Field	Finished roofing Corrugated iron	Rambo/wood	2	No		Mainly firewood (purchase or collected)	Yes	No	No	No	Yes	No	No	No	No	Yes	No	No	Yes	Yes	2	0	0	1	0	0	0
Female	3	Yes	4	35	29	No			Orthodox	Married	Yes	No	1st	5	5	4	Yes	1	River	No		No facility/Bush/Field	Finished roofing Corrugated iron	Rambo/wood	0	No		Mainly firewood (purchase or collected)	Yes	No	No	No	No	No	No	No	No	Yes	No	No	Yes	No	4	0	0	0	0	0	0
Female	8	Yes	2	72	30	Yes	Yes	10th	Orthodox	Married	No			2	2	2	No		Protected hand pump spring	No		No facility/Bush/Field	Finished roofing Corrugated iron	Rambo/wood	1	Yes	0.5	Mainly firewood (purchase or collected)	Yes	No	No	No	Yes	No	No	No	No	Yes	No	No	Yes	Yes	0	0	0	1	0	0	0
Female	4	Yes	2	48	26	No			Orthodox	Married	Yes	No	1st	3	2	2	Yes	1	Protected hand pump spring	No		Pit Latrine/traditional pit toilet	Finished roofing Corrugated iron	Rambo/wood	1	Yes	2	Crop residue	Yes	No	No	No	Yes	No	No	Yes	No	Yes	No	No	Yes	No	10	0	0	1	0	0	0
Female	8	No	1		25	No			Orthodox	Married	Yes	Yes	3rd	1	1	1	No		Open Spring	No		Pit Latrine/traditional pit toilet	Finished roofing Corrugated iron	Rambo/wood	1	No		Mainly firewood (purchase or collected)	Yes	No	No	No	Yes	No	No	No	No	Yes	No	No	Yes	Yes	0	0	0	0	0	0	0
Male	9	Yes	3	49	29	No			Orthodox	Married	Yes	Yes	10th	3	3	3	No		River	No		Pit Latrine/traditional pit toilet	Finished roofing Corrugated iron	Rambo/wood	0	No		Mainly firewood (purchase or collected)	No	No	No	No	Yes	No	No	No	No	Yes	No	No	Yes	No	0	0	5	0	0	0	0
Male	13	Yes	3	4	23	Yes	Yes	6th	Orthodox	Married	Yes	Yes	10th	3	3	3	No		Protected hand pump spring	Yes	Add bleach/chlorine	Pit Latrine/traditional pit toilet	Finished roofing Corrugated iron	Rambo/wood	0	No		Mainly firewood (purchase or collected)	Yes	No	Yes	No	Yes	No	No	Yes	Yes	Yes	No	No	Yes	Yes	0	0	0	0	0	0	0
Male	10	Yes	7	51	40	No			Orthodox	Married	Yes	Yes	6th	8	7	7	Yes	1	Protected hand pump spring	No		Pit Latrine/traditional pit toilet	Finished roofing Corrugated iron	Rambo/wood	0	Yes	1	Mainly firewood (purchase or collected)	Yes	No	No	No	Yes	No	No	No	No	Yes	No	No	Yes	No	2	0	4	2	0	0	0
Male	14	Yes	6	59	40	No			Orthodox	Married	No			6	6	6	No		River	No		Pit Latrine/traditional pit toilet	Finished roofing Corrugated iron	Rambo/wood	1	Yes	1	Crop residue	Yes	No	No	No	No	No	No	No	No	Yes	No	No	Yes	No	5	0	0	1	0	0	0
Male	12	Yes	4	40	35	No			Orthodox	Married	Yes	No	1st	4	4	4	No		Protected hand pump spring	No		Pit Latrine/traditional pit toilet	Finished roofing Corrugated iron	Rambo/wood	0	No		Mainly firewood (purchase or collected)	No	No	No	No	No	No	No	No	No	Yes	No	No	Yes	No	0	0	3	0	0	0	0
Male	8	Yes	6	59	30	No			Orthodox	Married	Yes	No	1st	6	6	6	No		Protected hand pump spring	Yes	Add bleach/chlorine	Pit Latrine/traditional pit toilet	Finished roofing Corrugated iron	Rambo/wood	1	Yes	1	Crop residue	Yes	No	No	No	Yes	No	No	Yes	Yes	Yes	No	Yes	Yes	No	0	0	6	0	0	0	0
Female	11	Yes	3	36	28	No			Orthodox	Married	No			3	3	3	No		Protected Spring	No		Pit Latrine/traditional pit toilet	Finished roofing Corrugated iron	Rambo/wood	1	Yes	1.5	Mainly firewood (purchase or collected)	Yes	No	No	No	Yes	No	No	No	No	Yes	No	No	Yes	No	5	0	3	1	0	0	0
Female	11	Yes	8	6	46	No			Orthodox	Married	No			9	8	8	Yes	1	Piped outside compound	No		Pit Latrine/traditional pit toilet	Finished roofing Corrugated iron	Rambo/wood	0	Yes	1	Mainly firewood (purchase or collected)	Yes	No	No	No	Yes	No	No	No	No	Yes	No	No	Yes	No	3	0	2	1	0	0	0
Female	9	Yes	5	3	30	No			Orthodox	Married	Yes	Yes	5th	5	5	5	No		Piped outside compound	No		Pit Latrine/traditional pit toilet	Finished roofing Corrugated iron	Rambo/wood	1	Yes	0.5	Mainly firewood (purchase or collected)	Yes	No	No	No	No	No	No	No	No	No	No	No	No	No	0	0	0	0	0	0	0
Male	6	Yes	4	38	32	No			Orthodox	Married	Yes	Yes	7th	4	4	4	No		Protected hand pump spring	No		Pit Latrine/traditional pit toilet	Finished roofing Corrugated iron	Rambo/wood	0	Yes	1	Mainly firewood (purchase or collected)	Yes	No	No	No	Yes	No	No	No	No	Yes	No	No	Yes	No	3	0	8	1	0	0	0
Female	13	Yes	5	48	40	No			Orthodox	Married	Yes	No	1st	5	5	5	No		Protected hand pump spring	No		Pit Latrine/traditional pit toilet	Finished roofing Corrugated iron	Rambo/wood	1	Yes	0.25	Mainly firewood (purchase or collected)	Yes	No	No	No	Yes	No	No	No	No	Yes	No	No	Yes	Yes	0	0	2	0	0	0	0
Male	12	Yes	5	50	38	No			Orthodox	Married	No			6	6	5	No		Protected Spring	No		No facility/Bush/Field	Finished roofing Corrugated iron	Rambo/wood	0	Yes	1.5	Mainly firewood (purchase or collected)	No	No	No	No	No	No	No	Yes	No	Yes	No	No	Yes	No	7	0	0	0	0	0	0
Female	11	Yes	6	48	35	No			Orthodox	Married	No			7	7	7	No		Open Spring	No		No facility/Bush/Field	Finished roofing Corrugated iron	Rambo/wood	2	Yes	0.5	Mainly firewood (purchase or collected)	Yes	No	Yes	No	No	No	No	No	No	Yes	No	No	Yes	Yes	0	0	2	0	0	0	0
Male	5	Yes	3	6	38	No			Orthodox	Married	Yes	Yes	10th	3	3	3	No		Protected Spring	No		Pit Latrine/traditional pit toilet	Finished roofing Corrugated iron	Rambo/wood	1	Yes	1.5	Mainly firewood (purchase or collected)	No	No	No	No	Yes	No	No	No	No	Yes	No	No	Yes	No	0	0	0	1	0	0	0
Female	7	Yes	3	5	38	No			Orthodox	Married	No			4	3	3	Yes	1	Piped outside compound	No		Pit Latrine/traditional pit toilet	Finished roofing Corrugated iron	Rambo/wood	1	Yes	1.7	Mainly firewood (purchase or collected)	Yes	No	Yes	No	Yes	No	No	Yes	Yes	Yes	No	No	Yes	Yes	3	0	0	1	0	0	0
Female	3	Yes	4	3	30	No			Orthodox	Married	No			4	4	4	No		Piped outside compound	No		Pit Latrine/traditional pit toilet	Finished roofing Corrugated iron	Rambo/wood	0	Yes	1	Mainly firewood (purchase or collected)	Yes	No	No	No	No	No	No	No	No	Yes	No	No	Yes	No	0	0	3	1	0	0	0
Female	10	Yes	5	36	35	Yes	Yes	4th	Orthodox	Married	No			6	6	6	No		Protected hand pump spring	No		No facility/Bush/Field	Finished roofing Corrugated iron	Rambo/wood	2	Yes	0.5	Mainly firewood (purchase or collected)	Yes	No	No	No	No	No	No	No	No	Yes	No	No	Yes	Yes	0	0	2	1	0	0	0
Male	5	Yes	3	59	30	No			Orthodox	Married	No			3	3	3	No		River	No		No facility/Bush/Field	Finished roofing Corrugated iron	Rambo/wood	1	Yes	0	Crop residue	Yes	No	No	No	Yes	No	No	No	No	Yes	No	No	Yes	No	6	0	2	1	0	0	0
Male	14	Yes	36	5	25	Yes	Yes	3rd	Orthodox	Married	Yes	Yes	5th	3	3	3	No		Covered Well	No		Pit Latrine/traditional pit toilet	Finished roofing Corrugated iron	Rambo/wood	0	No		Mainly firewood (purchase or collected)	Yes	No	No	Yes	Yes	No	No	Yes	Yes	Yes	No	No	Yes	No	0	0	0	0	0	0	0
Male	6	Yes	5	3	35	No			Orthodox	Married	No			5	5	5	No		Piped outside compound	No		Pit Latrine/traditional pit toilet	Finished roofing Corrugated iron	Rambo/wood	0	No		Mainly firewood (purchase or collected)	Yes	No	No	No	No	No	No	No	No	No	No	No	No	No	0	0	0	0	0	0	0
Female	6	Yes	5	22	35	No			Orthodox	Married	Yes	Yes	7th	5	5	5	No		River	No		No facility/Bush/Field	Finished roofing Corrugated iron	Stone with mud	0	Yes	0.5	Mainly firewood (purchase or collected)	Yes	No	Yes	No	No	No	No	No	No	Yes	No	No	Yes	No	4	0	4	1	0	0	0
Female	3	Yes	49	88	35	No			Orthodox	Married	Yes	Yes	6th	4	4	4	No		Protected Spring	No		Pit Latrine/traditional pit toilet	Finished roofing Corrugated iron	Rambo/wood	2	Yes	2	Mainly firewood (purchase or collected)	Yes	No	No	No	Yes	No	No	Yes	No	Yes	No	No	Yes	Yes	0	0	0	1	0	0	0
Female	11	Yes	2	72	28	Yes	Yes	9th	Orthodox	Married	Yes	Yes	3rd	2	2	2	No		Open Spring	No		No facility/Bush/Field	Finished roofing Corrugated iron	Rambo/wood	1	No		Mainly firewood (purchase or collected)	No	No	No	No	Yes	No	No	No	No	Yes	Yes	No	No	No	0	0	0	0	0	0	0
Male	3	Yes	5	36	30	No			Orthodox	Married	No			5	5	5	No		River	No		No facility/Bush/Field	Finished roofing Corrugated iron	Rambo/wood	0	No		Mainly firewood (purchase or collected)	Yes	No	Yes	No	No	No	No	No	No	Yes	No	No	Yes	No	0	0	1	0	0	0	0
Female	3	Yes	6	76	40	No			Orthodox	Married	No			6	6	6	No		Open Spring	No		No facility/Bush/Field	Finished roofing Corrugated iron	Rambo/wood	2	Yes	1	Mainly firewood (purchase or collected)	Yes	No	No	No	No	No	No	No	No	Yes	No	No	Yes	No	9	0	6	1	0	0	0
Female	11	Yes	6	66	40	No			Orthodox	Married	Yes	Yes	6th	6	6	6	No		Open Spring	No		No facility/Bush/Field	Wood planks	Rambo/wood	2	Yes	1	Mainly firewood (purchase or collected)	Yes	No	No	No	Yes	No	No	No	No	Yes	No	No	Yes	Yes	10	0	0	1	0	0	0
Male	13	Yes	2	96	27	Yes	Yes	3rd	Orthodox	Married	No			3	3	3	No		Protected hand pump spring	No		No facility/Bush/Field	Finished roofing Corrugated iron	Rambo/wood	0	No		Mainly firewood (purchase or collected)	No	No	No	No	No	No	No	No	No	Yes	No	No	Yes	No	0	0	0	1	0	0	0
Male	4	Yes	3	2	30	No			Orthodox	Married	No			5	4	5	Yes	1	Open Spring	No		Pit Latrine/traditional pit toilet	Finished roofing Corrugated iron	Rambo/wood	0	Yes	1	Mainly firewood (purchase or collected)	Yes	No	No	No	Yes	No	No	No	Yes	Yes	No	No	Yes	No	4	0	3	1	0	0	0
Female	10	Yes	2	62	29	Yes	Yes	5th	Orthodox	Divorced				3	2	2	Yes	1	Protected hand pump spring	No		Pit Latrine/traditional pit toilet	Finished roofing Corrugated iron	Rambo/wood	1	No		Charcoal	Yes	No	No	No	Yes	No	No	Yes	Yes	Yes	No	No	No	Yes	0	0	0	0	0	0	0
Female	11	Yes	7	60	38	Yes	No		Orthodox	Married	Yes	Yes	6th	11	11	11	Yes	2	Open Well	No		Pit Latrine/traditional pit toilet	Finished roofing Corrugated iron	Rambo/wood	2	Yes	1	Mainly firewood (purchase or collected)	Yes	No	No	No	Yes	No	No	No	No	Yes	No	No	Yes	Yes	3	0	4	1	0	0	0
Male	3	Yes	2	2	20	No			Orthodox	Married	Yes	Yes	4th	2	2	2	No		Piped outside compound	No		Pit Latrine/traditional pit toilet	Finished roofing Corrugated iron	Rambo/wood	1	No		Mainly firewood (purchase or collected)	Yes	No	No	No	Yes	No	No	No	No	Yes	No	No	No	No	0	0	0	0	0	0	0
Male	10	No	1		24	No			Orthodox	Married	No			2	1	1	No		Open Spring	No		No facility/Bush/Field	Finished roofing Corrugated iron	Rambo/wood	1	Yes	0.5	Mainly firewood (purchase or collected)	Yes	No	No	No	Yes	No	No	No	No	Yes	No	No	Yes	Yes	0	0	0	0	0	0	0
Male	11	No	1		29	Yes	Yes	9th	Orthodox	Married	Yes	Yes	12th	1	1	1	No		Piped into compound	No		Pit Latrine/traditional pit toilet	Finished roofing Corrugated iron	Rambo/wood	4	No		Mainly firewood (purchase or collected)	Yes	No	Yes	Yes	Yes	No	Yes	Yes	Yes	Yes	No	Yes	No	No	0	0	0	0	0	0	0
Female	2	Yes	2	72	25	Yes	Yes	6th	Orthodox	Married	Yes	Yes	5th	2	2	2	No		Piped into compound	No		Ventilated improved pit latrine (VIP)	Finished roofing Corrugated iron	Rambo/wood	1	No		Mainly firewood (purchase or collected)	Yes	No	No	Yes	Yes	No	No	Yes	Yes	Yes	No	No	Yes	No	0	0	0	2	0	0	0
Female	14	No	1		21	Yes	Yes	3rd	Orthodox	Married	Yes	Yes	3rd	1	1	1	No		Piped outside compound	No		No facility/Bush/Field	Finished roofing Corrugated iron	Rambo/wood	0	No		Mainly firewood (purchase or collected)	Yes	No	Yes	Yes	Yes	No	No	Yes	Yes	Yes	No	Yes	No	Yes	0	0	0	0	0	0	0
Male	6	No	1		21	Yes	Yes	4th	Orthodox	Married	Yes	Yes	7th	1	1	1	No		Piped outside compound	No		Ventilated improved pit latrine (VIP)	Finished roofing Corrugated iron	Rambo/wood	1	No		Mainly firewood (purchase or collected)	Yes	Yes	Yes	Yes	Yes	No	No	Yes	Yes	Yes	Yes	No	Yes	No	0	0	6	0	0	0	0
Male	13	No	1		19	No			Protestant	Married	Yes	Yes	6th	1	1	1	No		Piped outside compound	No		Ventilated improved pit latrine (VIP)	Finished roofing Corrugated iron	Rambo/wood	0	Yes	0.5	Mainly firewood (purchase or collected)	Yes	No	No	Yes	Yes	No	No	Yes	Yes	Yes	No	No	No	No	0	0	0	0	0	0	0
Male	14	Yes	3	8	25	No			Traditional	Married	No			2	2	3	No		Piped outside compound	No		Pit Latrine/traditional pit toilet	Finished roofing Corrugated iron	Rambo/wood	1	No		Mainly firewood (purchase or collected)	Yes	No	No	No	Yes	No	No	Yes	Yes	Yes	No	No	Yes	No	0	4	3	0	0	0	0
Male	12	Yes	3	4	28	Yes	Yes	8th	Protestant	Married	Yes	Yes	9th	3	3	3	No		Piped outside compound	No		Ventilated improved pit latrine (VIP)	Finished roofing Corrugated iron	Cement	1	Yes	0.5	Mainly firewood (purchase or collected)	Yes	No	No	Yes	Yes	No	No	Yes	Yes	Yes	No	No	Yes	No	3	0	0	0	0	0	0
Male	12	No	1		28	No			Orthodox	Married	Yes	Yes	4th	1	1	1	No		Piped into compound	No		Ventilated improved pit latrine (VIP)	Finished roofing Corrugated iron	Rambo/wood	0	No		Charcoal	Yes	No	No	No	Yes	No	No	No	No	No	No	No	No	No	0	0	0	0	0	0	0
Female	12	Yes	5	6	33	No			Orthodox	Married	Yes	Yes	4th	5	5	5	No		Piped into compound	No		Ventilated improved pit latrine (VIP)	Finished roofing Corrugated iron	Cement	0	No		Mainly firewood (purchase or collected)	Yes	No	No	No	Yes	No	No	No	No	Yes	No	No	No	No	0	0	0	0	0	0	0
Male	3	Yes	1		18	Yes	Yes	4th	Protestant	Married	Yes	Yes	6th	1	1	1	No		Piped into compound	No		Ventilated improved pit latrine (VIP)	Finished roofing Corrugated iron	Cement	0	No		Mainly firewood (purchase or collected)	Yes	No	No	Yes	Yes	No	No	Yes	Yes	Yes	No	No	No	No	0	0	0	0	0	0	0
Male	7	No	1		18	Yes	Yes	7th	Orthodox	Married	Yes	Yes	7th	1	1	1	No		Piped outside compound	No		No facility/Bush/Field	Finished roofing Corrugated iron	Rambo/wood	0	Yes	99	Mainly firewood (purchase or collected)	Yes	No	Yes	No	Yes	No	No	No	No	Yes	No	No	No	No	0	0	0	0	0	0	0
Female	4	No	1		16	Yes	Yes	5th	Protestant	Married	Yes	Yes	5th	1	1	1	No		Piped outside compound	No		No facility/Bush/Field	Finished roofing Corrugated iron	Rambo/wood	0	No		Mainly firewood (purchase or collected)	Yes	No	No	No	Yes	No	No	Yes	Yes	Yes	No	No	No	No	0	0	0	0	0	0	0
Male	2	Yes	3	81	25	Yes	Yes	7th	Protestant	Married	Yes	Yes	8th	3	3	3	No		Piped outside compound	No		No facility/Bush/Field	Finished roofing Corrugated iron	Rambo/wood	1	Yes	3	Mainly firewood (purchase or collected)	Yes	Yes	No	Yes	Yes	No	No	Yes	Yes	Yes	No	No	Yes	Yes	5	0	0	0	0	0	0
Male	13	No	1		35	No			Protestant	Married	Yes	Yes	5th	2	2	1	No		Piped into compound	No		No facility/Bush/Field	Finished roofing Corrugated iron	Rambo/wood	1	Yes	2	Animal dung	Yes	Yes	Yes	Yes	Yes	No	No	No	Yes	Yes	No	No	Yes	Yes	5	4	0	1	0	0	0
Male	8	No	1		20	No			Protestant	Married	Yes	Yes	5th	1	1	1	No		Piped into compound	No		Ventilated improved pit latrine (VIP)	Finished roofing Corrugated iron	Rambo/wood	0	Yes	0.375	Charcoal	Yes	No	Yes	No	Yes	No	No	Yes	Yes	Yes	No	No	No	No	0	0	0	0	0	0	0
Female	3	Yes	2	72	27	Yes	Yes	8th	Orthodox	Married	Yes	Yes	4th	2	2	2	No		Piped outside compound	No		Pit Latrine/traditional pit toilet	Finished roofing Corrugated iron	Rambo/wood	1	No		Charcoal	Yes	Yes	Yes	Yes	Yes	No	No	Yes	Yes	Yes	No	No	No	Yes	0	0	0	0	0	0	0
Male	3	No	1		18	Yes	Yes	10th	Orthodox	Married	Yes	Yes	8th	1	1	1	No		Piped into compound	No		Pit Latrine/traditional pit toilet	Finished roofing Corrugated iron	Cement	1	Yes	0.5	Mainly firewood (purchase or collected)	Yes	No	No	Yes	Yes	No	No	Yes	Yes	Yes	No	No	No	No	0	0	0	0	0	0	0
Male	5	Yes	3	48	20	No			Orthodox	Married	No			3	3	3	Yes	1	Piped outside compound	No		Pit Latrine/traditional pit toilet	Finished roofing Corrugated iron	Rambo/wood	3	Yes	1	Mainly firewood (purchase or collected)	Yes	No	Yes	No	Yes	No	No	Yes	Yes	Yes	No	Yes	Yes	No	0	0	0	0	0	0	0
Female	14	Yes	1		20	Yes	Yes	3rd	Protestant	Married	Yes	Yes	3rd	1	1	1	No		Piped into compound	No		Ventilated improved pit latrine (VIP)	Finished roofing Corrugated iron	Cement	0	No		Mainly firewood (purchase or collected)	Yes	No	No	Yes	Yes	No	No	Yes	Yes	Yes	No	No	No	No	0	0	0	0	0	0	0
Female	6	Yes	2	61	21	Yes	Yes	5th	Orthodox	Married	Yes	Yes	4th	2	2	2	No		Piped into compound	No		No facility/Bush/Field	Finished roofing Corrugated iron	Rambo/wood	0	No		Animal dung	Yes	Yes	Yes	Yes	Yes	No	No	Yes	Yes	Yes	No	No	No	No	0	0	0	0	0	0	0
Female	8	No	1		20	Yes	Yes	10th	Orthodox	Married	Yes	Yes	2nd	1	1	1	No		Piped outside compound	No		No facility/Bush/Field	Finished roofing Corrugated iron	Rambo/wood	1	No		Mainly firewood (purchase or collected)	Yes	No	Yes	No	Yes	No	No	Yes	No	Yes	No	No	No	No	0	0	0	0	0	0	0
Female	13	Yes	4	48	35	No			Protestant	Married	Yes	Yes	3rd	4	4	4	No		Piped outside compound	No		Pit Latrine/traditional pit toilet	Finished roofing Corrugated iron	Rambo/wood	0	No		Mainly firewood (purchase or collected)	Yes	No	Yes	Yes	Yes	No	No	Yes	Yes	Yes	No	Yes	No	Yes	0	0	0	0	0	0	0
Female	12	No	1		20	Yes	Yes	4th	Orthodox	Married	Yes	Yes	9th	2	1	1	Yes	1	Piped outside compound	No		Ventilated improved pit latrine (VIP)	Finished roofing Corrugated iron	Rambo/wood	0	No		Mainly firewood (purchase or collected)	Yes	No	Yes	Yes	No	No	No	No	No	No	No	No	No	No	0	0	0	0	0	0	0
Female	10	Yes	3	36	25	No			Orthodox	Married	Yes	Yes	University/college diploma	3	3	3	No		Piped into compound	No		Ventilated improved pit latrine (VIP)	Finished roofing Corrugated iron	Rambo/wood	1	Yes	0.25	Mainly firewood (purchase or collected)	Yes	No	Yes	No	No	No	No	Yes	Yes	Yes	No	No	Yes	No	0	0	0	0	0	0	0
Male	13	Yes	2	5	23	Yes	Yes	3rd	Orthodox	Married	No			2	2	2	No		Piped outside compound	No		Ventilated improved pit latrine (VIP)	Finished roofing Corrugated iron	Cement	1	No		Mainly firewood (purchase or collected)	Yes	No	Yes	Yes	Yes	No	No	Yes	Yes	Yes	No	No	No	No	0	0	0	0	0	0	0
Female	2	Yes	6	36	37	No			Protestant	Married	Yes	Yes	2nd	6	6	6	No		Piped outside compound	No		Pit Latrine/traditional pit toilet	Finished roofing Corrugated iron	Rambo/wood	3	Yes	1	Mainly firewood (purchase or collected)	Yes	No	Yes	No	No	No	No	Yes	Yes	Yes	No	Yes	No	No	0	0	0	0	0	0	0
Male	3	No	1		22	Yes	Yes	3rd	Protestant	Separated				1	1	1	No		Piped into compound	No		Pit Latrine/traditional pit toilet	Finished roofing Corrugated iron	Rambo/wood	0	No		Mainly firewood (purchase or collected)	Yes	No	No	No	Yes	No	No	No	No	No	No	No	No	No	0	0	0	0	0	0	0
Male	7	No	1		20	Yes	Yes	7th	Orthodox	Married	Yes	Yes	7th	1	1	1	No		Piped outside compound	No		Pit Latrine/traditional pit toilet	Finished roofing Corrugated iron	Rambo/wood	2	Yes	1.5	Mainly firewood (purchase or collected)	Yes	No	Yes	Yes	Yes	No	No	Yes	Yes	Yes	No	Yes	No	No	0	0	0	0	0	0	0
Male	11	Yes	5	72	36	Yes	Yes	7th	Orthodox	Married	Yes	Yes	6th	5	5	5	No		Piped into compound	No		Pit Latrine/traditional pit toilet	Finished roofing Corrugated iron	Rambo/wood	2	No		Mainly firewood (purchase or collected)	Yes	No	Yes	No	Yes	No	No	Yes	Yes	Yes	No	Yes	No	No	0	0	0	0	0	0	0
Female	11	Yes	1		25	Yes	Yes	7th	Orthodox	Married	Yes	Yes	6th	1	1	1	No		Piped outside compound	No		Pit Latrine/traditional pit toilet	Thatch/leaf	Rambo/wood	0	No		Mainly firewood (purchase or collected)	Yes	No	No	No	No	No	No	Yes	Yes	Yes	No	No	No	No	0	0	0	0	0	0	0
Female	14	Yes	3	36	35	Yes	Yes	8th	Protestant	Married	No			3	3	3	No		Piped outside compound	No		Pit Latrine/traditional pit toilet	Finished roofing Corrugated iron	Rambo/wood	2	Yes	1	Mainly firewood (purchase or collected)	Yes	No	Yes	Yes	Yes	No	No	Yes	Yes	Yes	No	Yes	No	No	0	0	0	0	0	0	0
Female	3	Yes	6	84	29	No			Orthodox	Divorced				6	6	6	No		Piped into compound	No		Pit Latrine/traditional pit toilet	Finished roofing Corrugated iron	Rambo/wood	0	No		Mainly firewood (purchase or collected)	Yes	No	Yes	No	Yes	No	No	Yes	Yes	Yes	No	Yes	No	No	0	0	0	0	0	0	0
Male	4	Yes	5	72	32	Yes	Yes	5th	Orthodox	Married	Yes	Yes	4th	5	5	5	No		Piped outside compound	No		Pit Latrine/traditional pit toilet	Thatch/leaf	Rambo/wood	0	Yes	1	Mainly firewood (purchase or collected)	Yes	Yes	Yes	Yes	Yes	No	No	Yes	Yes	Yes	No	Yes	Yes	No	0	0	0	1	0	0	0
Female	8	No	1		21	Yes	Yes	7th	Protestant	Married	Yes	Yes	10th	1	1	1	No		Piped outside compound	No		Pit Latrine/traditional pit toilet	Finished roofing Corrugated iron	Rambo/wood	1	No		Mainly firewood (purchase or collected)	Yes	No	Yes	No	Yes	No	No	Yes	Yes	Yes	No	No	No	No	0	0	0	0	0	0	0
Female	3	Yes	2	60	25	No			Orthodox	Married	No			2	2	2	No		Piped outside compound	No		No facility/Bush/Field	Finished roofing Corrugated iron	Rambo/wood	0	No		Mainly firewood (purchase or collected)	Yes	No	No	No	Yes	No	No	Yes	No	Yes	No	No	No	No	0	0	0	0	0	0	0
Female	11	No	1		19	Yes	Yes	10th	Orthodox	Married	Yes	Yes	8th	1	1	1	No		Piped outside compound	No		Pit Latrine/traditional pit toilet	Finished roofing Corrugated iron	Rambo/wood	0	No		Mainly firewood (purchase or collected)	Yes	No	No	Yes	Yes	No	No	Yes	Yes	Yes	No	No	No	No	0	0	0	0	0	0	0
Male	11	Yes	6	98	35	No			Protestant	Married	No			6	6	6	No		Piped outside compound	No		No facility/Bush/Field	Thatch/leaf	Rambo/wood	0	Yes	0.25	Mainly firewood (purchase or collected)	No	No	No	No	No	No	No	No	No	Yes	No	No	Yes	Yes	6	0	0	0	0	0	0
Female	6	Yes	3	3	30	No			Protestant	Married	Yes	Yes	10th	3	3	3	No		Piped outside compound	No		Pit Latrine/traditional pit toilet	Finished roofing Corrugated iron	Cement	1	No		Mainly firewood (purchase or collected)	Yes	No	Yes	No	Yes	No	No	Yes	Yes	Yes	No	No	Yes	No	0	0	0	0	0	0	0
Female	6	Yes	5	2	36	No			Orthodox	Married	No			5	5	5	No		Piped into compound	No		Pit Latrine/traditional pit toilet	Finished roofing Corrugated iron	Cement	1	Yes	2	Mainly firewood (purchase or collected)	Yes	No	No	Yes	Yes	No	No	Yes	Yes	Yes	No	No	Yes	Yes	0	0	8	0	0	0	0
Female	9	No	1		20	Yes	Yes	4th	Protestant	Married	Yes	Yes	3rd	1	1	1	No		Piped outside compound	No		No facility/Bush/Field	Finished roofing Corrugated iron	Rambo/wood	1	No		Mainly firewood (purchase or collected)	No	No	Yes	No	Yes	No	No	Yes	Yes	No	No	No	No	No	0	0	0	0	0	0	0
Female	14	Yes	4	10	35	No			Protestant	Married	Yes	Yes	3rd	4	4	4	No		Piped outside compound	No		No facility/Bush/Field	Thatch/leaf	Rambo/wood	0	No		Mainly firewood (purchase or collected)	Yes	No	Yes	No	Yes	No	No	Yes	Yes	Yes	No	No	No	No	0	0	0	0	0	0	0
Male	2	Yes	3	210	21	Yes	Yes	4th	Protestant	Married	Yes	Yes	7th	3	3	3	No		Piped into compound	No		Pit Latrine/traditional pit toilet	Finished roofing Corrugated iron	Rambo/wood	3	Yes	1	Mainly firewood (purchase or collected)	Yes	No	Yes	Yes	Yes	No	No	Yes	Yes	Yes	No	Yes	No	No	0	0	0	0	0	0	0
Female	13	No	1		32	Yes	Yes	7th	Orthodox	Married	Yes	Yes	University/college degree or higher	1	1	1	No		Piped into compound	No		Pit Latrine/traditional pit toilet	Finished roofing Corrugated iron	Rambo/wood	3	No		Mainly firewood (purchase or collected)	Yes	No	Yes	Yes	Yes	Yes	Yes	Yes	Yes	Yes	No	Yes	No	No	0	0	0	0	0	0	0
Female	2	Yes	3	96	27	No			Protestant	Married	Yes	Yes	4th	3	3	3	No		Piped outside compound	No		Pit Latrine/traditional pit toilet	Finished roofing Corrugated iron	Rambo/wood	0	No		Mainly firewood (purchase or collected)	Yes	No	Yes	No	Yes	No	No	Yes	Yes	Yes	No	Yes	No	No	0	0	0	0	0	0	0
Male	5	Yes	3	18	26	Yes	Yes	4th	Orthodox	Married	No			3	3	3	No		Piped into compound	No		Pit Latrine/traditional pit toilet	Finished roofing Corrugated iron	Rambo/wood	0	No		Mainly firewood (purchase or collected)	Yes	No	Yes	No	Yes	No	No	Yes	Yes	Yes	No	Yes	No	No	0	0	0	0	0	0	0
Female	13	Yes	3	7	29	No			Orthodox	Married	Yes	Yes	7th	3	3	3	No		Piped outside compound	No		Ventilated improved pit latrine (VIP)	Finished roofing Corrugated iron	Cement	0	No		Mainly firewood (purchase or collected)	Yes	No	Yes	No	Yes	No	No	No	No	Yes	No	No	No	No	0	0	0	0	0	0	0
Female	9	No	1		20	Yes	Yes	7th	Orthodox	Married	Yes	Yes	5th	1	1	1	No		Piped outside compound	No		Ventilated improved pit latrine (VIP)	Thatch/leaf	Rambo/wood	0	No		Mainly firewood (purchase or collected)	Yes	Yes	Yes	Yes	Yes	No	No	Yes	Yes	Yes	No	No	Yes	Yes	0	0	2	0	0	0	0
Female	12	No	1		19	Yes	Yes	8th	Orthodox	Married	Yes	Yes	8th	1	1	1	No		Piped into compound	No		No facility/Bush/Field	Finished roofing Corrugated iron	Rambo/wood	2	Yes	1	Mainly firewood (purchase or collected)	Yes	No	Yes	Yes	Yes	No	No	Yes	Yes	Yes	No	Yes	No	Yes	0	0	0	0	0	0	0
Male	12	Yes	4	120	29	Yes	Yes	3rd	Protestant	Married	Yes	Yes	4th	4	4	4	No		Piped outside compound	No		No facility/Bush/Field	Finished roofing Corrugated iron	Rambo/wood	0	No		Mainly firewood (purchase or collected)	Yes	No	Yes	No	Yes	No	No	Yes	Yes	Yes	No	Yes	No	No	0	0	0	0	0	0	0
Male	8	Yes	1		20	Yes	Yes	4th	Orthodox	Married	Yes	Yes	5th	1	1	1	No		Piped outside compound	No		Pit Latrine/traditional pit toilet	Finished roofing Corrugated iron	Rambo/wood	0	Yes	1	Mainly firewood (purchase or collected)	Yes	No	Yes	Yes	Yes	No	No	Yes	Yes	Yes	No	Yes	No	No	0	0	0	0	0	0	0
Male	6	Yes	2	38	21	Yes	Yes	7th	Protestant	Married	Yes	Yes	7th	2	2	2	No		Piped outside compound	No		No facility/Bush/Field	Finished roofing Corrugated iron	Rambo/wood	2	Yes	1	Mainly firewood (purchase or collected)	Yes	No	Yes	Yes	Yes	No	No	Yes	Yes	Yes	No	Yes	No	No	0	0	0	0	0	0	0
Female	9	No	1		18	Yes	Yes	5th	Orthodox	Married	Yes	Yes	6th	1	1	1	No		Piped outside compound	No		Ventilated improved pit latrine (VIP)	Finished roofing Corrugated iron	Cement	1	Yes	1	Mainly firewood (purchase or collected)	Yes	No	Yes	No	Yes	No	No	Yes	Yes	Yes	No	No	No	No	0	0	0	0	0	0	0
Male	2	Yes	7	84	38	Yes	No		Protestant	Married	Yes	Yes	5th	7	7	7	No		Piped outside compound	No		Pit Latrine/traditional pit toilet	Finished roofing Corrugated iron	Rambo/wood	3	Yes	1.5	Mainly firewood (purchase or collected)	Yes	No	Yes	Yes	Yes	No	No	Yes	Yes	Yes	No	Yes	Yes	No	0	0	6	2	0	0	0
Female	5	No	1		25	Yes	Yes	8th	Protestant	Married	Yes	Yes	10th	2	1	1	Yes	1	Piped outside compound	No		Ventilated improved pit latrine (VIP)	Finished roofing Corrugated iron	Rambo/wood	1	Yes	0.5	Charcoal	Yes	Yes	No	No	Yes	No	No	Yes	Yes	Yes	No	No	Yes	No	0	0	0	0	0	0	0
Male	8	No	1		19	Yes	Yes	7th	Protestant	Married	Yes	Yes	4th	1	1	1	No		Piped outside compound	No		Pit Latrine/traditional pit toilet	Finished roofing Corrugated iron	Rambo/wood	0	Yes	1	Mainly firewood (purchase or collected)	Yes	No	Yes	No	Yes	No	No	Yes	No	Yes	No	Yes	No	No	0	0	0	0	0	0	0
Female	4	Yes	4	48	23	Yes	Yes	4th	Protestant	Married	Yes	Yes	7th	4	4	4	No		Piped outside compound	No		Pit Latrine/traditional pit toilet	Finished roofing Corrugated iron	Rambo/wood	0	Yes	1	Animal dung	Yes	No	Yes	Yes	Yes	No	No	Yes	Yes	Yes	No	Yes	No	No	0	0	0	0	0	0	0
Female	5	Yes	3	48	25	No			Orthodox	Divorced				3	3	3	No		Piped outside compound	No		Pit Latrine/traditional pit toilet	Thatch/leaf	Rambo/wood	0	No		Mainly firewood (purchase or collected)	No	No	No	No	Yes	No	No	Yes	Yes	Yes	No	Yes	No	No	0	0	0	0	0	0	0
Female	12	No	1		19	Yes	Yes	8th	Orthodox	Married	Yes	Yes	9th	1	1	1	No		Piped into compound	No		Pit Latrine/traditional pit toilet	Finished roofing Corrugated iron	Rambo/wood	2	Yes	1	Mainly firewood (purchase or collected)	Yes	No	Yes	Yes	Yes	No	No	Yes	Yes	Yes	No	Yes	No	No	0	0	0	0	0	0	0
Female	8	Yes	4	4	31	No			Protestant	Married	Yes	Yes	3rd	4	4	4	No		Piped into compound	No		Pit Latrine/traditional pit toilet	Finished roofing Corrugated iron	Cement	1	No		Mainly firewood (purchase or collected)	Yes	No	Yes	Yes	Yes	No	No	Yes	Yes	Yes	No	No	Yes	No	2	3	3	4	0	0	0
Male	12	Yes	2	72	21	No			Protestant	Married	Yes	Yes	5th	2	2	2	No		Piped into compound	No		Ventilated improved pit latrine (VIP)	Finished roofing Corrugated iron	Rambo/wood	0	Yes	0.5	Charcoal	Yes	Yes	No	No	Yes	No	No	No	No	Yes	No	No	Yes	No	0	5	0	0	0	0	0
Female	8	No	1		20	Yes	Yes	8th	Protestant	Married	Yes	Yes	7th	1	1	1	No		Piped outside compound	No		Pit Latrine/traditional pit toilet	Finished roofing Corrugated iron	Rambo/wood	3	Yes	1	Mainly firewood (purchase or collected)	Yes	No	Yes	Yes	Yes	No	No	Yes	Yes	Yes	No	Yes	No	Yes	0	0	0	0	0	0	0
Female	3	Yes	2	18	34	No			Orthodox	Married	Yes	Yes	8th	2	2	2	No		Piped outside compound	No		Pit Latrine/traditional pit toilet	Finished roofing Corrugated iron	Rambo/wood	1	No		Animal dung	Yes	No	Yes	Yes	Yes	No	No	Yes	Yes	Yes	No	No	No	No	0	0	0	0	0	0	0
Male	5	No	1		18	Yes	Yes	5th	Protestant	Married	Yes	Yes	4th	1	1	1	No		Piped outside compound	No		Pit Latrine/traditional pit toilet	Finished roofing Corrugated iron	Rambo/wood	0	Yes	1.5	Mainly firewood (purchase or collected)	Yes	No	Yes	Yes	Yes	No	No	Yes	Yes	Yes	No	Yes	No	No	0	0	0	0	0	0	0
Male	4	Yes	2	65	23	Yes	Yes	6th	Protestant	Divorced				2	2	2	No		Piped into compound	No		Ventilated improved pit latrine (VIP)	Finished roofing Corrugated iron	Rambo/wood	0	No		Charcoal	Yes	No	No	No	No	No	No	No	No	Yes	No	No	No	Yes	0	0	0	0	0	0	0
Male	4	Yes	5	156	36	No			Orthodox	Married	Yes	Yes	7th	5	5	5	Yes	1	Piped outside compound	No		Pit Latrine/traditional pit toilet	Finished roofing Corrugated iron	Rambo/wood	2	Yes	1	Mainly firewood (purchase or collected)	Yes	No	Yes	Yes	Yes	No	No	Yes	Yes	Yes	No	Yes	No	No	0	0	0	0	0	0	0
Male	9	Yes	2	60	21	No			Protestant	Married	Yes	Yes	2nd	2	2	2	No		Piped into compound	No		Pit Latrine/traditional pit toilet	Finished roofing Corrugated iron	Rambo/wood	0	Yes	0.5	Charcoal	Yes	No	No	Yes	Yes	No	No	Yes	Yes	Yes	No	No	No	Yes	0	0	0	0	0	0	0
Female	2	Yes	3	60	29	Yes	Yes	8th	Muslim	Married	Yes	Yes	University/college diploma	3	3	3	No		Piped into compound	No		Pit Latrine/traditional pit toilet	Finished roofing Corrugated iron	Rambo/wood	0	No		Mainly firewood (purchase or collected)	Yes	No	Yes	Yes	Yes	No	No	Yes	Yes	Yes	No	Yes	No	Yes	0	0	0	0	0	0	0
Male	3	Yes	3	108	30	No			Orthodox	Married	Yes	Yes	5th	3	3	3	No		Piped outside compound	No		Pit Latrine/traditional pit toilet	Thatch/leaf	Rambo/wood	0	Yes	1	Mainly firewood (purchase or collected)	Yes	No	No	No	No	No	No	Yes	Yes	Yes	No	Yes	No	No	0	0	0	0	0	0	0
Male	3	No	1		21	Yes	Yes	7th	Protestant	Married	Yes	Yes	5th	1	1	1	No		Piped outside compound	No		Ventilated improved pit latrine (VIP)	Finished roofing Corrugated iron	Cement	1	No		Mainly firewood (purchase or collected)	Yes	Yes	Yes	Yes	Yes	No	No	Yes	Yes	Yes	No	No	No	Yes	0	0	0	0	0	0	0
Female	9	No	1		20	Yes	Yes	6th	Protestant	Married	No			1	1	1	No		Piped outside compound	No		No facility/Bush/Field	Finished roofing Corrugated iron	Rambo/wood	0	No		Electricity	Yes	No	No	Yes	Yes	No	No	Yes	No	Yes	No	No	No	Yes	0	0	0	0	0	0	0
Male	14	No	1		21	Yes	Yes	4th	Protestant	Never married				1	1	1	No		Piped outside compound	No		Pit Latrine/traditional pit toilet	Finished roofing Corrugated iron	Rambo/wood	1	Yes	1.25	Mainly firewood (purchase or collected)	Yes	No	No	Yes	Yes	No	No	Yes	Yes	Yes	No	No	No	Yes	0	0	0	0	0	0	0
Female	3	Yes	3	150	27	Yes	Yes	3rd	Protestant	Married	Yes	Yes	3rd	3	3	3	No		Piped outside compound	No		Pit Latrine/traditional pit toilet	Finished roofing Corrugated iron	Rambo/wood	0	Yes	1	Mainly firewood (purchase or collected)	Yes	No	Yes	Yes	Yes	No	No	Yes	Yes	Yes	No	No	No	Yes	0	0	0	0	0	0	0
Male	4	Yes	4	14	36	No			Orthodox	Married	Yes	Yes	7th	5	5	4	No		Piped into compound	No		Ventilated improved pit latrine (VIP)	Finished roofing Corrugated iron	Rambo/wood	2	No		Charcoal	Yes	No	Yes	Yes	Yes	No	No	Yes	Yes	Yes	No	No	No	Yes	0	0	0	0	0	0	0
Female	13	Yes	2	60	29	No			Orthodox	Married	Yes	Yes	10th	2	2	2	No		Piped outside compound	No		Ventilated improved pit latrine (VIP)	Finished roofing Corrugated iron	Cement	0	No		Mainly firewood (purchase or collected)	Yes	No	No	Yes	Yes	No	No	Yes	Yes	Yes	No	No	No	No	0	0	0	0	0	0	0
Male	6	No	1		22	No			Orthodox	Married	No			1	1	1	No		Piped into compound	No		Pit Latrine/traditional pit toilet	Finished roofing Corrugated iron	Rambo/wood	0	Yes	3	Mainly firewood (purchase or collected)	Yes	No	Yes	No	Yes	No	No	Yes	Yes	Yes	No	Yes	No	No	0	0	0	0	0	0	0
Female	4	No	1		20	Yes	Yes	10th	Protestant	Married	Yes	Yes	8th	1	1	1	No		Piped outside compound	No		Ventilated improved pit latrine (VIP)	Finished roofing Corrugated iron	Rambo/wood	1	Yes	0.5	Mainly firewood (purchase or collected)	Yes	Yes	Yes	Yes	Yes	No	No	Yes	Yes	Yes	No	No	Yes	No	3	0	0	1	0	0	0
Female	14	Yes	3	72	24	Yes	Yes	9th	Orthodox	Married	Yes	Yes	3rd	3	3	3	No		Piped outside compound	No		No facility/Bush/Field	Finished roofing Corrugated iron	Rambo/wood	3	Yes	1	Mainly firewood (purchase or collected)	Yes	No	Yes	Yes	Yes	No	No	Yes	Yes	Yes	No	Yes	Yes	Yes	0	5	4	4	0	0	0
Male	3	No	1		19	Yes	Yes	7th	Orthodox	Married	Yes	Yes	6th	1	1	1	No		Piped into compound	No		Ventilated improved pit latrine (VIP)	Finished roofing Corrugated iron	Cement	1	Yes	0.5	Mainly firewood (purchase or collected)	Yes	Yes	Yes	Yes	Yes	No	No	Yes	Yes	Yes	No	No	No	No	0	0	0	0	0	0	0
Female	9	No	1		20	Yes	Yes	10th	Protestant	Married	Yes	Yes	6th	1	1	1	No		Piped outside compound	No		No facility/Bush/Field	Finished roofing Corrugated iron	Rambo/wood	1	Yes	1	Animal dung	Yes	Yes	Yes	No	Yes	No	No	Yes	No	Yes	No	No	No	Yes	0	0	0	0	0	0	0
Male	8	Yes	2	6	28	Yes	Yes	10th	Orthodox	Married	Yes	Yes	10th	2	2	2	No		Piped outside compound	No		Pit Latrine/traditional pit toilet	Finished roofing Corrugated iron	Rambo/wood	1	Yes	0.25	Mainly firewood (purchase or collected)	Yes	No	No	Yes	Yes	No	No	Yes	Yes	Yes	No	No	Yes	No	0	0	0	0	0	0	0
Male	12	Yes	2	61	23	Yes	Yes	8th	Protestant	Married	Yes	Yes	6th	2	2	2	No		Piped into compound	No		Pit Latrine/traditional pit toilet	Finished roofing Corrugated iron	Rambo/wood	1	Yes	0.25	Mainly firewood (purchase or collected)	Yes	Yes	Yes	Yes	Yes	No	Yes	Yes	No	Yes	No	No	Yes	Yes	0	0	0	0	0	0	0
Male	12	Yes	5	84	40	No			Protestant	Married	Yes	Yes	6th	5	5	5	No		Piped outside compound	No		Pit Latrine/traditional pit toilet	Finished roofing Corrugated iron	Rambo/wood	1	No		Mainly firewood (purchase or collected)	Yes	No	No	Yes	Yes	No	No	Yes	Yes	Yes	No	No	Yes	No	0	0	12	1	0	0	0
Female	8	No	1		19	Yes	Yes	5th	Orthodox	Married	Yes	Yes	6th	1	1	1	No		Piped outside compound	No		Ventilated improved pit latrine (VIP)	Finished roofing Corrugated iron	Rambo/wood	1	Yes	0.75	Mainly firewood (purchase or collected)	Yes	Yes	Yes	No	Yes	No	No	Yes	Yes	Yes	No	No	Yes	Yes	5	2	1	1	0	0	0
Male	11	No	1		18	Yes	Yes	6th	Protestant	Married	Yes	Yes	8th	1	1	1	No		Piped into compound	No		Ventilated improved pit latrine (VIP)	Finished roofing Corrugated iron	Rambo/wood	1	Yes	0.75	Charcoal	Yes	No	Yes	Yes	Yes	No	No	No	Yes	Yes	No	No	No	Yes	0	0	0	0	0	0	0
Male	5	No	1		23	No			Protestant	Married	Yes	Yes	6th	1	1	1	No		Piped into compound	No		Ventilated improved pit latrine (VIP)	Finished roofing Corrugated iron	Rambo/wood	0	Yes	1	Electricity	Yes	No	Yes	Yes	Yes	No	No	Yes	Yes	Yes	No	No	No	No	0	0	0	0	0	0	0
Male	12	Yes	3	60	28	Yes	Yes	7th	Orthodox	Married	Yes	Yes	3rd	3	3	3	No		Protected Spring	No		Pit Latrine/traditional pit toilet	Finished roofing Corrugated iron	Rambo/wood	2	Yes	1	Mainly firewood (purchase or collected)	Yes	No	No	Yes	Yes	No	No	No	Yes	Yes	No	No	Yes	Yes	0	0	0	1	0	0	0
Male	5	Yes	3	5	35	Yes	Yes	6th	Orthodox	Married	Yes	Yes	5th	3	3	3	Yes	1	Covered Well	No		Pit Latrine/traditional pit toilet	Finished roofing Corrugated iron	Rambo/wood	1	Yes	1	Mainly firewood (purchase or collected)	Yes	No	No	Yes	Yes	No	No	No	No	Yes	No	No	Yes	No	5	0	0	0	0	0	0
Male	10	No	1		21	Yes	Yes	8th	Orthodox	Married	Yes	Yes	8th	1	1	1	No		Protected hand pump spring	No		Pit Latrine/traditional pit toilet	Finished roofing Corrugated iron	Rambo/wood	2	Yes	2	Crop residue	Yes	Yes	No	Yes	Yes	No	Yes	Yes	Yes	Yes	No	Yes	No	No	0	0	0	0	0	0	0
Male	12	Yes	6	36	34	No			Orthodox	Married	Yes	Yes	4th	6	6	6	No		Covered Well	Yes	Add bleach/chlorine	Pit Latrine/traditional pit toilet	Finished roofing Corrugated iron	Rambo/wood	1	No		Mainly firewood (purchase or collected)	Yes	No	Yes	No	Yes	No	No	No	No	Yes	No	No	Yes	No	0	0	0	0	0	1	0
Male	2	Yes	7	4	37	No			Orthodox	Married	No			7	7	7	No		Open Spring	No		Pit Latrine/traditional pit toilet	Finished roofing Corrugated iron	Rambo/wood	1	Yes	1	Mainly firewood (purchase or collected)	Yes	No	No	No	No	No	No	No	Yes	Yes	No	No	Yes	No	1	0	0	1	1	1	0
Male	3	Yes	3	29	22	No			Orthodox	Married	Yes	Yes	6th	3	3	3	No		River	No		Pit Latrine/traditional pit toilet	Finished roofing Corrugated iron	Rambo/wood	0	No		Mainly firewood (purchase or collected)	Yes	No	No	No	Yes	No	No	No	No	No	No	No	Yes	No	1	0	1	1	0	1	0
Male	2	Yes	6	36	35	Yes	Yes	2nd	Orthodox	Married	Yes	Yes	3rd	6	6	6	No		Protected Spring	No		Pit Latrine/traditional pit toilet	Finished roofing Corrugated iron	Rambo/wood	1	Yes	0.75	Crop residue	Yes	No	No	No	Yes	No	No	No	No	Yes	No	No	Yes	No	0	0	0	1	0	0	0
Male	9	Yes	4	48	28	No			Orthodox	Married	Yes	Yes	7th	6	6	6	No		Protected Spring	No		Pit Latrine/traditional pit toilet	Finished roofing Corrugated iron	Rambo/wood	2	Yes	1	Mainly firewood (purchase or collected)	No	No	No	No	Yes	Yes	No	Yes	Yes	Yes	No	No	Yes	Yes	0	0	1	0	0	0	0
Male	2	Yes	2	7	27	Yes	Yes	6th	Orthodox	Married	Yes	Yes	6th	7	2	2	Yes	2	Covered Well	No		Pit Latrine/traditional pit toilet	Finished roofing Corrugated iron	Rambo/wood	1	Yes	0.5	Mainly firewood (purchase or collected)	No	No	No	No	Yes	No	No	Yes	Yes	Yes	No	No	Yes	No	1	0	0	0	0	0	0
Male	13	Yes	2	84	25	Yes	Yes	7th	Orthodox	Married	No			2	2	2	No		Covered Well	No		Pit Latrine/traditional pit toilet	Finished roofing Corrugated iron	Rambo/wood	2	Yes	1.5	Mainly firewood (purchase or collected)	Yes	No	No	No	No	No	No	No	No	No	No	No	Yes	Yes	5	0	0	0	0	0	0
Male	8	Yes	3	72	26	No			Orthodox	Married	No			3	3	3	No		River	No		No facility/Bush/Field	Finished roofing Corrugated iron	Rambo/wood	0	No		Mainly firewood (purchase or collected)	Yes	No	No	No	Yes	No	No	No	No	Yes	No	No	Yes	No	0	0	0	1	0	0	0
Male	10	No	1		20	No			Orthodox	Married	Yes	Yes	4th	1	0	1	No		Protected Spring	No		Pit Latrine/traditional pit toilet	Finished roofing Corrugated iron	Rambo/wood	0	Yes	0.75	Mainly firewood (purchase or collected)	No	Yes	No	No	Yes	No	No	No	No	Yes	Yes	No	Yes	No	5	0	0	0	0	0	0
Male	4	Yes	2	48	20	Yes	Yes	6th	Orthodox	Married	No			2	2	2	No		Protected Spring	No		Pit Latrine/traditional pit toilet	Finished roofing Corrugated iron	Rambo/wood	2	Yes	0.5	Mainly firewood (purchase or collected)	Yes	No	No	No	Yes	No	No	Yes	No	Yes	No	No	Yes	Yes	5	0	0	5	0	0	0
Female	10	No	1		21	Yes	Yes	8th	Orthodox	Married	Yes	No	1st	1	1	1	No		River	No		Pit Latrine/traditional pit toilet	Thatch/leaf	Rambo/wood	0	No		Mainly firewood (purchase or collected)	Yes	No	No	No	Yes	No	No	No	No	Yes	No	No	Yes	No	0	9	0	1	0	0	0
Female	14	Yes	3	12	29	No			Orthodox	Married	Yes	Yes	4th	3	3	3	No		Covered Well	No		Pit Latrine/traditional pit toilet	Finished roofing Corrugated iron	Rambo/wood	0	No		Mainly firewood (purchase or collected)	Yes	No	No	No	Yes	No	No	No	No	Yes	No	No	Yes	No	8	0	2	0	0	0	0
Female	5	Yes	2	72	25	Yes	No		Orthodox	Married	Yes	Yes	4th	2	2	2	No		Protected Spring	No		No facility/Bush/Field	Finished roofing Corrugated iron	Rambo/wood	1	Yes	1	Mainly firewood (purchase or collected)	No	No	No	No	Yes	No	No	No	No	Yes	No	No	Yes	No	0	0	0	0	0	0	0
Male	8	No	1		36	Yes	Yes	5th	Orthodox	Married	Yes	Yes	3rd	1	1	1	No		Covered Well	No		Pit Latrine/traditional pit toilet	Finished roofing Corrugated iron	Rambo/wood	1	Yes	3	Mainly firewood (purchase or collected)	Yes	No	Yes	No	Yes	No	No	Yes	Yes	Yes	Yes	No	Yes	Yes	4	0	0	1	0	0	0
Female	10	Yes	8	6	40	No			Orthodox	Married	No			8	8	8	No		Covered Well	No		Pit Latrine/traditional pit toilet	Finished roofing Corrugated iron	Rambo/wood	0	Yes	2	Mainly firewood (purchase or collected)	Yes	No	No	No	Yes	No	No	Yes	Yes	Yes	No	No	Yes	No	4	0	1	1	0	0	0
Male	5	No	1		18	No			Orthodox	Married	Yes	Yes	4th	1	1	1	No		Covered Well	No		No facility/Bush/Field	Finished roofing Corrugated iron	Rambo/wood	0	No		Mainly firewood (purchase or collected)	No	No	No	No	Yes	No	No	No	No	Yes	No	No	Yes	No	0	0	0	0	0	0	0
Female	6	Yes	4	132	23	Yes	Yes	9th	Orthodox	Married	Yes	Yes	7th	4	4	4	No		Protected hand pump spring	No		Pit Latrine/traditional pit toilet	Finished roofing Corrugated iron	Rambo/wood	2	Yes	0.5	Mainly firewood (purchase or collected)	Yes	No	No	No	Yes	No	No	No	No	No	No	No	Yes	Yes	0	0	0	0	0	1	0
Female	9	Yes	2	33	22	Yes	Yes	8th	Orthodox	Married	Yes	Yes	4th	2	2	2	No		River	No		No facility/Bush/Field	Finished roofing Corrugated iron	Rambo/wood	1	No		Mainly firewood (purchase or collected)	Yes	No	Yes	No	Yes	No	No	No	No	Yes	No	No	Yes	No	0	0	2	1	0	0	0
Male	5	No	1		27	No			Orthodox	Married	No			1	1	1	No		Covered Well	No		Pit Latrine/traditional pit toilet	Finished roofing Corrugated iron	Rambo/wood	1	No		Mainly firewood (purchase or collected)	Yes	No	No	Yes	Yes	No	No	Yes	Yes	Yes	No	No	No	No	0	0	0	0	0	0	0
Male	3	Yes	10	54	40	No			Orthodox	Married	Yes	Yes	5th	9	10	10	No		Covered Well	Yes	Add bleach/chlorine	Pit Latrine/traditional pit toilet	Finished roofing Corrugated iron	Rambo/wood	2	Yes	4	Mainly firewood (purchase or collected)	Yes	No	No	Yes	Yes	No	No	Yes	Yes	Yes	No	Yes	Yes	No	25	0	0	0	0	0	0
Female	14	No	1		30	No			Orthodox	Divorced				1	1	1	No		Piped into compound	No		Pit Latrine/traditional pit toilet	Thatch/leaf	Rambo/wood	1	Yes	1	Mainly firewood (purchase or collected)	No	No	Yes	No	No	No	No	No	No	Yes	No	Yes	Yes	No	0	0	0	0	0	0	0
Male	6	Yes	4	48	35	No			Orthodox	Married	No			4	4	4	No		Protected Spring	No		No facility/Bush/Field	Finished roofing Corrugated iron	Rambo/wood	2	Yes	1.5	Mainly firewood (purchase or collected)	Yes	No	No	No	Yes	No	No	No	No	No	No	No	Yes	Yes	18	0	0	6	0	0	0
Female	11	No	1		28	Yes	Yes	10th	Orthodox	Married	Yes	Yes	8th	1	1	1	No		Covered Well	No		Pit Latrine/traditional pit toilet	Finished roofing Corrugated iron	Rambo/wood	1	No		Mainly firewood (purchase or collected)	Yes	No	No	Yes	Yes	No	No	Yes	Yes	Yes	No	No	No	No	0	0	0	0	0	0	0
Male	3	Yes	6	3	35	No			Orthodox	Married	No			6	6	6	No		Open Spring	No		Pit Latrine/traditional pit toilet	Finished roofing Corrugated iron	Rambo/wood	1	Yes	1	Mainly firewood (purchase or collected)	Yes	No	No	No	Yes	No	No	No	No	No	No	No	Yes	No	10	0	1	1	0	0	0
Female	3	Yes	2	48	28	No			Orthodox	Married	No			2	2	2	No		Protected Spring	No		No facility/Bush/Field	Finished roofing Corrugated iron	Rambo/wood	0	Yes	0.75	Mainly firewood (purchase or collected)	Yes	No	No	No	No	No	No	No	No	No	No	No	Yes	No	0	0	0	1	0	0	0
Female	5	Yes	5	4	30	No			Orthodox	Married	No			6	6	6	Yes	1	Covered Well	No		Pit Latrine/traditional pit toilet	Finished roofing Corrugated iron	Rambo/wood	1	No		Mainly firewood (purchase or collected)	Yes	No	No	No	Yes	No	No	No	No	No	No	No	Yes	No	3	0	2	0	0	0	0
Female	2	Yes	3	8	25	Yes	Yes	9th	Orthodox	Married	No			3	3	3	No		Covered Well	No		Pit Latrine/traditional pit toilet	Thatch/leaf	Rambo/wood	1	Yes	1	Mainly firewood (purchase or collected)	No	No	No	No	Yes	No	No	No	No	Yes	No	No	Yes	No	0	0	0	0	0	0	0
Male	14	Yes	7	36	35	No			Orthodox	Married	Yes	No	1st	7	7	7	No		Protected Spring	No		Pit Latrine/traditional pit toilet	Finished roofing Corrugated iron	Rambo/wood	1	Yes	3	Crop residue	Yes	No	No	No	No	No	No	No	No	Yes	No	No	Yes	No	0	0	0	2	0	0	0
Male	5	Yes	2	84	30	No			Orthodox	Married	No			2	2	2	No		River	No		No facility/Bush/Field	Finished roofing Corrugated iron	Rambo/wood	1	No		Mainly firewood (purchase or collected)	Yes	No	No	No	Yes	No	No	No	No	Yes	No	No	Yes	Yes	5	4	0	1	0	0	0
Male	4	Yes	6	4	35	No			Orthodox	Married	No			6	6	6	No		Covered Well	No		Pit Latrine/traditional pit toilet	Finished roofing Corrugated iron	Rambo/wood	0	Yes	1	Mainly firewood (purchase or collected)	Yes	No	No	No	Yes	No	No	No	No	No	No	No	Yes	No	0	7	0	0	0	1	0
Female	14	Yes	5	4	28	No			Orthodox	Married	Yes	No	1st	5	5	5	No		Protected hand pump spring	No		Pit Latrine/traditional pit toilet	Finished roofing Corrugated iron	Rambo/wood	1	Yes	1.5	Mainly firewood (purchase or collected)	Yes	No	Yes	No	Yes	No	No	Yes	No	No	No	No	Yes	Yes	0	0	0	1	0	0	0
Female	12	Yes	5	120	37	No			Orthodox	Married	No			5	5	5	No		Protected Spring	No		No facility/Bush/Field	Finished roofing Corrugated iron	Rambo/wood	1	Yes	1	Mainly firewood (purchase or collected)	Yes	No	No	No	No	No	No	No	No	Yes	No	No	Yes	Yes	10	3	0	3	0	0	0
Male	4	Yes	8	2	40	No			Orthodox	Married	No			9	8	8	Yes	1	Covered Well	No		Pit Latrine/traditional pit toilet	Finished roofing Corrugated iron	Rambo/wood	0	Yes	1	Mainly firewood (purchase or collected)	Yes	No	No	No	Yes	No	No	No	No	Yes	No	No	Yes	No	5	0	0	0	0	0	0
Female	6	Yes	9	67	34	No			Orthodox	Married	Yes	Yes	7th	10	9	9	Yes	1	River	No		Pit Latrine/traditional pit toilet	Finished roofing Corrugated iron	Rambo/wood	1	Yes	3	Mainly firewood (purchase or collected)	Yes	No	No	No	Yes	No	No	No	Yes	Yes	No	No	Yes	No	10	0	3	1	0	0	0
Male	9	Yes	6	3	40	No			Orthodox	Married	No			6	6	6	No		Piped outside compound	No		Pit Latrine/traditional pit toilet	Finished roofing Corrugated iron	Rambo/wood	0	Yes	1	Mainly firewood (purchase or collected)	Yes	No	No	No	Yes	No	No	No	No	No	No	No	Yes	No	0	0	0	0	0	0	0
Male	14	Yes	6	36	35	No			Orthodox	Married	No			6	6	6	No		Protected Spring	No		Pit Latrine/traditional pit toilet	Finished roofing Corrugated iron	Rambo/wood	1	Yes	1	Mainly firewood (purchase or collected)	Yes	No	No	No	Yes	No	No	No	No	Yes	No	No	Yes	Yes	4	0	0	0	0	0	0
Male	14	Yes	2	3	30	No			Orthodox	Married	Yes	Yes	10th	2	2	2	No		Covered Well	No		No facility/Bush/Field	Finished roofing Corrugated iron	Rambo/wood	0	No		Mainly firewood (purchase or collected)	Yes	No	No	No	Yes	No	No	No	No	Yes	No	No	Yes	No	4	0	0	0	0	0	0
Female	13	Yes	4	48	33	No			Orthodox	Married	Yes	Yes	4th	4	4	4	No		River	No		Pit Latrine/traditional pit toilet	Finished roofing Corrugated iron	Rambo/wood	0	Yes	3	Mainly firewood (purchase or collected)	Yes	No	No	No	Yes	No	No	No	No	Yes	No	No	Yes	No	0	0	0	1	0	0	0
Female	4	Yes	7	45	40	No			Orthodox	Married	Yes	No	1st	11	9	7	Yes	2	River	No		Pit Latrine/traditional pit toilet	Finished roofing Corrugated iron	Rambo/wood	0	Yes	3	Mainly firewood (purchase or collected)	Yes	No	No	No	Yes	No	No	No	No	Yes	No	No	Yes	No	0	0	0	1	0	0	0
Female	7	Yes	3	72	27	Yes	Yes	4th	Orthodox	Married	No			4	4	4	Yes	1	Protected Spring	No		Pit Latrine/traditional pit toilet	Finished roofing Corrugated iron	Rambo/wood	1	Yes	2	Crop residue	Yes	No	No	No	Yes	No	No	No	No	Yes	No	No	Yes	No	0	0	0	0	0	0	0
Male	10	Yes	3	96	30	No			Orthodox	Married	Yes	Yes	2nd	3	3	3	No		Protected Spring	No		Pit Latrine/traditional pit toilet	Finished roofing Corrugated iron	Rambo/wood	1	No		Mainly firewood (purchase or collected)	Yes	No	No	No	Yes	No	No	No	No	No	No	No	Yes	Yes	0	0	0	1	0	0	0
Female	9	No	1		25	Yes	Yes	6th	Orthodox	Married	Yes	Yes	12th	1	1	1	No		Covered Well	No		Pit Latrine/traditional pit toilet	Finished roofing Corrugated iron	Rambo/wood	1	No		Mainly firewood (purchase or collected)	Yes	No	No	No	Yes	No	No	Yes	Yes	Yes	No	No	No	No	0	0	0	0	0	0	0
Male	2	Yes	5	39	34	No			Orthodox	Married	No			5	5	5	No		River	No		Pit Latrine/traditional pit toilet	Finished roofing Corrugated iron	Rambo/wood	0	No		Mainly firewood (purchase or collected)	Yes	No	No	No	Yes	No	No	No	No	Yes	No	No	Yes	No	0	0	0	2	0	0	0
Male	7	Yes	4	32	23	Yes	Yes	9th	Orthodox	Married	No			4	4	4	No		Protected hand pump spring	No		Pit Latrine/traditional pit toilet	Finished roofing Corrugated iron	Rambo/wood	2	Yes	1	Mainly firewood (purchase or collected)	Yes	No	No	No	Yes	No	No	No	No	Yes	No	No	Yes	Yes	15	0	0	0	0	0	0
Female	3	Yes	6	60	40	No			Orthodox	Married	No			6	6	6	No		Covered Well	No		No facility/Bush/Field	Finished roofing Corrugated iron	Rambo/wood	1	Yes	1	Mainly firewood (purchase or collected)	Yes	No	No	No	Yes	No	No	No	No	No	No	No	Yes	Yes	4	0	0	1	0	0	0
Female	4	Yes	5	59	29	No			Orthodox	Married	Yes	Yes	4th	5	5	5	Yes	1	Protected Spring	No		Pit Latrine/traditional pit toilet	Finished roofing Corrugated iron	Rambo/wood	1	Yes	1.25	Mainly firewood (purchase or collected)	Yes	Yes	No	No	Yes	No	No	No	No	Yes	No	No	Yes	Yes	0	0	3	1	0	0	0
Male	10	No	1		28	No			Orthodox	Married	Yes	Yes	4th	3	1	1	Yes	2	River	No		Pit Latrine/traditional pit toilet	Finished roofing Corrugated iron	Rambo/wood	0	No		Mainly firewood (purchase or collected)	Yes	No	Yes	No	Yes	No	No	No	No	Yes	No	No	Yes	No	0	0	0	1	0	0	0
Female	14	Yes	6	72	40	No			Orthodox	Married	Yes	Yes	8th	6	6	6	No		Protected hand pump spring	No		Pit Latrine/traditional pit toilet	Finished roofing Corrugated iron	Rambo/wood	1	Yes	4	Mainly firewood (purchase or collected)	Yes	Yes	Yes	No	Yes	No	No	No	No	Yes	No	No	Yes	Yes	0	0	4	2	0	0	0
Male	7	Yes	2	70	22	Yes	Yes	8th	Orthodox	Married	Yes	Yes	4th	2	2	2	No		River	No		Pit Latrine/traditional pit toilet	Finished roofing Corrugated iron	Rambo/wood	0	No		Mainly firewood (purchase or collected)	No	No	Yes	No	Yes	No	No	No	No	Yes	No	No	Yes	No	0	0	0	1	0	0	0
Female	14	No	1		23	Yes	Yes	8th	Orthodox	Married	Yes	Yes	6th	1	1	1	No		Protected Spring	No		No facility/Bush/Field	Finished roofing Corrugated iron	Rambo/wood	1	Yes	1	Mainly firewood (purchase or collected)	Yes	No	No	No	Yes	No	No	Yes	Yes	Yes	No	No	Yes	Yes	2	9	0	4	0	0	0
Female	12	Yes	2	88	25	No			Orthodox	Married	Yes	Yes	4th	2	2	2	No		River	No		Pit Latrine/traditional pit toilet	Finished roofing Corrugated iron	Rambo/wood	0	No		Mainly firewood (purchase or collected)	Yes	No	Yes	No	Yes	No	No	No	No	Yes	No	No	Yes	No	0	0	0	1	0	0	0
Male	13	Yes	5	36	30	No			Orthodox	Married	No			8	5	5	Yes	2	Protected Spring	No		No facility/Bush/Field	Finished roofing Corrugated iron	Rambo/wood	1	Yes	1	Mainly firewood (purchase or collected)	Yes	No	No	No	No	No	No	No	No	Yes	No	No	Yes	Yes	0	0	0	2	0	0	0
Female	5	Yes	2	48	25	No			Orthodox	Married	Yes	Yes	6th	2	2	2	No		Protected Spring	No		Pit Latrine/traditional pit toilet	Finished roofing Corrugated iron	Rambo/wood	1	No		Mainly firewood (purchase or collected)	Yes	No	Yes	No	Yes	No	No	No	No	Yes	No	No	Yes	No	0	0	0	1	0	0	0
Female	3	Yes	6	47	35	No			Orthodox	Married	No			8	8	8	No		Protected Spring	No		No facility/Bush/Field	Finished roofing Corrugated iron	Rambo/wood	2	Yes	1	Mainly firewood (purchase or collected)	Yes	No	Yes	No	Yes	No	No	No	No	Yes	No	No	Yes	Yes	0	0	0	1	0	0	0
Female	14	Yes	5	41	48	No			Orthodox	Married	No			6	6	6	No		River	No		Pit Latrine/traditional pit toilet	Finished roofing Corrugated iron	Rambo/wood	0	Yes	1.5	Mainly firewood (purchase or collected)	No	No	No	No	Yes	No	No	No	No	Yes	No	No	Yes	No	0	0	0	1	0	0	0
Female	11	Yes	2	78	30	No			Orthodox	Married	Yes	Yes	1st	5	3	3	Yes	3	Open Spring	No		Pit Latrine/traditional pit toilet	Finished roofing Corrugated iron	Rambo/wood	2	Yes	0.75	Mainly firewood (purchase or collected)	No	No	No	No	No	No	No	No	No	Yes	No	No	Yes	Yes	0	0	0	1	0	0	0
Male	14	No	1		25	Yes	Yes	5th	Orthodox	Married	Yes	No	2nd	1	1	1	No		Protected Spring	No		No facility/Bush/Field	Finished roofing Corrugated iron	Rambo/wood	0	Yes	1	Mainly firewood (purchase or collected)	Yes	No	No	No	Yes	No	No	Yes	Yes	Yes	No	No	Yes	Yes	6	0	0	1	0	0	0
Female	14	No	1		22	Yes	Yes	8th	Orthodox	Married	Yes	Yes	8th	1	1	1	No		Protected Spring	No		Pit Latrine/traditional pit toilet	Finished roofing Corrugated iron	Rambo/wood	1	No		Mainly firewood (purchase or collected)	Yes	No	No	No	Yes	No	No	No	No	Yes	No	No	Yes	Yes	0	0	0	1	0	0	0
Male	4	No	4	96	35	No			Orthodox	Married	No			4	4	4	No		Protected Spring	No		Pit Latrine/traditional pit toilet	Finished roofing Corrugated iron	Rambo/wood	2	No		Mainly firewood (purchase or collected)	Yes	No	No	No	Yes	No	No	No	Yes	Yes	No	No	Yes	Yes	3	0	0	2	0	0	0
Female	9	Yes	6	60	30	No			Orthodox	Married	Yes	Yes	1st	6	6	6	No		Open Spring	No		Pit Latrine/traditional pit toilet	Finished roofing Corrugated iron	Rambo/wood	2	Yes	1	Mainly firewood (purchase or collected)	Yes	No	No	No	Yes	No	No	No	No	Yes	No	No	Yes	Yes	0	0	0	1	0	0	0
Female	12	Yes	5	41	35	No			Orthodox	Married	No			7	5	5	Yes	2	Protected Spring	No		No facility/Bush/Field	Finished roofing Corrugated iron	Rambo/wood	2	Yes	1.5	Mainly firewood (purchase or collected)	Yes	No	No	No	Yes	No	No	Yes	Yes	Yes	No	No	Yes	Yes	2	2	0	2	0	0	0
Male	10	Yes	3	108	33	No			Orthodox	Married	No			4	4	3	No		River	No		No facility/Bush/Field	Finished roofing Corrugated iron	Rambo/wood	0	No		Mainly firewood (purchase or collected)	No	No	No	No	Yes	No	No	No	No	Yes	No	No	Yes	No	3	10	2	1	0	0	1
Female	14	Yes	1		20	Yes	Yes	6th	Orthodox	Married	Yes	Yes	7th	1	1	1	No		Covered Well	No		Pit Latrine/traditional pit toilet	Finished roofing Corrugated iron	Rambo/wood	0	Yes	2	Mainly firewood (purchase or collected)	Yes	No	Yes	No	Yes	No	No	No	Yes	Yes	No	No	Yes	No	0	0	1	0	0	0	0
Female	8	No	1		19	Yes	Yes	9th	Orthodox	Married	Yes	Yes	7th	1	1	1	No		Open Spring	No		No facility/Bush/Field	Finished roofing Corrugated iron	Rambo/wood	1	No		Mainly firewood (purchase or collected)	Yes	No	Yes	No	Yes	No	No	No	No	Yes	No	No	Yes	No	0	0	0	0	0	0	0
Female	6	Yes	3	3	30	No			Orthodox	Married	No			3	3	3	No		Covered Well	No		Pit Latrine/traditional pit toilet	Finished roofing Corrugated iron	Rambo/wood	0	No		Mainly firewood (purchase or collected)	Yes	No	No	No	No	No	No	No	No	No	No	No	No	No	0	0	0	0	0	0	0
Female	9	Yes	2	33	22	Yes	Yes	8th	Orthodox	Married	Yes	Yes	4th	2	2	2	No		Protected Spring	No		No facility/Bush/Field	Finished roofing Corrugated iron	Rambo/wood	2	Yes	0.5	Mainly firewood (purchase or collected)	Yes	No	Yes	No	Yes	No	No	No	No	Yes	No	No	Yes	Yes	0	0	2	1	0	0	0
Male	11	Yes	9	48	39	No			Orthodox	Married	Yes	No	1st	9	9	9	No		Covered Well	No		Pit Latrine/traditional pit toilet	Finished roofing Corrugated iron	Rambo/wood	1	Yes	2	Crop residue	Yes	No	No	No	Yes	No	No	Yes	Yes	No	No	No	Yes	No	0	0	0	0	0	0	0
Female	10	No	1		20	Yes	Yes	6th	Orthodox	Married	Yes	Yes	6th	1	1	1	No		Protected Spring	No		No facility/Bush/Field	Finished roofing Corrugated iron	Rambo/wood	1	Yes	0.5	Mainly firewood (purchase or collected)	Yes	No	No	No	No	No	No	No	No	Yes	No	No	Yes	Yes	0	0	0	3	0	0	0
Female	6	Yes	5	46	30	No			Orthodox	Married	No			5	5	5	No		River	No		No facility/Bush/Field	Finished roofing Corrugated iron	Rambo/wood	0	No		Mainly firewood (purchase or collected)	Yes	No	No	No	Yes	No	No	No	No	No	No	No	Yes	No	4	0	0	2	0	0	0
Male	7	Yes	10	36	42	No			Orthodox	Married	No			10	10	10	No		River	No		Pit Latrine/traditional pit toilet	Finished roofing Corrugated iron	Rambo/wood	0	Yes	1	Mainly firewood (purchase or collected)	Yes	No	Yes	No	Yes	No	No	No	No	Yes	No	No	Yes	No	0	0	0	4	0	0	0
Male	3	Yes	9	42	43	No			Orthodox	Married	Yes	No	1st	9	9	9	No		River	No		No facility/Bush/Field	Finished roofing Corrugated iron	Rambo/wood	0	Yes	0.5	Mainly firewood (purchase or collected)	Yes	No	No	No	Yes	No	No	No	No	Yes	No	No	Yes	No	0	3	0	1	0	0	0
Female	10	Yes	2	48	22	Yes	Yes	8th	Orthodox	Married	Yes	Yes	4th	2	2	2	No		Protected Spring	No		Pit Latrine/traditional pit toilet	Finished roofing Corrugated iron	Rambo/wood	1	Yes	1	Crop residue	Yes	No	No	No	Yes	No	No	No	Yes	Yes	No	No	No	No	0	0	0	0	0	0	0
Male	3	Yes	5	50	40	Yes	Yes	7th	Orthodox	Married	Yes	No	1st	5	5	5	No		Open Spring	No		Pit Latrine/traditional pit toilet	Finished roofing Corrugated iron	Rambo/wood	1	Yes	2	Crop residue	Yes	No	No	No	Yes	No	No	No	Yes	Yes	No	Yes	No	No	0	0	0	0	0	0	0
Male	5	Yes	4	120	45	No			Orthodox	Married	No			4	4	4	No		Protected Spring	No		Pit Latrine/traditional pit toilet	Finished roofing Corrugated iron	Rambo/wood	1	Yes	1	Mainly firewood (purchase or collected)	Yes	No	No	No	Yes	No	No	No	No	Yes	No	No	Yes	No	0	0	0	1	0	0	0
Female	5	Yes	2	59	22	Yes	Yes	6th	Orthodox	Married	Yes	Yes	8th	2	2	2	No		River	No		Pit Latrine/traditional pit toilet	Finished roofing Corrugated iron	Rambo/wood	2	Yes	0.5	Mainly firewood (purchase or collected)	Yes	No	No	No	Yes	No	No	No	No	Yes	No	No	Yes	No	2	0	0	1	0	0	0
Female	14	Yes	6	5	36	No			Orthodox	Married	No			6	6	6	No		Covered Well	Yes	Add bleach/chlorine	Pit Latrine/traditional pit toilet	Finished roofing Corrugated iron	Rambo/wood	1	Yes	1	Mainly firewood (purchase or collected)	Yes	No	No	No	Yes	No	No	No	No	Yes	No	No	Yes	No	0	0	0	1	0	0	0
Male	2	Yes	2	48	25	Yes	Yes	6th	Orthodox	Married	Yes	Yes	4th	2	2	2	No		Protected Spring	No		Pit Latrine/traditional pit toilet	Finished roofing Corrugated iron	Rambo/wood	2	Yes	1	Crop residue	Yes	No	Yes	No	Yes	No	No	No	Yes	Yes	No	No	Yes	No	3	0	0	2	0	0	0
Female	10	Yes	3	3	28	Yes	Yes	4th	Orthodox	Married	Yes	Yes	9th	3	3	3	No		Covered Well	Yes	Add bleach/chlorine	Pit Latrine/traditional pit toilet	Finished roofing Corrugated iron	Rambo/wood	1	No		Mainly firewood (purchase or collected)	Yes	No	No	Yes	Yes	No	Yes	Yes	Yes	Yes	No	No	No	No	0	0	0	0	0	0	0
Male	12	No	1		25	No			Orthodox	Married	No			2	2	2	Yes	1	Covered Well	No		No facility/Bush/Field	Finished roofing Corrugated iron	Rambo/wood	0	No		Mainly firewood (purchase or collected)	No	No	No	No	No	No	No	No	No	No	No	Yes	No	No	0	0	0	0	0	0	0
Male	9	Yes	3	280	33	Yes	Yes	6th	Orthodox	Married	No			4	4	3	No		Covered Well	No		Pit Latrine/traditional pit toilet	Finished roofing Corrugated iron	Rambo/wood	0	No		Mainly firewood (purchase or collected)	Yes	No	No	No	Yes	No	No	No	No	Yes	No	No	Yes	No	0	0	0	0	0	0	0
Female	7	Yes	5	45	30	Yes	Yes	4th	Orthodox	Married	No			5	5	5	No		Protected hand pump spring	No		Pit Latrine/traditional pit toilet	Finished roofing Corrugated iron	Rambo/wood	0	Yes	1	Mainly firewood (purchase or collected)	Yes	No	No	No	Yes	No	No	No	No	Yes	No	No	Yes	No	0	0	10	1	0	0	0
Male	8	Yes	3	59	25	No			Orthodox	Married	No			3	3	3	No		Protected Spring	No		No facility/Bush/Field	Finished roofing Corrugated iron	Rambo/wood	1	Yes	1	Mainly firewood (purchase or collected)	Yes	No	No	No	Yes	No	No	No	No	Yes	No	No	Yes	No	5	0	3	1	0	0	0
Female	6	Yes	3	72	25	Yes	Yes	5th	Orthodox	Married	Yes	Yes	4th	5	4	4	Yes	1	Protected Spring	No		Pit Latrine/traditional pit toilet	Finished roofing Corrugated iron	Rambo/wood	2	Yes	1	Mainly firewood (purchase or collected)	Yes	No	No	Yes	Yes	No	No	No	No	Yes	No	No	Yes	Yes	6	0	1	1	0	0	0
Male	3	No	1		22	Yes	Yes	7th	Orthodox	Married	Yes	Yes	4th	1	1	1	No		Protected Spring	No		No facility/Bush/Field	Finished roofing Corrugated iron	Rambo/wood	1	No		Mainly firewood (purchase or collected)	Yes	No	No	No	Yes	No	No	No	No	Yes	No	No	Yes	Yes	0	0	1	0	0	0	0
Female	6	Yes	3	6	30	No			Orthodox	Married	Yes	Yes	5th	3	3	3	No		Open Spring	No		Pit Latrine/traditional pit toilet	Finished roofing Corrugated iron	Rambo/wood	0	No		Mainly firewood (purchase or collected)	Yes	No	No	No	Yes	No	No	No	No	No	No	No	Yes	No	0	0	0	0	0	0	0
Female	14	No	1		23	Yes	Yes	6th	Orthodox	Married	Yes	Yes	5th	1	1	1	No		Protected Spring	No		No facility/Bush/Field	Finished roofing Corrugated iron	Rambo/wood	1	Yes	1	Mainly firewood (purchase or collected)	Yes	No	Yes	No	Yes	No	No	No	No	No	No	No	Yes	Yes	0	20	0	4	0	0	0
Female	6	Yes	6	24	35	No			Orthodox	Married	No			6	6	6	No		Protected hand pump spring	No		No facility/Bush/Field	Finished roofing Corrugated iron	Rambo/wood	1	Yes	2	Mainly firewood (purchase or collected)	No	Yes	No	No	No	No	No	No	No	No	No	No	Yes	Yes	5	0	4	2	0	0	0
Male	11	Yes	4	4	32	No			Orthodox	Married	Yes	No	1st	4	4	4	No		Protected hand pump spring	No		Pit Latrine/traditional pit toilet	Finished roofing Corrugated iron	Rambo/wood	1	Yes	1	Crop residue	Yes	No	No	No	Yes	No	No	Yes	Yes	Yes	No	No	Yes	No	0	0	0	0	0	0	0
Female	3	Yes	3	27	26	No			Orthodox	Married	No			3	3	3	No		River	No		No facility/Bush/Field	Finished roofing Corrugated iron	Rambo/wood	0	Yes	2.5	Mainly firewood (purchase or collected)	Yes	No	No	No	Yes	No	No	No	No	Yes	No	No	Yes	No	5	0	0	2	0	0	0
Male	10	Yes	1		19	Yes	Yes	5th	Orthodox	Married	Yes	Yes	8th	1	1	1	No		Protected hand pump spring	Yes	Add bleach/chlorine	No facility/Bush/Field	Finished roofing Corrugated iron	Rambo/wood	1	Yes	2.5	Mainly firewood (purchase or collected)	Yes	No	No	No	Yes	No	No	Yes	Yes	Yes	No	No	Yes	Yes	20	6	0	1	0	0	0
Female	6	Yes	3	24	30	No			Orthodox	Married	No			5	4	3	Yes	1	River	No		Pit Latrine/traditional pit toilet	Finished roofing Corrugated iron	Rambo/wood	0	No		Mainly firewood (purchase or collected)	Yes	No	No	No	Yes	No	No	No	No	Yes	No	No	Yes	No	0	0	0	1	0	0	0
Female	3	No	1		20	Yes	Yes	5th	Orthodox	Married	Yes	Yes	6th	1	1	1	No		Protected Spring	No		No facility/Bush/Field	Finished roofing Corrugated iron	Rambo/wood	1	Yes	0.5	Mainly firewood (purchase or collected)	Yes	No	No	No	Yes	No	No	No	No	No	No	No	Yes	Yes	0	0	0	1	0	0	0
Male	14	No	1		27	No			Orthodox	Married	No			1	1	1	No		Protected Spring	No		Pit Latrine/traditional pit toilet	Finished roofing Corrugated iron	Rambo/wood	1	No		Mainly firewood (purchase or collected)	Yes	No	No	No	No	No	No	No	No	Yes	No	No	Yes	Yes	0	0	0	1	0	0	0
Female	2	Yes	4	2	30	No			Orthodox	Married	Yes	Yes	7th	5	5	5	Yes	1	Open Spring	No		Pit Latrine/traditional pit toilet	Finished roofing Corrugated iron	Rambo/wood	0	No		Mainly firewood (purchase or collected)	Yes	No	No	No	No	No	No	No	No	Yes	No	No	Yes	No	1	0	0	0	0	0	0
Female	14	Yes	5	36	35	No			Orthodox	Married	No			9	5	5	Yes	4	Protected hand pump spring	No		Pit Latrine/traditional pit toilet	Finished roofing Corrugated iron	Rambo/wood	2	Yes	0.5	Mainly firewood (purchase or collected)	Yes	No	No	No	Yes	No	No	No	No	No	No	No	Yes	Yes	0	0	0	1	0	0	0
Male	2	Yes	2	48	18	Yes	Yes	8th	Orthodox	Married	Yes	Yes	4th	2	2	2	No		Protected Spring	No		Pit Latrine/traditional pit toilet	Finished roofing Corrugated iron	Rambo/wood	1	No		Mainly firewood (purchase or collected)	No	No	No	No	Yes	No	No	No	No	Yes	No	No	Yes	No	0	0	0	0	0	0	0
Male	13	No	1		22	Yes	Yes	10th	Orthodox	Married	Yes	Yes	10th	1	1	1	No		Covered Well	No		Pit Latrine/traditional pit toilet	Finished roofing Corrugated iron	Rambo/wood	0	No		Mainly firewood (purchase or collected)	Yes	No	Yes	No	Yes	No	No	No	No	Yes	No	No	Yes	No	0	0	0	0	0	0	0
Male	14	Yes	6	72	40	No			Orthodox	Married	Yes	No	1st	6	7	7	No		Protected Spring	No		Pit Latrine/traditional pit toilet	Finished roofing Corrugated iron	Rambo/wood	1	Yes	1	Mainly firewood (purchase or collected)	Yes	No	No	No	Yes	No	No	No	No	Yes	No	No	Yes	No	3	0	0	0	0	0	0
Female	9	Yes	4	40	30	No			Orthodox	Married	No			4	4	4	No		Protected Spring	No		Pit Latrine/traditional pit toilet	Finished roofing Corrugated iron	Rambo/wood	1	Yes	1	Mainly firewood (purchase or collected)	Yes	No	No	No	Yes	Yes	No	Yes	Yes	No	No	No	Yes	No	5	0	2	1	0	0	0
Female	14	Yes	3	120	30	No			Orthodox	Married	No			3	3	3	No		Protected Spring	No		Pit Latrine/traditional pit toilet	Finished roofing Corrugated iron	Rambo/wood	2	Yes	0.5	Mainly firewood (purchase or collected)	Yes	No	No	No	Yes	No	No	No	No	Yes	No	No	Yes	Yes	0	0	0	1	0	0	0
Female	13	Yes	5	4	25	No			Orthodox	Married	No			6	5	5	Yes	1	Open Spring	No		Pit Latrine/traditional pit toilet	Finished roofing Corrugated iron	Rambo/wood	1	No		Mainly firewood (purchase or collected)	Yes	No	No	No	Yes	No	No	No	No	No	No	No	Yes	No	2	0	0	1	0	0	0
Male	3	Yes	3	36	25	No			Orthodox	Married	No			5	5	5	Yes	2	Protected hand pump spring	No		No facility/Bush/Field	Finished roofing Corrugated iron	Rambo/wood	1	Yes	1	Mainly firewood (purchase or collected)	No	No	No	No	Yes	No	No	No	No	Yes	No	No	Yes	Yes	6	0	1	1	0	0	0
Male	5	Yes	6	59	35	No			Orthodox	Married	Yes	Yes	4th	6	6	6	No		Protected Spring	No		Pit Latrine/traditional pit toilet	Finished roofing Corrugated iron	Rambo/wood	1	Yes	0.75	Crop residue	Yes	No	No	No	Yes	No	No	No	No	Yes	No	No	No	No	0	0	0	0	0	0	0
Male	3	Yes	5	36	34	No			Orthodox	Married	Yes	Yes	7th	6	6	6	No		Protected hand pump spring	No		Pit Latrine/traditional pit toilet	Finished roofing Corrugated iron	Rambo/wood	2	Yes	0.5	Mainly firewood (purchase or collected)	Yes	No	No	No	Yes	No	No	No	No	Yes	No	No	Yes	Yes	10	0	0	1	0	0	0
Female	10	Yes	6	20	30	No			Orthodox	Married	No			9	6	6	Yes	3	Piped outside compound	No		Pit Latrine/traditional pit toilet	Finished roofing Corrugated iron	Rambo/wood	1	No		Animal dung	Yes	No	No	No	No	No	No	No	No	Yes	No	No	Yes	No	15	0	0	0	0	0	0
Male	2	Yes	4	120	30	No			Orthodox	Married	No			5	4	4	No		Protected Spring	No		Pit Latrine/traditional pit toilet	Finished roofing Corrugated iron	Rambo/wood	1	Yes	1	Mainly firewood (purchase or collected)	Yes	No	No	No	Yes	No	No	No	No	Yes	No	No	Yes	No	0	2	0	1	0	0	0
Male	6	Yes	6	36	38	No			Orthodox	Married	Yes	Yes	4th	6	6	6	No		Protected Spring	No		No facility/Bush/Field	Finished roofing Corrugated iron	Rambo/wood	1	Yes	1	Mainly firewood (purchase or collected)	No	No	No	No	No	No	No	Yes	Yes	No	No	No	Yes	No	5	0	2	1	0	0	0
Female	5	No	1		19	No			Orthodox	Married	Yes	Yes	8th	1	1	1	No		Covered Well	No		Pit Latrine/traditional pit toilet	Finished roofing Corrugated iron	Rambo/wood	0	No		Mainly firewood (purchase or collected)	Yes	No	No	No	Yes	No	No	Yes	Yes	Yes	No	No	Yes	No	2	0	0	2	0	0	0
Male	9	Yes	5	108	30	No			Orthodox	Married	Yes	Yes	6th	6	6	5	No		River	No		No facility/Bush/Field	Finished roofing Corrugated iron	Rambo/wood	1	Yes	2	Mainly firewood (purchase or collected)	Yes	No	Yes	No	Yes	No	No	No	No	No	No	No	Yes	No	7	0	0	1	0	0	0
Male	10	Yes	1		20	Yes	Yes	8th	Orthodox	Married	Yes	Yes	4th	1	1	1	No		Protected Spring	No		Pit Latrine/traditional pit toilet	Finished roofing Corrugated iron	Rambo/wood	2	No		Mainly firewood (purchase or collected)	Yes	No	Yes	No	Yes	No	No	No	No	Yes	No	No	Yes	Yes	2	0	0	0	0	1	0
Female	6	Yes	4	48	35	No			Orthodox	Married	No			5	4	4	Yes	1	Protected hand pump spring	No		No facility/Bush/Field	Finished roofing Corrugated iron	Rambo/wood	1	Yes	0.5	Mainly firewood (purchase or collected)	Yes	No	No	No	Yes	No	No	No	No	No	No	No	Yes	Yes	10	0	0	0	0	0	0
Female	10	Yes	5	4	30	Yes	Yes	7th	Orthodox	Married	Yes	Yes	9th	5	5	5	No		River	No		Pit Latrine/traditional pit toilet	Finished roofing Corrugated iron	Rambo/wood	1	No		Mainly firewood (purchase or collected)	Yes	No	No	No	Yes	No	No	Yes	Yes	Yes	No	No	Yes	No	10	0	0	1	0	0	0
Female	4	Yes	1		38	No			Orthodox	Married	No			2	2	2	No		Open Spring	No		Pit Latrine/traditional pit toilet	Finished roofing Corrugated iron	Rambo/wood	0	No		Mainly firewood (purchase or collected)	Yes	No	No	No	Yes	No	No	No	No	Yes	No	No	Yes	No	6	0	0	0	0	0	0
Female	11	Yes	4	36	35	Yes	Yes	7th	Orthodox	Married	Yes	Yes	4th	4	4	4	No		Covered Well	No		Pit Latrine/traditional pit toilet	Finished roofing Corrugated iron	Rambo/wood	2	Yes	1	Mainly firewood (purchase or collected)	Yes	No	No	No	Yes	No	No	Yes	Yes	Yes	No	No	Yes	Yes	0	0	0	1	0	0	0
Male	12	Yes	3	46	22	No			Orthodox	Married	No			3	3	3	No		Protected Spring	No		No facility/Bush/Field	Thatch/leaf	Rambo/wood	1	No		Mainly firewood (purchase or collected)	Yes	No	No	No	No	No	No	No	No	No	No	No	Yes	Yes	1	0	0	0	0	0	0
Male	12	Yes	6	14	30	No			Orthodox	Married	No			9	7	7	Yes	2	Covered Well	No		Pit Latrine/traditional pit toilet	Finished roofing Corrugated iron	Rambo/wood	1	Yes	2	Mainly firewood (purchase or collected)	Yes	No	Yes	No	Yes	No	No	Yes	Yes	Yes	No	No	Yes	No	0	0	0	2	0	0	0
Female	4	Yes	5	3	30	No			Orthodox	Married	No			5	5	5	No		Covered Well	No		Pit Latrine/traditional pit toilet	Finished roofing Corrugated iron	Rambo/wood	0	No		Mainly firewood (purchase or collected)	Yes	No	No	No	Yes	No	No	No	No	Yes	No	No	Yes	No	0	0	0	1	0	0	0
Female	8	Yes	2	96	28	No			Orthodox	Married	No			2	2	2	No		Open Spring	No		Pit Latrine/traditional pit toilet	Finished roofing Corrugated iron	Rambo/wood	1	Yes	1.5	Mainly firewood (purchase or collected)	No	No	No	No	No	No	No	Yes	Yes	Yes	No	No	Yes	Yes	0	0	0	1	0	0	0
Female	6	Yes	7	96	40	No			Orthodox	Married	No			8	8	8	No		Protected hand pump spring	No		No facility/Bush/Field	Finished roofing Corrugated iron	Rambo/wood	2	Yes	1	Mainly firewood (purchase or collected)	Yes	No	Yes	No	Yes	Yes	No	No	No	Yes	No	No	Yes	Yes	4	0	0	1	0	0	0
Female	13	Yes	2	36	23	No			Orthodox	Married	Yes	No	1st	2	2	2	No		Protected hand pump spring	No		Pit Latrine/traditional pit toilet	Finished roofing Corrugated iron	Rambo/wood	1	Yes	0.75	Mainly firewood (purchase or collected)	Yes	No	No	No	Yes	No	No	No	No	Yes	No	No	Yes	No	0	0	0	1	0	0	0
Male	12	Yes	7	36	35	No			Orthodox	Married	Yes	No	1st	7	7	7	No		Covered Well	No		Pit Latrine/traditional pit toilet	Finished roofing Corrugated iron	Rambo/wood	1	Yes	1.5	Crop residue	No	No	No	No	Yes	No	No	Yes	Yes	Yes	No	Yes	Yes	No	0	0	0	0	0	0	0
Female	12	No	1		24	Yes	Yes	University/college diploma	Orthodox	Married	Yes	Yes	University/college diploma	1	1	1	No		Covered Well	Yes	Add bleach/chlorine	Pit Latrine/traditional pit toilet	Finished roofing Corrugated iron	Rambo/wood	0	No		Mainly firewood (purchase or collected)	Yes	No	No	No	No	No	No	No	No	Yes	No	No	No	Yes	0	0	0	0	0	0	0
Male	4	Yes	2	3	22	Yes	Yes	9th	Orthodox	Married	No			2	2	2	No		Covered Well	Yes	Boil	No facility/Bush/Field	Finished roofing Corrugated iron	Rambo/wood	1	No		Mainly firewood (purchase or collected)	Yes	No	No	No	Yes	No	No	No	No	Yes	No	No	Yes	No	0	3	0	0	0	0	0
Female	8	Yes	4	6	25	No			Orthodox	Married	No			4	4	4	No		Open Spring	No		Pit Latrine/traditional pit toilet	Finished roofing Corrugated iron	Rambo/wood	1	Yes	0.7	Mainly firewood (purchase or collected)	Yes	No	No	No	No	No	No	No	Yes	Yes	No	No	Yes	No	30	2	0	1	0	0	0
Male	14	Yes	2	60	25	Yes	Yes	6th	Orthodox	Married	Yes	Yes	4th	2	2	2	No		Protected Spring	No		Pit Latrine/traditional pit toilet	Finished roofing Corrugated iron	Rambo/wood	1	No		Mainly firewood (purchase or collected)	Yes	No	Yes	No	Yes	No	No	No	No	Yes	No	No	Yes	Yes	4	0	1	0	0	0	0
Male	11	Yes	7	3	33	No			Orthodox	Married	Yes	Yes	4th	7	7	7	No		Covered Well	No		Pit Latrine/traditional pit toilet	Finished roofing Corrugated iron	Rambo/wood	0	Yes	0.5	Mainly firewood (purchase or collected)	Yes	No	No	No	Yes	No	No	No	Yes	Yes	No	No	Yes	No	1	0	1	2	0	0	0
Male	3	No	1		21	Yes	Yes	10th	Orthodox	Married	Yes	Yes	5th	1	1	1	No		Covered Well	Yes	Add bleach/chlorine	Pit Latrine/traditional pit toilet	Finished roofing Corrugated iron	Rambo/wood	1	Yes	1	Mainly firewood (purchase or collected)	Yes	No	No	No	Yes	No	No	Yes	Yes	No	No	Yes	Yes	No	0	0	0	0	0	0	0
Female	3	Yes	5	59	35	No			Orthodox	Married	No			5	5	5	No		Protected Spring	No		No facility/Bush/Field	Finished roofing Corrugated iron	Rambo/wood	1	Yes	0.75	Mainly firewood (purchase or collected)	Yes	No	No	No	Yes	No	No	No	No	Yes	Yes	No	Yes	No	5	0	2	1	0	0	0
Female	12	Yes	8	38	40	No			Orthodox	Married	No			8	8	8	No		Open Spring	No		Pit Latrine/traditional pit toilet	Finished roofing Corrugated iron	Rambo/wood	2	Yes	1.5	Crop residue	Yes	No	No	No	Yes	No	No	Yes	Yes	Yes	No	No	Yes	No	0	0	0	0	0	0	0
Female	9	No	5	45	28	No			Orthodox	Widowed				6	6	6	No		Protected Spring	No		No facility/Bush/Field	Finished roofing Corrugated iron	Rambo/wood	2	Yes	1.5	Mainly firewood (purchase or collected)	Yes	No	No	No	No	No	No	No	No	No	No	No	Yes	Yes	0	0	0	1	0	0	0
Male	3	Yes	6	46	42	No			Orthodox	Married	Yes	Yes	4th	8	8	6	No		River	No		No facility/Bush/Field	Finished roofing Corrugated iron	Rambo/wood	0	Yes	0.5	Mainly firewood (purchase or collected)	Yes	No	No	No	Yes	No	No	No	No	Yes	No	No	Yes	No	0	0	0	0	0	0	0
Male	8	No	1		20	No			Orthodox	Married	Yes	Yes	5th	1	1	1	No		River	No		No facility/Bush/Field	Finished roofing Corrugated iron	Rambo/wood	1	No		Mainly firewood (purchase or collected)	Yes	No	No	No	Yes	No	No	No	No	Yes	No	No	Yes	Yes	3	0	2	1	0	0	0
Female	12	Yes	4	12	30	No			Orthodox	Married	No			4	4	4	No		Covered Well	No		Pit Latrine/traditional pit toilet	Finished roofing Corrugated iron	Rambo/wood	1	No		Mainly firewood (purchase or collected)	Yes	No	No	No	Yes	No	No	No	No	Yes	No	No	Yes	No	15	1	0	0	0	0	0
Male	11	Yes	5	3	35	No			Orthodox	Married	No			5	5	5	No		Pond/Lake/Dam	No		Pit Latrine/traditional pit toilet	Finished roofing Corrugated iron	Rambo/wood	1	Yes	2	Mainly firewood (purchase or collected)	Yes	No	No	No	Yes	No	No	Yes	No	Yes	No	No	Yes	No	5	6	3	2	0	0	0
Male	11	Yes	5	59	38	No			Orthodox	Married	No			6	6	6	Yes	1	Covered Well	No		Pit Latrine/traditional pit toilet	Finished roofing Corrugated iron	Rambo/wood	1	Yes	999	Mainly firewood (purchase or collected)	Yes	No	No	Yes	Yes	No	No	Yes	Yes	Yes	No	No	Yes	No	0	0	0	0	0	0	0
Female	14	Yes	5	48	30	Yes	Yes	2nd	Orthodox	Married	No			5	5	5	No		Protected Spring	No		Other	Finished roofing Corrugated iron	Rambo/wood	1	Yes	3	Crop residue	No	No	No	No	Yes	No	No	No	Yes	Yes	No	No	Yes	No	13	0	0	2	0	0	0
Female	13	No	1		22	Yes	Yes	8th	Orthodox	Married	Yes	Yes	10th	1	1	1	No		Covered Well	No		Pit Latrine/traditional pit toilet	Finished roofing Corrugated iron	Rambo/wood	1	No		Mainly firewood (purchase or collected)	Yes	No	Yes	No	Yes	No	No	Yes	Yes	Yes	No	No	No	No	0	0	0	0	0	0	0
Female	12	Yes	3	96	30	No			Orthodox	Married	Yes	No	1st	4	4	4	Yes	1	Protected Spring	No		Other	Finished roofing Corrugated iron	Rambo/wood	1	Yes	0	Crop residue	Yes	No	Yes	No	Yes	No	No	Yes	Yes	Yes	No	No	Yes	No	10	0	0	2	0	0	0
Female	4	Yes	2	3	18	Yes	Yes	8th	Orthodox	Married	No			3	2	2	Yes	1	Covered Well	No		Pit Latrine/traditional pit toilet	Finished roofing Corrugated iron	Rambo/wood	1	Yes	2.5	Mainly firewood (purchase or collected)	Yes	No	No	Yes	Yes	No	No	Yes	Yes	Yes	No	No	Yes	No	0	0	0	1	0	0	0
Male	3	Yes	4	120	36	No			Orthodox	Married	No			7	6	4	Yes	1	River	No		No facility/Bush/Field	Finished roofing Corrugated iron	Rambo/wood	0	Yes	1.1	Mainly firewood (purchase or collected)	No	No	No	No	No	No	No	No	No	Yes	No	No	Yes	No	10	0	0	1	0	0	0
Male	11	Yes	4	59	29	No			Orthodox	Married	No			5	4	4	Yes	1	Protected hand pump spring	No		No facility/Bush/Field	Finished roofing Corrugated iron	Rambo/wood	0	No		Mainly firewood (purchase or collected)	Yes	No	No	No	Yes	No	No	No	No	No	No	No	Yes	No	0	3	0	2	0	0	0
Male	3	Yes	3	72	35	Yes	Yes	4th	Orthodox	Married	No			5	5	3	No		River	No		No facility/Bush/Field	Finished roofing Corrugated iron	Rambo/wood	0	No		Mainly firewood (purchase or collected)	Yes	No	No	No	No	No	No	No	No	Yes	No	No	Yes	No	15	4	4	2	0	0	0
Male	14	Yes	2	74	32	No			Orthodox	Married	No			2	2	2	No		River	No		No facility/Bush/Field	Finished roofing Corrugated iron	Rambo/wood	0	Yes	0.25	Mainly firewood (purchase or collected)	Yes	No	Yes	No	Yes	No	No	No	No	No	No	No	Yes	No	3	0	0	1	0	0	0
Female	11	Yes	3	48	28	Yes	Yes	9th	Orthodox	Married	Yes	Yes	4th	3	3	3	No		Covered Well	No		Pit Latrine/traditional pit toilet	Finished roofing Corrugated iron	Rambo/wood	1	No		Mainly firewood (purchase or collected)	Yes	No	Yes	Yes	Yes	No	Yes	Yes	Yes	Yes	No	No	No	No	0	0	0	0	0	0	0
Female	11	Yes	4	48	26	Yes	Yes	7th	Orthodox	Married	Yes	Yes	3rd	5	4	4	Yes	1	Protected hand pump spring	No		Pit Latrine/traditional pit toilet	Finished roofing Corrugated iron	Rambo/wood	0	No		Mainly firewood (purchase or collected)	Yes	No	No	No	Yes	No	No	No	No	Yes	No	No	Yes	No	3	0	0	1	0	0	0
Male	5	Yes	3	13	34	Yes	No		Orthodox	Married	No			3	3	3	No		River	No		No facility/Bush/Field	Finished roofing Corrugated iron	Rambo/wood	0	Yes	0.5	Mainly firewood (purchase or collected)	Yes	No	No	No	Yes	No	No	No	No	Yes	No	No	Yes	No	0	0	0	0	0	0	0
Female	2	Yes	7	36	42	No			Orthodox	Married	Yes	Yes	9th	7	7	7	No		River	No		Pit Latrine/traditional pit toilet	Finished roofing Corrugated iron	Rambo/wood	0	Yes	2	Mainly firewood (purchase or collected)	Yes	No	Yes	No	Yes	No	No	No	No	Yes	No	No	Yes	No	15	0	2	1	0	0	0
Male	11	Yes	4	36	30	No			Orthodox	Married	No			4	4	4	No		River	No		No facility/Bush/Field	Finished roofing Corrugated iron	Rambo/wood	0	No		Mainly firewood (purchase or collected)	Yes	No	No	No	Yes	No	No	No	No	Yes	No	No	Yes	No	2	0	0	3	0	0	0
Male	11	Yes	2	156	27	No			Orthodox	Married	No			2	2	2	Yes	0	Covered Well	No		Pit Latrine/traditional pit toilet	Finished roofing Corrugated iron	Rambo/wood	1	Yes	2	Crop residue	Yes	No	No	No	Yes	No	No	Yes	Yes	Yes	No	No	Yes	No	5	0	0	0	0	0	0
Male	9	Yes	6	40	36	Yes	Yes	3rd	Orthodox	Married	No			10	10	10	No		Protected hand pump spring	No		Pit Latrine/traditional pit toilet	Finished roofing Corrugated iron	Rambo/wood	2	Yes	1	Mainly firewood (purchase or collected)	Yes	No	No	No	Yes	No	No	No	No	No	No	No	Yes	Yes	0	0	0	1	0	0	0
Female	3	Yes	4	48	27	No			Orthodox	Married	No			4	4	4	No		Protected Spring	No		No facility/Bush/Field	Finished roofing Corrugated iron	Rambo/wood	1	Yes	3	Mainly firewood (purchase or collected)	No	No	No	No	Yes	No	No	No	No	Yes	No	No	Yes	Yes	5	0	0	2	0	0	0
Female	9	Yes	5	8	27	No			Orthodox	Married	No			5	5	5	Yes	1	Open Spring	No		Pit Latrine/traditional pit toilet	Finished roofing Corrugated iron	Rambo/wood	1	No		Mainly firewood (purchase or collected)	Yes	No	No	No	Yes	No	No	No	No	Yes	No	No	Yes	No	0	0	0	1	0	0	0
Male	11	Yes	6	72	35	No			Orthodox	Married	No			6	6	6	No		River	No		Pit Latrine/traditional pit toilet	Finished roofing Corrugated iron	Rambo/wood	0	Yes	2.5	Mainly firewood (purchase or collected)	Yes	No	No	No	Yes	No	No	No	No	Yes	No	No	Yes	No	4	0	1	1	0	0	0
Female	3	Yes	6	31	35	No			Orthodox	Married	No			7	6	6	Yes	1	River	No		Pit Latrine/traditional pit toilet	Finished roofing Corrugated iron	Rambo/wood	1	Yes	1.5	Mainly firewood (purchase or collected)	Yes	No	No	No	Yes	No	No	No	No	Yes	No	No	Yes	No	3	0	0	1	0	0	0
Female	14	Yes	2	72	26	No			Orthodox	Married	No			2	2	2	No		Protected Spring	No		No facility/Bush/Field	Wood planks	Rambo/wood	1	No		Mainly firewood (purchase or collected)	Yes	No	No	No	No	No	No	No	No	No	No	No	Yes	No	4	0	0	0	0	0	0
Male	7	Yes	2	31	25	Yes	Yes	6th	Orthodox	Married	Yes	Yes	5th	2	2	2	No		Protected Spring	No		No facility/Bush/Field	Finished roofing Corrugated iron	Rambo/wood	1	Yes	1	Mainly firewood (purchase or collected)	Yes	No	No	No	Yes	No	No	Yes	Yes	Yes	No	No	Yes	Yes	15	0	0	2	0	0	0
Female	8	Yes	6	85	35	No			Orthodox	Married	Yes	Yes	1st	6	6	6	No		River	No		No facility/Bush/Field	Finished roofing Corrugated iron	Rambo/wood	0	Yes	1	Mainly firewood (purchase or collected)	Yes	No	No	No	Yes	No	No	No	No	No	No	No	Yes	No	0	0	1	1	0	0	0
Female	3	Yes	3	144	28	Yes	Yes	3rd	Orthodox	Married	Yes	Yes	3rd	3	3	3	No		Protected Spring	No		Pit Latrine/traditional pit toilet	Finished roofing Corrugated iron	Rambo/wood	1	Yes	1	Mainly firewood (purchase or collected)	No	No	No	No	Yes	No	No	No	No	Yes	No	No	Yes	No	4	2	0	1	0	0	0
Female	9	Yes	2	70	33	No			Orthodox	Married	No			2	2	2	No		River	No		Pit Latrine/traditional pit toilet	Finished roofing Corrugated iron	Rambo/wood	0	No		Mainly firewood (purchase or collected)	Yes	No	No	No	No	No	No	No	No	No	No	No	Yes	No	3	0	0	0	0	0	0
Female	13	No	1		24	Yes	Yes	8th	Orthodox	Married	Yes	Yes	7th	1	1	1	No		Covered Well	No		Pit Latrine/traditional pit toilet	Finished roofing Corrugated iron	Rambo/wood	1	No		Mainly firewood (purchase or collected)	Yes	No	No	Yes	Yes	No	No	No	No	Yes	No	No	Yes	No	0	0	0	1	0	0	0
Male	13	No	1		24	Yes	Yes	9th	Orthodox	Married	Yes	No	1st	2	1	1	Yes	1	Covered Well	Yes	Boil	Pit Latrine/traditional pit toilet	Finished roofing Corrugated iron	Rambo/wood	1	Yes	0.25	Mainly firewood (purchase or collected)	Yes	No	No	No	Yes	No	No	Yes	Yes	Yes	No	No	Yes	Yes	0	0	0	0	0	0	0
Male	12	Yes	2	52	20	No			Orthodox	Married	Yes	Yes	9th	2	2	2	No		River	No		Pit Latrine/traditional pit toilet	Finished roofing Corrugated iron	Rambo/wood	0	No		Mainly firewood (purchase or collected)	Yes	No	Yes	No	Yes	No	No	No	No	Yes	No	No	Yes	Yes	2	0	2	0	0	0	0
Male	11	Yes	6	5	40	No			Orthodox	Married	No			9	9	9	Yes	3	Covered Well	No		No facility/Bush/Field	Finished roofing Corrugated iron	Rambo/wood	1	Yes	1	Mainly firewood (purchase or collected)	Yes	No	No	No	Yes	No	No	No	No	Yes	No	No	Yes	No	20	0	0	1	0	0	0
Female	8	Yes	4	72	38	No			Orthodox	Married	No			4	4	4	No		Protected hand pump spring	No		Pit Latrine/traditional pit toilet	Finished roofing Corrugated iron	Rambo/wood	2	Yes	1	Mainly firewood (purchase or collected)	Yes	No	Yes	No	Yes	No	No	No	No	Yes	No	No	Yes	Yes	4	0	0	1	0	0	0
Female	13	No	1		20	Yes	Yes	10th	Orthodox	Married	Yes	Yes	8th	1	1	1	No		Covered Well	No		Pit Latrine/traditional pit toilet	Finished roofing Corrugated iron	Rambo/wood	0	Yes	0.5	Mainly firewood (purchase or collected)	Yes	No	No	No	Yes	No	No	No	Yes	Yes	No	No	Yes	No	4	0	0	0	0	0	0
Female	3	No	1		25	No			Orthodox	Married	Yes	No	3rd	1	1	1	No		Protected Spring	No		Pit Latrine/traditional pit toilet	Finished roofing Corrugated iron	Rambo/wood	1	No		Mainly firewood (purchase or collected)	Yes	No	No	No	Yes	No	No	No	No	Yes	No	No	No	Yes	0	0	0	0	0	0	0
Male	3	Yes	3	72	25	No			Orthodox	Married	Yes	Yes	6th	2	2	2	No		Covered Well	No		Pit Latrine/traditional pit toilet	Finished roofing Corrugated iron	Rambo/wood	1	Yes	2	Mainly firewood (purchase or collected)	Yes	No	No	No	Yes	No	No	Yes	Yes	Yes	No	No	Yes	Yes	0	0	0	0	0	0	0
Male	9	Yes	2	120	25	No			Orthodox	Married	Yes	Yes	7th	2	2	2	No		Covered Well	No		Pit Latrine/traditional pit toilet	Finished roofing Corrugated iron	Rambo/wood	2	Yes	0.5	Mainly firewood (purchase or collected)	Yes	No	No	No	Yes	No	No	Yes	Yes	Yes	No	No	No	No	0	0	0	0	0	0	0
Male	11	Yes	7	59	42	No			Orthodox	Married	Yes	No	1st	7	10	10	Yes	3	River	No		Pit Latrine/traditional pit toilet	Finished roofing Corrugated iron	Rambo/wood	1	Yes	1	Mainly firewood (purchase or collected)	Yes	No	Yes	No	Yes	No	No	Yes	Yes	Yes	No	No	Yes	No	0	0	2	1	0	0	0
Female	4	Yes	8	2	30	No			Orthodox	Married	No			8	8	8	No		Covered Well	No		Pit Latrine/traditional pit toilet	Finished roofing Corrugated iron	Rambo/wood	0	Yes	2.5	Mainly firewood (purchase or collected)	Yes	No	No	No	Yes	No	No	No	No	Yes	No	No	Yes	No	0	0	0	0	0	0	0
Female	7	No	1		25	No			Orthodox	Married	Yes	Yes	7th	1	1	1	No		Protected Spring	No		No facility/Bush/Field	Finished roofing Corrugated iron	Rambo/wood	0	No		Mainly firewood (purchase or collected)	Yes	No	No	No	Yes	No	No	No	No	Yes	No	No	No	No	0	0	0	0	0	0	0
Male	12	Yes	4	36	25	Yes	Yes	5th	Orthodox	Married	No			4	4	4	No		Protected Spring	No		Pit Latrine/traditional pit toilet	Finished roofing Corrugated iron	Rambo/wood	1	Yes	0.75	Mainly firewood (purchase or collected)	Yes	No	No	No	Yes	No	No	Yes	Yes	Yes	No	No	Yes	Yes	0	0	0	1	0	0	0
Male	12	Yes	2	156	28	No			Orthodox	Married	Yes	Yes	6th	2	2	2	No		Protected hand pump spring	No		Pit Latrine/traditional pit toilet	Finished roofing Corrugated iron	Rambo/wood	2	Yes	1	Mainly firewood (purchase or collected)	Yes	No	No	Yes	Yes	No	No	Yes	Yes	Yes	No	No	No	Yes	0	0	0	0	0	0	0
Male	10	Yes	5	40	30	No			Orthodox	Married	No			4	4	4	No		Protected Spring	No		Pit Latrine/traditional pit toilet	Finished roofing Corrugated iron	Rambo/wood	1	No		Mainly firewood (purchase or collected)	No	No	No	No	Yes	No	No	No	Yes	Yes	No	No	No	No	0	0	0	0	0	0	0
Female	2	Yes	6	4	38	No			Orthodox	Married	Yes	Yes	7th	9	7	6	Yes	2	Piped outside compound	No		Pit Latrine/traditional pit toilet	Finished roofing Corrugated iron	Rambo/wood	1	No		Mainly firewood (purchase or collected)	Yes	No	No	Yes	Yes	No	No	Yes	Yes	Yes	No	No	Yes	No	0	0	0	0	0	0	0
Female	3	Yes	9	32	40	No			Orthodox	Married	No			9	9	9	No		Protected Spring	No		Pit Latrine/traditional pit toilet	Finished roofing Corrugated iron	Rambo/wood	2	Yes	2.25	Mainly firewood (purchase or collected)	Yes	No	No	No	Yes	No	No	Yes	Yes	Yes	No	No	Yes	Yes	0	0	0	1	0	0	0
Female	11		4	36	28	No			Orthodox	Married	Yes	Yes	6th	4	4	4	No		Covered Well	No		Pit Latrine/traditional pit toilet	Finished roofing Corrugated iron	Rambo/wood	1	No		Mainly firewood (purchase or collected)	Yes	No	Yes	No	Yes	No	No	Yes	Yes	Yes	No	No	Yes	Yes	0	0	0	0	0	0	0
Male	9	Yes	2	6	30	No			Orthodox	Married	Yes	Yes	10th	2	2	2	No		Piped outside compound	No		Pit Latrine/traditional pit toilet	Finished roofing Corrugated iron	Rambo/wood	0	Yes	1	Mainly firewood (purchase or collected)	Yes	No	No	Yes	Yes	No	No	No	Yes	Yes	No	No	Yes	No	2	0	0	0	0	0	0
Male	11	Yes	2	60	25	No			Orthodox	Married	Yes	Yes	6th	2	2	2	No		Covered Well	No		No facility/Bush/Field	Finished roofing Corrugated iron	Rambo/wood	2	Yes	0.5	Mainly firewood (purchase or collected)	Yes	No	No	No	Yes	No	No	No	No	No	No	No	Yes	Yes	0	0	3	0	0	1	0
Male	8	Yes	6	5	30	No			Orthodox	Married	No			8	6	6	Yes	2	Covered Well	No		Pit Latrine/traditional pit toilet	Finished roofing Corrugated iron	Rambo/wood	0	Yes	0.5	Mainly firewood (purchase or collected)	Yes	No	Yes	No	Yes	No	No	No	No	Yes	Yes	No	Yes	No	4	0	0	0	0	0	0
Female	12	Yes	7	40	40	No			Orthodox	Married	Yes	No	4th	7	7	7	No		Protected Spring	No		Pit Latrine/traditional pit toilet	Finished roofing Corrugated iron	Rambo/wood	0	Yes	0.75	Mainly firewood (purchase or collected)	Yes	No	No	No	Yes	No	No	No	No	No	No	No	No	Yes	0	0	0	0	0	0	0
Female	6	Yes	6	60	35	No			Orthodox	Married	No			5	5	5	No		Covered Well	No		Pit Latrine/traditional pit toilet	Finished roofing Corrugated iron	Rambo/wood	1	Yes	0.5	Mainly firewood (purchase or collected)	Yes	No	No	No	Yes	No	No	No	Yes	Yes	No	No	Yes	Yes	2	0	1	0	0	0	0
Female	11	Yes	4	142	30	No			Orthodox	Married	No			4	4	4	Yes	1	Covered Well	No		No facility/Bush/Field	Finished roofing Corrugated iron	Rambo/wood	2	Yes	1	Mainly firewood (purchase or collected)	Yes	No	Yes	No	Yes	No	No	Yes	No	Yes	No	No	Yes	Yes	0	0	2	1	0	0	0
Male	10	No	1		21	No			Orthodox	Married	Yes	Yes	10th	1	1	1	No		Piped outside compound	No		No facility/Bush/Field	Finished roofing Corrugated iron	Rambo/wood	1	No		Mainly firewood (purchase or collected)	Yes	No	No	No	Yes	No	No	Yes	Yes	Yes	No	No	No	Yes	0	0	0	0	0	0	0
Female	12	No	1		26	Yes	Yes	University/college diploma	Orthodox	Married	Yes	Yes	University/college degree or higher	1	1	1	No		Piped outside compound	No		Pit Latrine/traditional pit toilet	Finished roofing Corrugated iron	Rambo/wood	2	No		Charcoal	Yes	No	No	No	Yes	No	Yes	Yes	Yes	Yes	No	No	No	Yes	0	0	0	0	0	0	0
Female	6	Yes	2	5	25	No			Orthodox	Married	Yes	Yes	4th	3	3	3	Yes	1	Piped outside compound	No		Pit Latrine/traditional pit toilet	Finished roofing Corrugated iron	Rambo/wood	1	Yes	1	Mainly firewood (purchase or collected)	Yes	No	Yes	Yes	Yes	No	No	Yes	Yes	Yes	No	No	Yes	No	0	0	0	0	0	0	0
Male	2	Yes	8	28	38	No			Orthodox	Married	No			8	8	8	No		Covered Well	No		Pit Latrine/traditional pit toilet	Finished roofing Corrugated iron	Rambo/wood	2	Yes	0.5	Mainly firewood (purchase or collected)	Yes	No	Yes	No	Yes	No	No	Yes	Yes	Yes	No	No	Yes	No	2	0	0	0	0	1	0
Male	14	Yes	3	85	35	No			Orthodox	Married	No			4	3	3	Yes	1	Covered Well	No		No facility/Bush/Field	Finished roofing Corrugated iron	Stone with mud	1	Yes	1	Mainly firewood (purchase or collected)	Yes	No	No	Yes	Yes	No	No	Yes	Yes	Yes	Yes	No	Yes	Yes	0	0	0	0	0	0	0
Female	11	Yes	7	48	45	No			Orthodox	Married	Yes	No	1st	7	7	7	Yes	1	Protected hand pump spring	No		Pit Latrine/traditional pit toilet	Finished roofing Corrugated iron	Rambo/wood	1	Yes	1	Crop residue	Yes	No	No	No	Yes	No	No	Yes	Yes	Yes	No	No	Yes	No	0	0	0	0	0	0	0
Female	11	No	1		20	No			Orthodox	Married	No			1	1	1	No		Piped outside compound	No		No facility/Bush/Field	Finished roofing Corrugated iron	Rambo/wood	1	Yes	1	Mainly firewood (purchase or collected)	Yes	No	No	No	Yes	No	No	No	No	Yes	No	No	No	No	0	0	0	0	0	0	0
Male	2	Yes	4	6	27	No			Orthodox	Married	No			4	4	4	No		Covered Well	No		Pit Latrine/traditional pit toilet	Finished roofing Corrugated iron	Rambo/wood	0	Yes	1	Mainly firewood (purchase or collected)	Yes	No	No	No	Yes	No	No	No	No	No	No	No	Yes	No	4	0	0	2	0	0	0
Male	2	Yes	4	35	27	No			Orthodox	Married	No			4	4	4	No		Covered Well	No		Pit Latrine/traditional pit toilet	Finished roofing Corrugated iron	Rambo/wood	1	Yes	6	Mainly firewood (purchase or collected)	Yes	No	No	No	Yes	No	No	No	No	Yes	No	No	No	No	0	0	0	0	0	0	0
Female	5	No	1		20	No			Orthodox	Married	No			1	1	1	No		Protected Spring	No		Pit Latrine/traditional pit toilet	Finished roofing Corrugated iron	Rambo/wood	1	No		Mainly firewood (purchase or collected)	Yes	No	No	No	Yes	No	No	No	No	Yes	No	No	Yes	No	0	0	0	1	0	0	0
Female	6	Yes	2	5	20	No			Orthodox	Married	Yes	Yes	5th	2	2	2	No		Covered Well	No		Pit Latrine/traditional pit toilet	Finished roofing Corrugated iron	Rambo/wood	1	Yes	1	Mainly firewood (purchase or collected)	Yes	No	No	No	Yes	No	No	No	No	Yes	No	No	Yes	No	0	0	0	0	0	0	0
Male	11	Yes	6	36	30	No			Orthodox	Married	No			6	6	6	No		Protected Spring	No		Pit Latrine/traditional pit toilet	Finished roofing Corrugated iron	Rambo/wood	1	Yes	0.75	Mainly firewood (purchase or collected)	No	No	No	No	Yes	No	No	No	Yes	Yes	No	No	Yes	No	0	0	0	1	0	0	0
Female	3	Yes	4	2	30	Yes	Yes	4th	Orthodox	Married	Yes	Yes	6th	4	4	4	No		Piped outside compound	No		Pit Latrine/traditional pit toilet	Finished roofing Corrugated iron	Rambo/wood	0	Yes	1	Mainly firewood (purchase or collected)	Yes	No	No	No	Yes	No	No	No	No	Yes	No	No	Yes	No	0	0	0	0	0	0	0
Female	5	No	1		26	No			Orthodox	Married	No			1	1	1	No		Covered Well	No		Pit Latrine/traditional pit toilet	Finished roofing Corrugated iron	Rambo/wood	1	No		Mainly firewood (purchase or collected)	Yes	No	No	No	Yes	No	No	No	Yes	Yes	No	No	No	Yes	0	0	0	0	0	0	0
Female	3	Yes	2	60	28	No			Orthodox	Married	Yes	Yes	10th	2	2	2	No		Covered Well	No		Pit Latrine/traditional pit toilet	Finished roofing Corrugated iron	Rambo/wood	2	No		Mainly firewood (purchase or collected)	Yes	No	Yes	No	Yes	No	No	No	No	Yes	No	No	Yes	Yes	0	0	0	0	0	0	0
Male	14	Yes	4	5	35	No			Orthodox	Married	Yes	Yes	6th	5	5	6	No		Piped outside compound	No		Pit Latrine/traditional pit toilet	Finished roofing Corrugated iron	Rambo/wood	1	Yes	1.5	Mainly firewood (purchase or collected)	Yes	No	Yes	Yes	Yes	No	No	Yes	Yes	Yes	No	No	Yes	No	0	0	1	0	0	0	0
Male	2	Yes	2	36	30	No			Orthodox	Married	Yes	Yes	5th	2	2	2	No		Protected Spring	No		Pit Latrine/traditional pit toilet	Finished roofing Corrugated iron	Rambo/wood	2	Yes	1	Mainly firewood (purchase or collected)	Yes	No	No	No	Yes	No	No	No	No	Yes	No	No	Yes	Yes	1	0	0	1	0	0	0
Male	6	No	1		25	Yes	Yes	8th	Orthodox	Married	No			1	1	1	No		Piped outside compound	No		Pit Latrine/traditional pit toilet	Finished roofing Corrugated iron	Rambo/wood	0	Yes	0.5	Mainly firewood (purchase or collected)	Yes	No	Yes	No	Yes	No	No	No	No	Yes	No	No	No	No	0	0	0	0	0	0	0
Male	13	Yes	2	6	30	Yes	Yes	12th	Orthodox	Married	Yes	Yes	9th	2	2	2	No		Piped outside compound	No		Pit Latrine/traditional pit toilet	Finished roofing Corrugated iron	Rambo/wood	0	No		Mainly firewood (purchase or collected)	Yes	No	No	Yes	Yes	No	No	Yes	Yes	Yes	No	No	Yes	No	4	0	0	0	0	0	0
Male	9	Yes	4	48	28	No			Orthodox	Married	Yes	Yes	1st	4	4	4	No		Protected Spring	No		No facility/Bush/Field	Finished roofing Corrugated iron	Rambo/wood	1	Yes	0.5	Mainly firewood (purchase or collected)	Yes	No	No	No	Yes	No	No	Yes	Yes	Yes	No	Yes	Yes	Yes	0	0	0	0	0	0	0
Female	3	Yes	4	48	30	Yes	Yes	2nd	Orthodox	Married	No			4	4	4	Yes	1	Protected Spring	No		No facility/Bush/Field	Finished roofing Corrugated iron	Rambo/wood	1	Yes	0.75	Mainly firewood (purchase or collected)	Yes	No	No	No	Yes	No	No	Yes	Yes	Yes	No	No	Yes	Yes	0	0	0	1	0	0	0
Male	8	Yes	1		27	No			Orthodox	Married	No			1	1	1	No		Protected Spring	No		Pit Latrine/traditional pit toilet	Finished roofing Corrugated iron	Rambo/wood	1	No		Mainly firewood (purchase or collected)	Yes	No	No	No	Yes	No	No	No	No	No	No	No	No	No	0	0	0	0	0	0	0
Female	11	Yes	2	9	30	No			Orthodox	Married	Yes	Yes	University/college degree or higher	3	3	3	Yes	1	Piped outside compound	No		Pit Latrine/traditional pit toilet	Finished roofing Corrugated iron	Rambo/wood	1	Yes	1	Mainly firewood (purchase or collected)	Yes	No	No	Yes	Yes	No	No	Yes	Yes	Yes	No	No	Yes	No	0	0	0	0	0	0	0
Female	3	No	1		22	No			Orthodox	Married	No			1	1	1	No		Covered Well	No		Other	Finished roofing Corrugated iron	Rambo/wood	0	No		Mainly firewood (purchase or collected)	Yes	No	No	No	Yes	No	No	No	No	No	No	No	No	No	0	0	0	0	0	0	0
Female	6	Yes	5	50	36	No			Orthodox	Married	No			9	8	5	Yes	1	Piped outside compound	No		Pit Latrine/traditional pit toilet	Finished roofing Corrugated iron	Rambo/wood	2	Yes	0.5	Mainly firewood (purchase or collected)	Yes	No	No	Yes	Yes	Yes	No	Yes	Yes	Yes	No	No	Yes	No	0	0	0	0	0	0	0
Male	9	Yes	2	8	25	Yes	Yes	7th	Orthodox	Married	No			3	2	2	Yes	1	Piped outside compound	No		Pit Latrine/traditional pit toilet	Finished roofing Corrugated iron	Rambo/wood	0	No		Mainly firewood (purchase or collected)	Yes	No	No	Yes	Yes	No	No	Yes	Yes	Yes	No	No	No	No	0	0	0	0	0	0	0
Female	6	Yes	3	6	30	No			Orthodox	Married	No			3	3	3	No		Covered Well	No		No facility/Bush/Field	Finished roofing Corrugated iron	Rambo/wood	1	Yes	1	Mainly firewood (purchase or collected)	Yes	No	No	No	No	No	No	No	No	Yes	No	No	Yes	No	0	0	0	0	0	0	0
Male	3	Yes	5	83	35	Yes	Yes	3rd	Orthodox	Married	No			5	5	5	No		Protected hand pump spring	No		No facility/Bush/Field	Finished roofing Corrugated iron	Rambo/wood	0	Yes	0.75	Mainly firewood (purchase or collected)	Yes	No	No	No	Yes	No	No	No	No	Yes	No	No	Yes	No	3	0	2	1	0	0	0
Female	8	Yes	5	40	28	No			Orthodox	Married	Yes	No	4th	5	6	6	Yes	1	Protected hand pump spring	No		Pit Latrine/traditional pit toilet	Finished roofing Corrugated iron	Rambo/wood	1	Yes	1	Mainly firewood (purchase or collected)	Yes	No	No	No	No	No	No	Yes	Yes	Yes	No	No	Yes	No	5	0	0	1	0	0	0
Female	6	Yes	5	36	30	Yes	No		Orthodox	Married	No			5	5	5	No		Protected Spring	No		Pit Latrine/traditional pit toilet	Finished roofing Corrugated iron	Rambo/wood	2	Yes	1	Mainly firewood (purchase or collected)	Yes	No	No	No	Yes	No	No	No	No	Yes	Yes	No	Yes	Yes	0	0	0	1	0	0	0
Female	2	No	1		22	Yes	Yes	8th	Orthodox	Married	Yes	Yes	8th	1	1	1	No		Piped outside compound	No		Pit Latrine/traditional pit toilet	Finished roofing Corrugated iron	Rambo/wood	1	No		Mainly firewood (purchase or collected)	Yes	No	Yes	No	Yes	No	No	Yes	Yes	Yes	No	No	Yes	No	0	0	0	0	0	0	0
Female	6	Yes	5	3	30	No			Orthodox	Married	No			5	5	5	No		Covered Well	No		Pit Latrine/traditional pit toilet	Finished roofing Corrugated iron	Rambo/wood	0	Yes	1	Mainly firewood (purchase or collected)	Yes	No	No	No	Yes	No	No	No	No	Yes	No	No	Yes	No	0	0	0	1	0	0	0
Female	13	Yes	3	8	28	No			Orthodox	Divorced				4	4	4	Yes	1	Piped outside compound	No		Pit Latrine/traditional pit toilet	Finished roofing Corrugated iron	Rambo/wood	1	No		Mainly firewood (purchase or collected)	Yes	No	No	No	No	No	No	No	Yes	Yes	No	No	No	No	0	0	0	0	0	0	0
Male	3	Yes	2	50	22	Yes	Yes	8th	Orthodox	Married	Yes	Yes	8th	2	2	2	No		Protected hand pump spring	No		Pit Latrine/traditional pit toilet	Finished roofing Corrugated iron	Rambo/wood	1	Yes	1.5	Mainly firewood (purchase or collected)	Yes	Yes	Yes	Yes	Yes	No	No	Yes	Yes	Yes	No	No	Yes	No	3	0	0	1	0	0	0
Female	14	Yes	6	130	40	Yes	Yes	6th	Orthodox	Married	No			8	8	8	No		Protected hand pump spring	No		Pit Latrine/traditional pit toilet	Finished roofing Corrugated iron	Rambo/wood	2	Yes	3	Mainly firewood (purchase or collected)	Yes	No	Yes	No	Yes	No	No	No	No	Yes	No	No	Yes	Yes	20	0	1	1	0	0	0
Male	13	Yes	2	59	20	Yes	Yes	3rd	Orthodox	Married	No			2	2	2	No		Protected Spring	No		Pit Latrine/traditional pit toilet	Finished roofing Corrugated iron	Rambo/wood	1	No		Mainly firewood (purchase or collected)	No	No	No	No	Yes	No	No	No	No	Yes	No	No	Yes	No	0	0	0	0	0	0	0
Female	8	Yes	6	3	25	No			Orthodox	Married	No			6	6	6	No		Covered Well	No		Pit Latrine/traditional pit toilet	Finished roofing Corrugated iron	Rambo/wood	0	Yes	1	Mainly firewood (purchase or collected)	Yes	No	No	No	Yes	No	No	No	No	No	No	No	Yes	No	0	4	1	0	0	0	0
Female	3	No	1		25	No			Orthodox	Married	Yes	Yes	8th	1	1	1	No		Protected Spring	No		Pit Latrine/traditional pit toilet	Finished roofing Corrugated iron	Rambo/wood	1	No		Mainly firewood (purchase or collected)	Yes	No	No	No	Yes	No	No	Yes	No	Yes	No	No	Yes	Yes	6	0	0	0	0	0	0
Female	14	Yes	4	8	24	No			Orthodox	Married	No			4	4	4	No		Piped outside compound	No		Pit Latrine/traditional pit toilet	Finished roofing Corrugated iron	Rambo/wood	1	Yes	0.5	Mainly firewood (purchase or collected)	Yes	No	No	No	Yes	No	No	Yes	Yes	Yes	No	No	Yes	No	4	0	0	0	0	0	0
Female	5	Yes	8	5	30	No			Orthodox	Married	Yes	Yes	4th	9	8	8	Yes	1	Covered Well	No		Pit Latrine/traditional pit toilet	Finished roofing Corrugated iron	Rambo/wood	1	Yes	1	Mainly firewood (purchase or collected)	Yes	No	No	No	Yes	No	No	No	Yes	Yes	No	No	Yes	No	3	0	0	0	0	1	0
Female	9	Yes	3	48	25	Yes	Yes	6th	Orthodox	Married	No			3	3	3	No		Protected Spring	No		Pit Latrine/traditional pit toilet	Finished roofing Corrugated iron	Rambo/wood	0	Yes	1	Mainly firewood (purchase or collected)	No	No	No	No	Yes	No	No	No	No	Yes	No	No	Yes	No	0	0	0	1	0	0	0
Female	3	Yes	2	36	20	No			Orthodox	Married	No			2	2	2	No		Protected hand pump spring	No		Pit Latrine/traditional pit toilet	Finished roofing Corrugated iron	Rambo/wood	1	No		Mainly firewood (purchase or collected)	Yes	No	No	Yes	Yes	No	No	No	No	Yes	No	No	Yes	Yes	0	0	0	0	0	0	0
Female	5	No	1		27	Yes	Yes	8th	Orthodox	Married	Yes	Yes	6th	1	1	1	No		Piped outside compound	No		Pit Latrine/traditional pit toilet	Finished roofing Corrugated iron	Rambo/wood	0	Yes	1	Mainly firewood (purchase or collected)	Yes	No	Yes	Yes	Yes	No	No	Yes	Yes	Yes	No	No	No	No	0	0	0	0	0	0	0
Female	4	Yes	6	36	38	No			Orthodox	Married	No			6	6	6	No		Covered Well	No		No facility/Bush/Field	Finished roofing Corrugated iron	Rambo/wood	1	Yes	1	Mainly firewood (purchase or collected)	Yes	No	No	No	No	No	No	No	No	Yes	No	No	No	Yes	0	0	0	0	0	0	0
Female	8	No	1		20	Yes	Yes	4th	Orthodox	Married	Yes	Yes	10th	1	1	1	No		Covered Well	No		Pit Latrine/traditional pit toilet	Finished roofing Corrugated iron	Rambo/wood	0	No		Mainly firewood (purchase or collected)	Yes	No	No	No	Yes	No	No	No	No	No	No	No	No	No	0	0	0	0	0	0	0
Female	9	Yes	2	87	24	Yes	Yes	9th	Orthodox	Married	Yes	Yes	10th	5	2	2	Yes	3	Protected hand pump spring	No		Pit Latrine/traditional pit toilet	Finished roofing Corrugated iron	Rambo/wood	1	No		Mainly firewood (purchase or collected)	Yes	No	Yes	No	Yes	No	No	Yes	Yes	Yes	No	No	No	Yes	0	0	0	0	0	0	0
Male	3	Yes	2	18	30	No			Orthodox	Married	Yes	Yes	8th	2	2	2	No		Protected Spring	No		Pit Latrine/traditional pit toilet	Finished roofing Corrugated iron	Rambo/wood	2	No		Mainly firewood (purchase or collected)	Yes	No	No	No	Yes	No	No	No	No	Yes	No	No	Yes	Yes	0	0	0	1	0	0	0
Female	3	Yes	6	31	36	No			Orthodox	Married	Yes	Yes	6th	6	6	6	No		Covered Well	No		Pit Latrine/traditional pit toilet	Finished roofing Corrugated iron	Rambo/wood	2	Yes	1.25	Mainly firewood (purchase or collected)	Yes	No	No	Yes	Yes	No	No	Yes	Yes	Yes	No	No	Yes	Yes	0	0	0	0	0	0	0
Male	10	Yes	6	48	40	No			Orthodox	Married	No			6	6	6	No		Protected hand pump spring	No		Pit Latrine/traditional pit toilet	Finished roofing Corrugated iron	Rambo/wood	1	Yes	1	Mainly firewood (purchase or collected)	Yes	No	No	No	Yes	No	No	Yes	Yes	No	No	No	No	No	0	0	0	0	0	0	0
Female	10	Yes	5	47	37	No			Orthodox	Married	No			5	5	5	No		Protected Spring	No		Pit Latrine/traditional pit toilet	Finished roofing Corrugated iron	Rambo/wood	1	Yes	1	Mainly firewood (purchase or collected)	Yes	No	No	No	Yes	No	No	Yes	Yes	Yes	No	No	Yes	No	3	0	0	0	0	0	0
Female	10	Yes	5	59	35	No			Orthodox	Married	No			5	5	5	No		Protected Spring	No		Pit Latrine/traditional pit toilet	Finished roofing Corrugated iron	Rambo/wood	2	Yes	1	Mainly firewood (purchase or collected)	Yes	No	No	No	Yes	No	No	No	Yes	Yes	No	No	Yes	Yes	3	0	0	0	0	0	0
Male	6	Yes	3	3	30	No			Orthodox	Married	Yes	Yes	5th	3	3	3	No		Piped outside compound	No		Pit Latrine/traditional pit toilet	Finished roofing Corrugated iron	Rambo/wood	1	Yes	2	Mainly firewood (purchase or collected)	Yes	No	Yes	No	Yes	No	No	Yes	Yes	Yes	No	No	Yes	No	3	0	0	0	0	0	0
Female	3	Yes	2	4	26	Yes	Yes	2nd	Orthodox	Married	No			2	2	2	No		Covered Well	No		Pit Latrine/traditional pit toilet	Finished roofing Corrugated iron	Rambo/wood	0	Yes	1	Mainly firewood (purchase or collected)	Yes	No	No	No	No	No	No	No	No	No	No	No	Yes	No	0	0	0	0	0	0	0
Male	12	Yes	6	60	34	Yes	Yes	6th	Orthodox	Married	No			6	6	6	No		Protected Spring	No		Pit Latrine/traditional pit toilet	Finished roofing Corrugated iron	Rambo/wood	2	Yes	2	Mainly firewood (purchase or collected)	No	No	No	No	Yes	No	No	No	No	Yes	No	No	Yes	Yes	10	0	1	1	0	0	0
Male	4	No	1		26	Yes	Yes	University/college degree or higher	Orthodox	Married	Yes	Yes	University/college degree or higher	1	1	1	No		Covered Well	No		Pit Latrine/traditional pit toilet	Finished roofing Corrugated iron	Rambo/wood	0	No		Mainly firewood (purchase or collected)	Yes	No	No	No	Yes	No	No	Yes	Yes	No	No	No	No	No	0	0	0	0	0	0	0
Female	8	Yes	6	36	35	No			Orthodox	Married	No			7	7	7	Yes	1	River	No		Pit Latrine/traditional pit toilet	Finished roofing Corrugated iron	Rambo/wood	1	Yes	0.75	Mainly firewood (purchase or collected)	Yes	No	No	No	Yes	No	No	No	No	No	No	No	Yes	No	4	0	0	1	0	0	0
Male	4	Yes	2	120	27	No			Orthodox	Married	No			2	2	2	No		Covered Well	No		Pit Latrine/traditional pit toilet	Finished roofing Corrugated iron	Rambo/wood	1	No		Mainly firewood (purchase or collected)	Yes	No	No	No	No	No	No	No	Yes	No	No	No	No	Yes	0	0	0	0	0	0	0
Male	3	Yes	2	2	25	Yes	Yes	7th	Orthodox	Married	No			3	3	3	Yes	1	Covered Well	No		Pit Latrine/traditional pit toilet	Finished roofing Corrugated iron	Rambo/wood	1	Yes	1.5	Mainly firewood (purchase or collected)	Yes	No	No	No	Yes	No	No	No	Yes	Yes	No	No	Yes	No	0	0	2	0	0	0	0
Male	6	Yes	4	59	35	Yes	Yes	3rd	Orthodox	Married	Yes	Yes	8th	4	4	4	No		Protected Spring	No		No facility/Bush/Field	Finished roofing Corrugated iron	Rambo/wood	1	Yes	0.5	Mainly firewood (purchase or collected)	No	No	Yes	No	No	No	No	No	No	Yes	Yes	No	Yes	No	2	0	0	0	0	0	0
Male	8	Yes	5	36	27	No			Orthodox	Married	Yes	Yes	5th	5	5	5	No		Protected Spring	No		No facility/Bush/Field	Finished roofing Corrugated iron	Rambo/wood	2	No		Mainly firewood (purchase or collected)	No	No	No	No	Yes	No	No	No	No	Yes	No	No	Yes	Yes	0	0	0	0	0	0	0
Female	12	Yes	2	12	30	No			Orthodox	Married	No			2	2	2	No		Covered Well	No		Pit Latrine/traditional pit toilet	Finished roofing Corrugated iron	Rambo/wood	0	Yes	1	Mainly firewood (purchase or collected)	Yes	No	No	No	Yes	No	No	No	Yes	Yes	No	No	Yes	No	1	0	0	0	0	0	0
Male	9	Yes	2	59	24	Yes	Yes	4th	Orthodox	Married	No			2	2	2	No		Protected hand pump spring	No		Pit Latrine/traditional pit toilet	Finished roofing Corrugated iron	Rambo/wood	2	No		Mainly firewood (purchase or collected)	Yes	No	Yes	Yes	No	No	Yes	Yes	Yes	Yes	No	No	No	No	0	0	0	0	0	0	0
Female	6	Yes	7	3	30	No			Orthodox	Married	No			8	8	7	Yes	1	Piped outside compound	No		Pit Latrine/traditional pit toilet	Finished roofing Corrugated iron	Rambo/wood	1	Yes	1	Mainly firewood (purchase or collected)	Yes	No	No	No	Yes	No	No	No	No	Yes	No	No	Yes	No	0	0	0	1	0	0	0
Male	14	Yes	5	36	35	No			Orthodox	Married	No			5	6	6	Yes	1	Protected Spring	No		Pit Latrine/traditional pit toilet	Finished roofing Corrugated iron	Rambo/wood	1	Yes	0.5	Mainly firewood (purchase or collected)	Yes	No	No	No	Yes	No	No	No	Yes	Yes	No	No	Yes	Yes	3	0	0	1	0	0	0
Male	12	Yes	3	36	28	No			Orthodox	Married	No			3	3	3	No		Protected Spring	No		Pit Latrine/traditional pit toilet	Finished roofing Corrugated iron	Rambo/wood	0	Yes	1	Mainly firewood (purchase or collected)	Yes	No	No	No	Yes	No	No	No	Yes	No	No	No	Yes	No	0	0	2	0	0	0	0
Male	14	Yes	6	78	40	Yes	No		Orthodox	Married	Yes	Yes	6th	6	6	6	No		Protected hand pump spring	No		Pit Latrine/traditional pit toilet	Finished roofing Corrugated iron	Rambo/wood	1	Yes	2	Mainly firewood (purchase or collected)	Yes	No	No	Yes	Yes	No	No	Yes	Yes	Yes	No	Yes	No	Yes	0	0	0	0	0	0	0
Female	13	No	1		20	No			Orthodox	Married	Yes	Yes	6th	1	1	1	No		Protected hand pump spring	No		Pit Latrine/traditional pit toilet	Finished roofing Corrugated iron	Rambo/wood	1	No		Mainly firewood (purchase or collected)	Yes	No	No	No	Yes	No	No	No	No	Yes	No	No	Yes	No	0	0	0	1	0	0	0
Female	9	No	1		25	No			Orthodox	Married	Yes	Yes	8th	1	1	1	No		Covered Well	No		Pit Latrine/traditional pit toilet	Finished roofing Corrugated iron	Rambo/wood	1	No		Mainly firewood (purchase or collected)	Yes	No	No	No	Yes	No	No	Yes	Yes	Yes	No	No	Yes	Yes	0	0	0	0	0	0	0
Female	3	Yes	3	36	25	Yes	Yes	9th	Orthodox	Married	Yes	Yes	9th	3	3	3	No		Open Spring	No		Pit Latrine/traditional pit toilet	Finished roofing Corrugated iron	Rambo/wood	1	Yes	1.5	Mainly firewood (purchase or collected)	No	No	No	No	Yes	No	No	No	No	Yes	No	No	Yes	No	0	0	0	1	0	0	0
Female	5	Yes	4	46	35	No			Orthodox	Married	Yes	No	1st	5	5	5	No		Piped outside compound	No		Pit Latrine/traditional pit toilet	Finished roofing Corrugated iron	Rambo/wood	1	No		Mainly firewood (purchase or collected)	Yes	No	Yes	Yes	Yes	No	No	Yes	Yes	Yes	No	No	Yes	No	0	0	0	0	0	0	0
Male	14	Yes	2	70	22	Yes	Yes	6th	Orthodox	Married	Yes	Yes	8th	3	2	2	Yes	1	Protected hand pump spring	No		Pit Latrine/traditional pit toilet	Finished roofing Corrugated iron	Rambo/wood	1	Yes	0.5	Mainly firewood (purchase or collected)	Yes	No	No	No	Yes	No	No	Yes	Yes	Yes	No	No	Yes	Yes	0	0	0	0	0	0	0
Female	11	Yes	2	59	20	No			Orthodox	Married	No			2	2	2	No		Protected hand pump spring	No		Pit Latrine/traditional pit toilet	Finished roofing Corrugated iron	Rambo/wood	1	Yes	1	Crop residue	Yes	No	No	No	Yes	No	No	Yes	Yes	Yes	No	No	Yes	No	3	0	0	0	0	0	0
Female	8	Yes	4	39	35	Yes	Yes	6th	Orthodox	Married	Yes	Yes	5th	4	4	4	No		Protected Spring	No		Pit Latrine/traditional pit toilet	Finished roofing Corrugated iron	Rambo/wood	0	Yes	0.5	Mainly firewood (purchase or collected)	Yes	No	No	No	Yes	No	No	No	No	Yes	No	No	Yes	No	2	0	0	1	0	0	0
Male	9	Yes	4	3	25	No			Orthodox	Married	No			4	4	4	No		Piped outside compound	No		Pit Latrine/traditional pit toilet	Finished roofing Corrugated iron	Rambo/wood	1	Yes	1	Mainly firewood (purchase or collected)	Yes	No	No	No	Yes	No	No	No	No	No	No	No	Yes	No	0	0	0	2	0	0	0
Female	3	Yes	8	96	45	No			Orthodox	Married	Yes	Yes	5th	8	8	8	No		Covered Well	No		Pit Latrine/traditional pit toilet	Finished roofing Corrugated iron	Rambo/wood	2	Yes	2	Mainly firewood (purchase or collected)	Yes	No	No	No	Yes	No	No	Yes	Yes	Yes	No	No	Yes	Yes	0	0	0	1	0	0	0
Male	14	Yes	7	42	35	No			Orthodox	Married	Yes	Yes	5th	7	7	7	No		Protected Spring	No		Pit Latrine/traditional pit toilet	Finished roofing Corrugated iron	Rambo/wood	2	Yes	0.5	Mainly firewood (purchase or collected)	Yes	No	No	No	Yes	No	No	No	No	Yes	No	Yes	Yes	Yes	0	0	0	1	0	0	0
Female	10	Yes	6	106	30	No			Orthodox	Married	No			6	6	6	No		Protected Spring	No		No facility/Bush/Field	Finished roofing Corrugated iron	Rambo/wood	2	Yes	1	Mainly firewood (purchase or collected)	Yes	No	Yes	No	No	No	No	Yes	No	Yes	No	No	Yes	Yes	7	0	2	1	0	0	0
Male	8	Yes	2	60	25	Yes	Yes	6th	Orthodox	Married	No			2	2	2	No		Protected hand pump spring	No		Pit Latrine/traditional pit toilet	Finished roofing Corrugated iron	Rambo/wood	1	Yes	0.5	Mainly firewood (purchase or collected)	Yes	No	No	Yes	Yes	No	No	Yes	Yes	Yes	No	No	No	Yes	0	0	0	0	0	0	0
Male	4	No	1		20	Yes	Yes	8th	Orthodox	Married	Yes	Yes	10th	1	1	1	No		Piped outside compound	No		No facility/Bush/Field	Finished roofing Corrugated iron	Rambo/wood	1	No		Mainly firewood (purchase or collected)	Yes	No	No	No	Yes	No	No	Yes	Yes	Yes	No	No	No	Yes	0	0	0	0	0	0	0
Female	4	Yes	2	72	21	Yes	Yes	8th	Orthodox	Married	Yes	Yes	8th	2	2	2	No		Protected hand pump spring	No		Pit Latrine/traditional pit toilet	Finished roofing Corrugated iron	Rambo/wood	2	Yes	1	Mainly firewood (purchase or collected)	Yes	No	No	Yes	Yes	No	No	Yes	Yes	Yes	No	No	Yes	Yes	0	0	0	0	0	0	0
Male	9	Yes	6	6	35	No			Orthodox	Married	Yes	Yes	7th	6	6	6	No		Covered Well	No		Pit Latrine/traditional pit toilet	Finished roofing Corrugated iron	Rambo/wood	0	Yes	1	Mainly firewood (purchase or collected)	Yes	No	Yes	No	Yes	No	No	No	No	Yes	No	No	Yes	No	9	0	0	0	0	0	0
Male	6	Yes	2	4	22	Yes	Yes	5th	Orthodox	Married	Yes	Yes	8th	3	2	2	Yes	1	Covered Well	No		Other	Finished roofing Corrugated iron	Rambo/wood	0	No		Mainly firewood (purchase or collected)	Yes	No	No	Yes	Yes	No	No	No	Yes	Yes	No	No	Yes	No	0	0	0	0	0	0	0
Female	5	Yes	3	5	25	No			Orthodox	Married	Yes	Yes	8th	3	3	3	No		Piped outside compound	No		Pit Latrine/traditional pit toilet	Finished roofing Corrugated iron	Rambo/wood	1	No		Mainly firewood (purchase or collected)	Yes	No	No	Yes	Yes	No	No	Yes	Yes	Yes	No	No	No	No	0	0	0	0	0	0	0
Female	6	Yes	2	6	23	No			Orthodox	Married	No			2	2	2	No		Piped outside compound	No		Pit Latrine/traditional pit toilet	Finished roofing Corrugated iron	Rambo/wood	0	Yes	0.5	Mainly firewood (purchase or collected)	Yes	No	Yes	No	Yes	No	No	Yes	Yes	Yes	No	No	Yes	No	0	0	2	1	0	0	0
Female	6	Yes	3	5	25	No			Orthodox	Widowed				3	3	3	No		Piped outside compound	No		Pit Latrine/traditional pit toilet	Finished roofing Corrugated iron	Rambo/wood	0	No		Mainly firewood (purchase or collected)	Yes	No	No	No	Yes	No	No	No	Yes	No	No	No	No	No	0	0	0	0	0	0	0
Male	14	Yes	2	54	26	No			Orthodox	Married	Yes	Yes	4th	2	2	2	No		Piped outside compound	No		Pit Latrine/traditional pit toilet	Finished roofing Corrugated iron	Rambo/wood	1	No		Mainly firewood (purchase or collected)	Yes	No	No	No	Yes	No	No	Yes	Yes	Yes	No	No	Yes	No	1	0	0	0	0	0	0
Female	14	Yes	2	7	25	Yes	Yes	9th	Orthodox	Married	No			2	2	2	No		Covered Well	No		Pit Latrine/traditional pit toilet	Finished roofing Corrugated iron	Rambo/wood	0	Yes	1	Mainly firewood (purchase or collected)	Yes	No	No	Yes	Yes	No	No	Yes	Yes	Yes	No	No	No	No	0	0	0	0	0	0	0
Female	12	No	1		20	Yes	Yes	8th	Orthodox	Married	Yes	Yes	8th	1	1	1	No		Protected hand pump spring	No		Pit Latrine/traditional pit toilet	Finished roofing Corrugated iron	Rambo/wood	1	No		Mainly firewood (purchase or collected)	Yes	No	No	No	Yes	No	No	No	No	Yes	No	No	No	Yes	0	0	0	0	0	0	0
Female	7	Yes	5	48	35	No			Orthodox	Married	No			7	5	5	No		Protected Spring	No		Pit Latrine/traditional pit toilet	Finished roofing Corrugated iron	Rambo/wood	2	Yes	1	Mainly firewood (purchase or collected)	Yes	No	No	No	Yes	No	No	No	No	Yes	No	No	Yes	Yes	2	0	0	1	0	0	0
Male	2	Yes	6	3	38	No			Orthodox	Married	Yes	No	1st	6	6	6	No		River	No		Pit Latrine/traditional pit toilet	Finished roofing Corrugated iron	Rambo/wood	1	Yes	1.5	Mainly firewood (purchase or collected)	Yes	Yes	No	No	Yes	No	No	Yes	Yes	Yes	No	No	Yes	No	1	0	0	1	0	0	0
Female	14	Yes	6	36	35	Yes	No		Orthodox	Married	No			6	6	6	No		River	No		No facility/Bush/Field	Finished roofing Corrugated iron	Rambo/wood	1	Yes	0.75	Mainly firewood (purchase or collected)	Yes	No	No	No	Yes	No	No	No	No	Yes	No	No	No	No	0	0	0	0	0	0	0
Female	6	No	1		35	No			Orthodox	Married	No			1	1	1	No		Protected Spring	No		Pit Latrine/traditional pit toilet	Finished roofing Corrugated iron	Rambo/wood	1	No		Mainly firewood (purchase or collected)	Yes	No	No	No	Yes	No	No	Yes	Yes	Yes	No	No	Yes	Yes	0	0	0	1	0	0	0
Female	12	No	1		18	Yes	Yes	8th	Orthodox	Married	Yes	Yes	8th	1	1	1	No		Piped outside compound	No		Pit Latrine/traditional pit toilet	Finished roofing Corrugated iron	Rambo/wood	1	Yes	1	Mainly firewood (purchase or collected)	Yes	No	No	No	No	No	No	No	Yes	Yes	No	No	Yes	No	4	0	3	0	0	0	0
Female	12	No	1		18	Yes	Yes	7th	Orthodox	Married	Yes	Yes	6th	1	1	1	No		Covered Well	No		Pit Latrine/traditional pit toilet	Finished roofing Corrugated iron	Rambo/wood	1	Yes	0.5	Mainly firewood (purchase or collected)	Yes	No	Yes	Yes	No	No	No	Yes	Yes	Yes	No	No	No	Yes	0	0	0	0	0	0	0
Female	12	Yes	3	82	28	Yes	Yes	10th	Orthodox	Married	Yes	Yes	6th	3	3	3	No		Covered Well	No		Pit Latrine/traditional pit toilet	Finished roofing Corrugated iron	Rambo/wood	2	No		Mainly firewood (purchase or collected)	Yes	No	No	Yes	Yes	No	No	Yes	Yes	Yes	No	No	No	No	0	0	0	0	0	0	0
Male	12	No	1		23	Yes	Yes	8th	Orthodox	Married	Yes	Yes	8th	1	1	1	No		Protected Spring	No		Pit Latrine/traditional pit toilet	Finished roofing Corrugated iron	Rambo/wood	2	No		Mainly firewood (purchase or collected)	Yes	No	No	No	Yes	No	No	No	No	Yes	No	No	Yes	Yes	0	0	0	1	0	0	0
Female	6	No	1		18	No			Orthodox	Married	Yes	Yes	4th	1	1	1	No		Covered Well	No		Other	Finished roofing Corrugated iron	Rambo/wood	0	No		Mainly firewood (purchase or collected)	Yes	No	No	No	Yes	No	No	No	Yes	No	No	No	No	No	0	0	0	0	0	0	0
Female	4	No	1		20	Yes	Yes	3rd	Orthodox	Married	No			1	1	1	No		Protected hand pump spring	No		Pit Latrine/traditional pit toilet	Finished roofing Corrugated iron	Rambo/wood	1	No		Mainly firewood (purchase or collected)	Yes	No	No	No	Yes	No	No	No	No	No	Yes	No	Yes	Yes	0	0	0	0	0	0	0
Male	6	Yes	5	48	35	No			Orthodox	Married	No			5	5	5	No		Protected Spring	No		Pit Latrine/traditional pit toilet	Finished roofing Corrugated iron	Rambo/wood	2	Yes	2	Mainly firewood (purchase or collected)	Yes	No	No	Yes	Yes	No	No	Yes	Yes	Yes	No	No	Yes	Yes	2	0	0	1	0	0	0
Female	7	Yes	5	3	30	No			Orthodox	Married	No			5	5	5	No		Protected hand pump spring	No		Pit Latrine/traditional pit toilet	Finished roofing Corrugated iron	Rambo/wood	1	Yes	4	Mainly firewood (purchase or collected)	Yes	No	No	No	Yes	No	No	Yes	Yes	Yes	No	No	Yes	No	5	0	0	1	0	0	0
Female	2	Yes	3	5	25	No			Orthodox	Married	Yes	Yes	7th	3	3	3	Yes	1	Piped outside compound	No		No facility/Bush/Field	Finished roofing Corrugated iron	Rambo/wood	0	Yes	1	Mainly firewood (purchase or collected)	Yes	No	No	No	Yes	No	No	No	No	No	No	No	Yes	No	0	0	0	2	0	0	0
Male	5	Yes	5	3	25	No			Orthodox	Married	No			5	5	5	No		Protected Spring	No		No facility/Bush/Field	Finished roofing Corrugated iron	Rambo/wood	0	Yes	1.2	Mainly firewood (purchase or collected)	Yes	No	No	No	Yes	No	No	No	No	Yes	No	No	Yes	No	0	0	1	4	0	0	0
Female	14	Yes	2	3	25	No			Orthodox	Married	No			2	2	2	No		Open Spring	No		No facility/Bush/Field	Finished roofing Corrugated iron	Rambo/wood	0	Yes	0.5	Mainly firewood (purchase or collected)	Yes	No	No	No	No	No	No	No	No	Yes	No	No	Yes	No	0	0	0	0	0	0	0
Male	2	Yes	5	5	35	No			Muslim	Married	No			5	5	5	No		Open Spring	No		Pit Latrine/traditional pit toilet	Finished roofing Corrugated iron	Rambo/wood	1	Yes	1	Mainly firewood (purchase or collected)	Yes	No	No	No	Yes	No	No	No	No	Yes	No	No	Yes	No	0	0	0	0	0	0	0
Female	8	Yes	4	4	35	No			Orthodox	Married	No			4	4	4	No		Protected Spring	No		No facility/Bush/Field	Finished roofing Corrugated iron	Rambo/wood	0	Yes	1	Mainly firewood (purchase or collected)	No	No	No	No	No	No	No	No	No	No	No	No	Yes	No	0	1	2	1	0	0	0
Male	9	Yes	5	2	30	No			Orthodox	Married	No			5	5	5	No		Piped outside compound	No		Pit Latrine/traditional pit toilet	Finished roofing Corrugated iron	Rambo/wood	1	No		Mainly firewood (purchase or collected)	Yes	No	No	No	Yes	No	No	No	No	Yes	No	No	Yes	No	0	0	0	0	0	0	0
Female	6	Yes	2	3	27	Yes	Yes	10th	Orthodox	Married	Yes	Yes	9th	2	2	2	No		Open Spring	No		No facility/Bush/Field	Finished roofing Corrugated iron	Rambo/wood	1	Yes	1	Mainly firewood (purchase or collected)	Yes	No	No	No	Yes	No	No	Yes	Yes	Yes	No	No	Yes	Yes	0	0	0	0	0	1	0
Male	10	No	1		20	Yes	Yes	6th	Orthodox	Married	No			1	1	1	No		Protected Spring	No		No facility/Bush/Field	Finished roofing Corrugated iron	Rambo/wood	0	No		Mainly firewood (purchase or collected)	Yes	No	No	No	Yes	No	No	No	No	No	No	No	Yes	No	0	0	0	0	0	0	0
Female	6	Yes	1		25	Yes	Yes	8th	Orthodox	Married	Yes	Yes	6th	1	1	1	No		Protected hand pump spring	No		No facility/Bush/Field	Finished roofing Corrugated iron	Rambo/wood	0	No		Mainly firewood (purchase or collected)	Yes	No	No	No	Yes	No	No	Yes	No	No	No	No	Yes	No	12	0	0	1	0	0	0
Male	3	Yes	3	2	30	No			Orthodox	Married	No			3	3	3	No		Piped outside compound	No		No facility/Bush/Field	Finished roofing Corrugated iron	Rambo/wood	0	Yes	1	Mainly firewood (purchase or collected)	No	No	No	No	Yes	No	No	No	No	No	No	No	Yes	No	0	0	0	0	0	0	0
Male	14	Yes	5	50	30	No			Orthodox	Married	Yes	No	3rd	5	5	5	Yes	1	Protected hand pump spring	No		No facility/Bush/Field	Finished roofing Corrugated iron	Rambo/wood	1	Yes	1.5	Crop residue	Yes	No	No	No	Yes	No	No	No	No	No	No	No	Yes	No	4	0	0	0	0	0	0
Female	10	Yes	8	3	44	No			Orthodox	Married	No			9	8	8	Yes	1	Open Spring	No		No facility/Bush/Field	Finished roofing Corrugated iron	Rambo/wood	1	Yes	1	Mainly firewood (purchase or collected)	Yes	No	No	No	Yes	No	No	Yes	Yes	Yes	No	No	Yes	Yes	0	0	0	0	0	0	0
Male	12	Yes	1		18	Yes	Yes	5th	Orthodox	Married	No			1	1	1	No		Protected Spring	No		No facility/Bush/Field	Wood planks	Rambo/wood	0	No		Mainly firewood (purchase or collected)	Yes	No	No	No	No	No	No	No	No	No	No	No	Yes	No	3	0	0	0	0	0	0
Female	6	Yes	3	54	28	No			Orthodox	Married	Yes	Yes	3rd	3	3	3	No		Protected hand pump spring	No		Pit Latrine/traditional pit toilet	Finished roofing Corrugated iron	Rambo/wood	0	No		Mainly firewood (purchase or collected)	Yes	No	No	No	Yes	No	No	No	No	Yes	No	No	Yes	No	10	0	0	1	0	0	0
Female	6	Yes	5	3	35	No			Orthodox	Married	No			5	5	5	No		Piped outside compound	No		No facility/Bush/Field	Finished roofing Corrugated iron	Rambo/wood	0	No		Mainly firewood (purchase or collected)	Yes	No	No	No	Yes	No	No	No	No	No	No	No	Yes	No	6	0	0	1	0	0	0
Male	10	Yes	7	50	32	No			Orthodox	Married	Yes	Yes	3rd	7	7	7	No		Protected hand pump spring	No		Pit Latrine/traditional pit toilet	Finished roofing Corrugated iron	Rambo/wood	0	Yes	0.5	Crop residue	Yes	No	No	No	Yes	No	No	No	No	Yes	No	No	Yes	No	4	0	3	0	0	0	0
Female	4	Yes	6	46	36	No			Orthodox	Married	No			6	6	6	No		Protected hand pump spring	No		No facility/Bush/Field	Finished roofing Corrugated iron	Rambo/wood	0	No		Mainly firewood (purchase or collected)	Yes	No	No	No	Yes	No	No	No	No	Yes	No	No	Yes	No	0	0	0	1	0	0	0
Female	9	Yes	4	3	35	No			Orthodox	Married	No			4	4	4	No		Open Spring	No		No facility/Bush/Field	Finished roofing Corrugated iron	Rambo/wood	0	Yes	0.5	Mainly firewood (purchase or collected)	Yes	No	No	No	No	No	No	No	No	No	No	Yes	Yes	Yes	0	0	0	0	0	1	0
Female	14	Yes	4	3	30	No			Orthodox	Married	Yes	No	3rd	4	4	4	No		River	No		No facility/Bush/Field	Finished roofing Corrugated iron	Rambo/wood	0	No		Mainly firewood (purchase or collected)	No	No	No	No	No	No	No	No	No	No	No	Yes	No	Yes	0	0	0	0	0	0	0
Male	9	Yes	4	3	20	No			Orthodox	Married	No			4	4	4	No		Protected Spring	No		No facility/Bush/Field	Finished roofing Corrugated iron	Rambo/wood	0	Yes	1.2	Mainly firewood (purchase or collected)	Yes	No	No	No	Yes	No	No	No	No	Yes	No	No	Yes	No	2	0	0	1	0	0	0
Male	14	Yes	1		24	Yes	Yes	10th	Orthodox	Married	Yes	Yes	10th	1	1	1	No		Open Spring	No		Pit Latrine/traditional pit toilet	Finished roofing Corrugated iron	Rambo/wood	1	No		Mainly firewood (purchase or collected)	Yes	No	No	No	Yes	No	No	Yes	No	Yes	No	No	No	No	0	0	0	0	0	0	0
Female	2	Yes	2	3	24	Yes	Yes	6th	Orthodox	Married	No			2	2	2	No		Piped outside compound	No		Pit Latrine/traditional pit toilet	Finished roofing Corrugated iron	Rambo/wood	1	Yes	2	Mainly firewood (purchase or collected)	Yes	No	No	No	No	No	No	Yes	Yes	Yes	No	No	Yes	No	10	0	0	2	0	0	0
Female	2	Yes	5	52	34	No			Orthodox	Married	No			5	5	5	No		Open Spring	No		Pit Latrine/traditional pit toilet	Finished roofing Corrugated iron	Rambo/wood	0	Yes	0.5	Mainly firewood (purchase or collected)	Yes	No	No	No	Yes	No	No	Yes	Yes	Yes	No	No	Yes	No	0	0	2	1	0	0	0
Male	10	Yes	5	4	30	No			Orthodox	Married	No			5	6	6	No		Open Spring	No		No facility/Bush/Field	Finished roofing Corrugated iron	Rambo/wood	0	Yes	1	Mainly firewood (purchase or collected)	Yes	No	No	No	Yes	No	No	Yes	Yes	Yes	No	No	No	Yes	0	0	0	0	0	0	0
		Yes	2	3	38	No			Orthodox	Married	No			2	2	2	No		Protected hand pump spring	No		No facility/Bush/Field	Finished roofing Corrugated iron	No walls	1	Yes	4	Mainly firewood (purchase or collected)	No	No	No	No	No	No	No	No	No	Yes	No	No	Yes	No	9	0	0	1	0	0	0
Male	12	Yes	5	4	35	No			Orthodox	Married	No			7	6	6	Yes	1	Protected Spring	No		No facility/Bush/Field	Finished roofing Corrugated iron	Rambo/wood	0	Yes	4	Mainly firewood (purchase or collected)	Yes	No	Yes	No	Yes	No	No	No	No	Yes	No	No	Yes	No	0	0	0	1	0	0	0
Female	13	Yes	5	4	35	No			Orthodox	Married	No			5	5	5	No		Protected Spring	No		No facility/Bush/Field	Finished roofing Corrugated iron	Rambo/wood	0	Yes	0.5	Mainly firewood (purchase or collected)	Yes	No	No	No	No	No	No	No	No	No	No	No	Yes	No	0	3	0	2	0	0	0
Male	10	Yes	7	29	32	No			Orthodox	Married	No			8	8	7	No		Protected hand pump spring	No		Pit Latrine/traditional pit toilet	Finished roofing Corrugated iron	Rambo/wood	0	Yes	0.5	Mainly firewood (purchase or collected)	No	No	Yes	No	Yes	No	No	No	No	Yes	No	No	Yes	No	0	0	0	1	0	0	0
Male	8	Yes	5	36	31	No			Orthodox	Married	No			5	5	5	No		Protected hand pump spring	No		Pit Latrine/traditional pit toilet	Finished roofing Corrugated iron	Rambo/wood	0	Yes	1	Mainly firewood (purchase or collected)	Yes	No	No	Yes	Yes	No	No	No	No	Yes	No	No	Yes	No	5	0	0	3	0	0	0
Female	3	Yes	6	3	38	No			Orthodox	Married	No			7	7	7	No		Protected hand pump spring	No		Pit Latrine/traditional pit toilet	Finished roofing Corrugated iron	Rambo/wood	1	Yes	2	Mainly firewood (purchase or collected)	Yes	No	No	No	Yes	No	No	Yes	Yes	Yes	No	No	Yes	No	3	0	0	0	0	0	0
Male	12	Yes	7	3	35	No			Orthodox	Married	No			7	7	7	No		River	No		Pit Latrine/traditional pit toilet	Finished roofing Corrugated iron	Rambo/wood	0	No		Mainly firewood (purchase or collected)	Yes	No	No	No	No	No	No	No	No	No	No	Yes	Yes	Yes	0	0	0	0	0	0	0
Female	10	Yes	5	2	30	No			Orthodox	Married	Yes	Yes	5th	5	5	5	No		Piped outside compound	No		Pit Latrine/traditional pit toilet	Finished roofing Corrugated iron	Rambo/wood	1	Yes	1.5	Mainly firewood (purchase or collected)	Yes	No	Yes	No	Yes	No	No	Yes	Yes	Yes	No	No	Yes	No	0	0	0	2	0	0	0
Male	10	Yes	6	70	41	No			Orthodox	Married	Yes	No	1st	6	6	6	No		Protected hand pump spring	No		Pit Latrine/traditional pit toilet	Finished roofing Corrugated iron	Rambo/wood	0	Yes	0.5	Mainly firewood (purchase or collected)	Yes	No	No	No	Yes	No	No	No	No	Yes	No	No	Yes	No	0	10	0	2	0	0	0
Female	14	Yes	1		21	Yes	Yes	10th	Orthodox	Married	Yes	Yes	5th	1	1	1	No		Protected hand pump spring	No		Pit Latrine/traditional pit toilet	Finished roofing Corrugated iron	Rambo/wood	0	Yes	5	Mainly firewood (purchase or collected)	Yes	No	No	No	Yes	No	No	Yes	Yes	Yes	No	No	Yes	No	0	0	0	1	0	0	0
Female	11	Yes	6	2	40	No			Orthodox	Married	No			10	8	8	Yes	2	Protected Spring	No		No facility/Bush/Field	Finished roofing Corrugated iron	Rambo/wood	0	Yes	1.2	Mainly firewood (purchase or collected)	Yes	No	No	No	No	No	No	No	No	Yes	No	No	Yes	No	3	0	0	1	0	0	0
Female	13	Yes	3	3	27	No			Orthodox	Married	Yes	No	3rd	3	3	3	No		River	No		No facility/Bush/Field	Finished roofing Corrugated iron	Rambo/wood	0	No		Mainly firewood (purchase or collected)	Yes	No	No	No	Yes	No	No	No	No	No	No	Yes	Yes	Yes	0	0	2	0	0	0	0
Female	14	Yes	2	9	24	No			Orthodox	Married	No			2	2	2	No		Piped outside compound	No		No facility/Bush/Field	Finished roofing Corrugated iron	Rambo/wood	0	No		Mainly firewood (purchase or collected)	Yes	No	No	No	No	No	No	No	No	No	No	No	Yes	No	0	0	0	0	0	0	0
Male	6	Yes	6	3	30	No			Orthodox	Married	No			7	7	7	No		Open Spring	No		Pit Latrine/traditional pit toilet	Finished roofing Corrugated iron	Rambo/wood	1	No		Mainly firewood (purchase or collected)	Yes	No	No	No	Yes	No	No	No	No	Yes	No	No	Yes	No	0	0	0	1	0	1	0
Male	8	Yes	5	4	38	No			Orthodox	Married	Yes	Yes	3rd	5	5	5	No		Open Spring	No		Pit Latrine/traditional pit toilet	Finished roofing Corrugated iron	Rambo/wood	1	Yes	5	Mainly firewood (purchase or collected)	Yes	No	No	No	No	No	No	Yes	No	Yes	No	No	Yes	No	5	0	2	1	0	0	0
Male	4	Yes	6	3	38	No			Orthodox	Married	No			6	6	6	No		Open Spring	No		Pit Latrine/traditional pit toilet	Finished roofing Corrugated iron	Rambo/wood	1	Yes	1	Mainly firewood (purchase or collected)	Yes	No	No	No	Yes	No	No	No	No	No	No	No	Yes	No	0	0	0	0	0	0	0
Male	7	Yes	6	3	30	No			Orthodox	Married	No			6	6	6	No		Open Spring	No		No facility/Bush/Field	Finished roofing Corrugated iron	Rambo/wood	0	Yes	1	Mainly firewood (purchase or collected)	Yes	No	No	No	Yes	No	No	Yes	Yes	No	No	No	Yes	Yes	0	0	0	0	0	1	0
Female	6	Yes	2	4	23	No			Orthodox	Married	Yes	Yes	5th	2	2	2	No		Protected Spring	No		No facility/Bush/Field	Finished roofing Corrugated iron	Rambo/wood	0	Yes	0.5	Mainly firewood (purchase or collected)	No	No	No	No	Yes	No	No	No	No	No	No	No	Yes	No	0	0	0	1	0	0	0
Male	3	Yes	5	3	30	No			Orthodox	Married	No			5	5	5	No		Piped outside compound	No		Pit Latrine/traditional pit toilet	Finished roofing Corrugated iron	Rambo/wood	1	Yes	0.7	Mainly firewood (purchase or collected)	Yes	No	Yes	No	Yes	No	No	No	No	No	No	No	Yes	No	7	0	0	1	0	0	0
Male	6	Yes	3	4	28	Yes	Yes	9th	Orthodox	Married	Yes	Yes	6th	3	3	3	No		Protected hand pump spring	No		Pit Latrine/traditional pit toilet	Finished roofing Corrugated iron	Rambo/wood	1	Yes	4	Mainly firewood (purchase or collected)	Yes	No	Yes	No	Yes	No	No	Yes	Yes	Yes	No	No	Yes	No	3	0	0	0	0	1	0
Male	10	No	1		18	Yes	Yes	7th	Orthodox	Married	Yes	Yes	11th	1	1	1	No		Open Spring	No		No facility/Bush/Field	Finished roofing Corrugated iron	Rambo/wood	0	No		Mainly firewood (purchase or collected)	Yes	No	No	No	Yes	No	No	No	Yes	Yes	No	No	No	Yes	0	0	0	0	0	0	0
Male	2	Yes	4	4	35	No			Orthodox	Married	Yes	No	3rd	4	4	4	No		Open Spring	No		No facility/Bush/Field	Finished roofing Corrugated iron	Rambo/wood	0	No		Mainly firewood (purchase or collected)	Yes	No	No	No	No	No	No	No	No	No	No	Yes	Yes	Yes	0	0	0	0	0	0	0
Male	7	Yes	2	5	20	Yes	Yes	7th	Orthodox	Married	Yes	Yes	6th	2	2	2	No		Protected Spring	No		No facility/Bush/Field	Finished roofing Corrugated iron	Rambo/wood	0	Yes	1	Mainly firewood (purchase or collected)	Yes	No	No	No	No	No	No	No	No	Yes	No	No	Yes	No	7	0	0	1	0	0	0
Male	4	Yes	5	2	27	No			Orthodox	Married	No			5	5	5	No		Open Spring	No		No facility/Bush/Field	Finished roofing Corrugated iron	Rambo/wood	1	Yes	1	Mainly firewood (purchase or collected)	Yes	No	No	No	Yes	No	No	Yes	Yes	Yes	No	No	Yes	Yes	0	0	0	0	0	1	0
Male	5	Yes	6	84	40	No			Orthodox	Married	Yes	Yes	7th	6	6	6	No		Protected hand pump spring	No		Pit Latrine/traditional pit toilet	Finished roofing Corrugated iron	Rambo/wood	1	Yes	1.5	Crop residue	Yes	No	No	No	Yes	No	No	No	No	No	No	No	Yes	No	10	0	0	1	0	0	0
Male	6	Yes	2	37	28	No			Orthodox	Married	Yes	Yes	4th	2	2	2	No		Protected Spring	No		No facility/Bush/Field	Thatch/leaf	Rambo/wood	0	No		Mainly firewood (purchase or collected)	Yes	No	No	No	Yes	No	Yes	No	No	Yes	No	No	Yes	No	6	0	0	1	0	0	0
Female	13	Yes	3	3	22	No			Orthodox	Married	Yes	Yes	10th	3	3	3	No		Open Spring	No		No facility/Bush/Field	Finished roofing Corrugated iron	Rambo/wood	0	Yes	4	Mainly firewood (purchase or collected)	Yes	No	No	No	Yes	No	No	No	No	No	No	No	Yes	No	0	0	2	1	0	0	0
Female	14	No	1		20	Yes	Yes	9th	Orthodox	Divorced				1	1	1	No		Open Spring	No		Pit Latrine/traditional pit toilet	Finished roofing Corrugated iron	Rambo/wood	0	No		Mainly firewood (purchase or collected)	No	No	No	No	No	No	No	No	No	Yes	No	No	No	No	0	0	0	0	0	0	0
Female	4	No	1		24	No			Orthodox	Married	No			1	1	1	No		Piped outside compound	No		No facility/Bush/Field	Finished roofing Corrugated iron	Rambo/wood	1	Yes	0.75	Mainly firewood (purchase or collected)	Yes	No	No	No	Yes	No	No	No	No	No	No	No	Yes	No	0	0	0	0	0	0	0
Female	8	Yes	5	5	30	Yes	Yes	4th	Orthodox	Married	Yes	Yes	7th	5	5	5	No		Protected hand pump spring	No		Pit Latrine/traditional pit toilet	Finished roofing Corrugated iron	Rambo/wood	1	Yes	6	Mainly firewood (purchase or collected)	Yes	Yes	No	No	Yes	No	No	Yes	Yes	Yes	No	No	Yes	No	0	0	0	3	0	0	0
Male	7	Yes	6	4	40	No			Orthodox	Married	No			6	6	6	No		River	No		No facility/Bush/Field	Finished roofing Corrugated iron	Rambo/wood	0	No		Mainly firewood (purchase or collected)	No	No	No	No	No	No	No	No	No	No	No	Yes	Yes	Yes	0	0	2	0	0	0	0
Female	5	Yes	2	2	32	Yes	Yes	9th	Orthodox	Divorced				2	2	2	No		Open Spring	No		No facility/Bush/Field	Roofing shingles	Rambo/wood	0	Yes	1	Mainly firewood (purchase or collected)	No	No	No	No	No	No	No	No	Yes	No	No	No	No	No	0	0	0	0	0	0	0
Female	6	Yes	5	4	30	No			Orthodox	Married	Yes	Yes	4th	8	5	5	Yes	3	Open Spring	No		Pit Latrine/traditional pit toilet	Finished roofing Corrugated iron	Rambo/wood	1	Yes	5	Mainly firewood (purchase or collected)	Yes	No	No	No	Yes	No	No	No	No	Yes	No	No	Yes	No	5	0	0	1	0	0	0
Female	14	No	1		25	Yes	Yes	9th	Orthodox	Married	No			1	1	1	No		Piped outside compound	No		No facility/Bush/Field	Finished roofing Corrugated iron	Rambo/wood	1	No		Mainly firewood (purchase or collected)	Yes	No	No	No	Yes	No	No	No	No	Yes	No	No	Yes	No	0	0	0	0	0	0	0
Female	13	Yes	8	36	40	No			Orthodox	Married	Yes	No	3rd	8	8	8	No		Protected hand pump spring	No		Pit Latrine/traditional pit toilet	Finished roofing Corrugated iron	Rambo/wood	1	Yes	1	Crop residue	Yes	No	No	No	Yes	No	No	No	Yes	Yes	No	No	Yes	No	0	0	0	1	0	1	0
Female	12	Yes	3	4	35	No			Orthodox	Married	No			5	3	3	Yes	2	Piped outside compound	No		Pit Latrine/traditional pit toilet	Finished roofing Corrugated iron	Rambo/wood	1	Yes	1	Mainly firewood (purchase or collected)	Yes	No	Yes	No	Yes	No	No	No	No	Yes	No	No	Yes	No	1	0	0	0	0	0	0
Male	11	Yes	6	6	33	No			Orthodox	Married	Yes	Yes	5th	6	6	6	No		Protected hand pump spring	No		Pit Latrine/traditional pit toilet	Finished roofing Corrugated iron	Rambo/wood	1	Yes	5	Mainly firewood (purchase or collected)	Yes	No	Yes	No	Yes	No	No	Yes	No	Yes	No	No	Yes	No	1	0	0	0	0	0	0
Female	11	Yes	10	3	42	No			Orthodox	Married	No			10	10	10	No		Open Spring	No		No facility/Bush/Field	Finished roofing Corrugated iron	Rambo/wood	0	Yes	1	Mainly firewood (purchase or collected)	Yes	No	No	No	Yes	No	No	Yes	Yes	Yes	No	No	Yes	Yes	0	0	0	0	0	1	0
Male	4	Yes	6	3	30	No			Orthodox	Married	No			6	6	6	No		Open Spring	No		No facility/Bush/Field	Finished roofing Corrugated iron	Rambo/wood	0	Yes	0.7	Mainly firewood (purchase or collected)	No	No	No	No	No	No	No	No	No	No	No	No	Yes	No	0	0	0	0	0	0	0
Male	7	Yes	8	40	38	No			Orthodox	Married	No			8	8	8	No		Protected hand pump spring	No		Pit Latrine/traditional pit toilet	Wood planks	Rambo/wood	1	Yes	1.25	Crop residue	Yes	No	No	No	Yes	No	No	No	No	Yes	No	No	Yes	No	0	0	0	2	0	0	0
Male	8	Yes	3	4	20	No			Orthodox	Married	No			3	3	3	No		Open Spring	No		No facility/Bush/Field	Finished roofing Corrugated iron	Rambo/wood	0	Yes	1	Mainly firewood (purchase or collected)	Yes	No	No	No	Yes	No	No	No	No	Yes	No	No	Yes	No	0	0	0	1	0	0	0
Male	9	Yes	2	15	30	No			Orthodox	Divorced				2	2	2	No		Open Spring	No		No facility/Bush/Field	Finished roofing Corrugated iron	Rambo/wood	1	No		Mainly firewood (purchase or collected)	Yes	No	No	No	No	No	No	No	No	No	No	No	No	No	0	0	0	0	0	0	0
Female	14	Yes	7	5	40	No			Orthodox	Married	Yes	Yes	4th	10	8	8	Yes	2	Protected hand pump spring	No		Pit Latrine/traditional pit toilet	Finished roofing Corrugated iron	Rambo/wood	0	Yes	5	Mainly firewood (purchase or collected)	No	No	No	No	Yes	No	No	No	No	Yes	No	No	Yes	No	4	0	0	1	0	0	0
Female	7	Yes	3	6	29	No			Orthodox	Married	Yes	Yes	3rd	3	4	4	No		Protected hand pump spring	No		Pit Latrine/traditional pit toilet	Finished roofing Corrugated iron	Rambo/wood	1	Yes	2	Mainly firewood (purchase or collected)	Yes	No	No	No	Yes	No	No	Yes	Yes	Yes	No	No	Yes	No	0	0	0	1	0	0	0
Male	8	Yes	4	4	28	No			Orthodox	Married	Yes	Yes	5th	4	4	4	No		Protected hand pump spring	No		Pit Latrine/traditional pit toilet	Finished roofing Corrugated iron	Rambo/wood	1	Yes	4	Mainly firewood (purchase or collected)	Yes	No	No	No	Yes	No	No	Yes	Yes	Yes	No	No	Yes	Yes	0	1	0	1	0	0	0
Female	14	Yes	7	3	30	No			Orthodox	Married	No			7	7	7	No		Protected Spring	No		No facility/Bush/Field	Finished roofing Corrugated iron	Rambo/wood	0	Yes	1	Mainly firewood (purchase or collected)	Yes	No	No	No	No	No	No	No	No	No	No	No	Yes	No	0	0	1	1	0	0	0
Male	5	Yes	5	48	29	Yes	Yes	4th	Orthodox	Married	Yes	No	1st	5	5	5	No		Protected hand pump spring	No		Pit Latrine/traditional pit toilet	Finished roofing Corrugated iron	Rambo/wood	0	Yes	1	Mainly firewood (purchase or collected)	Yes	No	No	No	Yes	No	No	No	No	Yes	No	No	Yes	No	0	0	0	1	0	0	0
Male	9	Yes	5	35	36	No			Orthodox	Married	No			6	6	5	No		Protected hand pump spring	No		No facility/Bush/Field	Finished roofing Corrugated iron	Rambo/wood	0	Yes	0.5	Mainly firewood (purchase or collected)	Yes	No	Yes	No	Yes	No	No	No	No	Yes	No	No	Yes	No	7	0	0	1	0	1	0
Female	12	Yes	2	3	28	No			Orthodox	Married	No			2	2	2	No		Protected Spring	No		No facility/Bush/Field	Finished roofing Corrugated iron	Rambo/wood	0	No		Mainly firewood (purchase or collected)	Yes	No	No	No	Yes	No	No	No	No	Yes	No	No	Yes	No	0	0	3	1	0	0	0
Male	12	Yes	4	4	35	No			Orthodox	Married	No			5	5	5	No		River	No		No facility/Bush/Field	Finished roofing Corrugated iron	Rambo/wood	0	No		Mainly firewood (purchase or collected)	No	No	No	No	Yes	No	No	No	No	No	No	No	Yes	No	5	0	0	0	0	0	0
Male	7	No	1		25	No			Orthodox	Married	No			2	1	1	Yes	1	Protected Spring	No		No facility/Bush/Field	Finished roofing Corrugated iron	Rambo/wood	0	Yes	1	Mainly firewood (purchase or collected)	No	No	No	No	Yes	No	No	No	No	No	No	No	Yes	No	10	0	0	0	0	0	0
Female	6	Yes	2	4	24	No			Orthodox	Married	No			2	2	2	No		River	No		No facility/Bush/Field	Finished roofing Corrugated iron	Rambo/wood	0	No		Mainly firewood (purchase or collected)	Yes	No	No	No	Yes	No	No	No	No	No	No	Yes	Yes	Yes	4	0	0	1	0	0	0
Male	14	Yes	3	5	30	Yes	Yes	7th	Orthodox	Married	Yes	Yes	8th	3	3	3	No		Protected hand pump spring	No		Pit Latrine/traditional pit toilet	Finished roofing Corrugated iron	Rambo/wood	0	No		Mainly firewood (purchase or collected)	Yes	No	No	No	Yes	No	No	No	Yes	Yes	No	No	Yes	No	3	0	0	1	0	0	0
Female	14	Yes	5	9	39	No			Orthodox	Married	Yes	Yes	4th	5	4	4	Yes	1	Piped outside compound	No		No facility/Bush/Field	Finished roofing Corrugated iron	Rambo/wood	0	No		Mainly firewood (purchase or collected)	Yes	No	No	No	Yes	No	No	No	No	No	No	No	Yes	No	2	0	0	2	0	0	0
Male	6	Yes	5	3	36	No			Orthodox	Married	No			5	5	5	No		Open Spring	No		Pit Latrine/traditional pit toilet	Finished roofing Corrugated iron	Rambo/wood	0	Yes	1	Mainly firewood (purchase or collected)	No	No	No	No	Yes	No	No	No	No	No	No	Yes	Yes	Yes	0	0	0	1	0	0	0
Male	6	Yes	3	4	33	No			Orthodox	Married	No			4	4	4	No		Protected hand pump spring	No		Pit Latrine/traditional pit toilet	Finished roofing Corrugated iron	Rambo/wood	1	No		Mainly firewood (purchase or collected)	Yes	No	No	No	Yes	No	No	Yes	Yes	Yes	No	No	Yes	No	0	0	0	1	0	0	0
Female	9	Yes	3	7	45	Yes	No		Orthodox	Separated				5	4	4	Yes	4	Protected hand pump spring	No		Pit Latrine/traditional pit toilet	Finished roofing Corrugated iron	Rambo/wood	1	No		Mainly firewood (purchase or collected)	Yes	No	No	No	Yes	No	No	Yes	Yes	Yes	No	No	Yes	No	5	0	0	0	0	0	0
Male	8	Yes	4	58	38	No			Orthodox	Married	No			6	4	4	No		Protected hand pump spring	No		Pit Latrine/traditional pit toilet	Finished roofing Corrugated iron	Rambo/wood	0	Yes	0.5	Mainly firewood (purchase or collected)	Yes	No	Yes	No	Yes	No	No	No	No	Yes	No	No	Yes	No	1	0	0	1	0	0	0
Male	10	No	1		25	Yes	Yes	10th	Orthodox	Married	Yes	Yes	10th	1	1	1	No		Open Spring	No		Pit Latrine/traditional pit toilet	Finished roofing Corrugated iron	Rambo/wood	0	No		Mainly firewood (purchase or collected)	No	No	No	No	No	No	No	No	No	No	No	Yes	Yes	Yes	0	0	0	0	0	0	0
Female	8	Yes	3	2	26	No			Orthodox	Married	Yes	Yes	4th	3	3	3	No		Protected hand pump spring	No		Pit Latrine/traditional pit toilet	Finished roofing Corrugated iron	Rambo/wood	1	Yes	4	Mainly firewood (purchase or collected)	No	No	No	No	Yes	No	No	No	No	Yes	No	No	Yes	No	2	0	0	1	0	0	0
Female	14	Yes	3	4	35	Yes	Yes	4th	Orthodox	Married	Yes	Yes	7th	3	3	3	No		Protected Spring	No		No facility/Bush/Field	Finished roofing Corrugated iron	Rambo/wood	0	Yes	4	Mainly firewood (purchase or collected)	Yes	Yes	No	No	Yes	No	No	No	No	Yes	No	No	Yes	No	0	0	0	3	0	0	0
Male	10	Yes	4	5	30	No			Orthodox	Married	No			4	4	4	No		Protected hand pump spring	No		Pit Latrine/traditional pit toilet	Finished roofing Corrugated iron	Rambo/wood	1	Yes	2	Mainly firewood (purchase or collected)	Yes	No	No	No	Yes	No	No	No	No	Yes	No	No	Yes	No	4	0	8	2	0	1	0
Female	14	Yes	6	4	35	No			Orthodox	Married	No			9	6	6	Yes	3	Protected hand pump spring	No		Pit Latrine/traditional pit toilet	Finished roofing Corrugated iron	Rambo/wood	1	Yes	5	Mainly firewood (purchase or collected)	No	No	No	No	Yes	No	No	No	No	Yes	No	No	Yes	No	0	0	0	0	0	0	0
Female	4	Yes	2	60	25	No			Orthodox	Married	Yes	Yes	3rd	2	2	2	No		Protected hand pump spring	No		No facility/Bush/Field	Finished roofing Corrugated iron	Rambo/wood	0	No		Mainly firewood (purchase or collected)	Yes	No	No	No	No	No	No	No	No	No	No	No	Yes	No	9	0	0	1	0	0	0
Male	6	Yes	5	2	36	No			Orthodox	Married	No			5	5	5	No		Protected Spring	No		No facility/Bush/Field	Finished roofing Corrugated iron	Rambo/wood	0	Yes	1	Mainly firewood (purchase or collected)	Yes	No	No	No	No	No	No	No	No	Yes	No	No	Yes	No	0	4	1	2	0	0	0
Female	14	Yes	4	4	30	No			Orthodox	Married	No			5	4	4	Yes	1	Open Spring	No		Pit Latrine/traditional pit toilet	Finished roofing Corrugated iron	Rambo/wood	1	No		Mainly firewood (purchase or collected)	Yes	No	No	No	Yes	No	No	Yes	Yes	Yes	No	No	Yes	No	0	0	0	0	0	0	0
Female	8	Yes	6	2	35	No			Orthodox	Married	No			6	6	6	No		Piped outside compound	No		No facility/Bush/Field	Finished roofing Corrugated iron	Rambo/wood	1	Yes	2	Mainly firewood (purchase or collected)	Yes	No	No	No	Yes	No	No	No	Yes	Yes	No	No	Yes	No	0	0	0	0	0	0	0
Male	5	Yes	5	36	38	No			Orthodox	Divorced				5	5	5	No		River	No		No facility/Bush/Field	Finished roofing Corrugated iron	Rambo/wood	0	No		Mainly firewood (purchase or collected)	No	No	No	No	Yes	No	No	Yes	Yes	No	No	No	No	No	0	0	0	0	0	0	0
Female	12	Yes	2	5	35	No			Orthodox	Married	Yes	Yes	5th	5	5	5	No		Protected hand pump spring	No		Pit Latrine/traditional pit toilet	Finished roofing Corrugated iron	Rambo/wood	0	Yes	4	Mainly firewood (purchase or collected)	Yes	No	No	No	No	No	No	No	No	Yes	No	No	Yes	No	0	0	0	0	0	0	0
Male	5	Yes	3	3	30	No			Orthodox	Married	No			4	4	4	Yes	1	Protected Spring	No		No facility/Bush/Field	Finished roofing Corrugated iron	Rambo/wood	0	No		Mainly firewood (purchase or collected)	Yes	No	No	No	Yes	No	No	No	No	No	No	No	Yes	No	10	0	0	1	0	0	0
Male	8	Yes	6	3	40	No			Orthodox	Married	No			8	6	6	Yes	2	Open Spring	No		No facility/Bush/Field	Finished roofing Corrugated iron	Rambo/wood	1	Yes	1	Mainly firewood (purchase or collected)	Yes	No	No	No	Yes	No	No	No	No	Yes	No	No	Yes	Yes	0	0	0	0	0	0	0
Female	4	No	1		24	Yes	Yes	10th	Orthodox	Married	No			1	1	1	No		Open Spring	No		No facility/Bush/Field	Finished roofing Corrugated iron	Rambo/wood	0	No		Mainly firewood (purchase or collected)	Yes	No	No	No	Yes	No	No	Yes	Yes	No	No	Yes	No	Yes	0	0	0	0	0	0	0
Female	12	No	1		22	Yes	Yes	8th	Orthodox	Divorced				1	1	1	No		Protected Spring	No		No facility/Bush/Field	Finished roofing Corrugated iron	Rambo/wood	1	Yes	1	Mainly firewood (purchase or collected)	No	No	No	Yes	No	No	No	No	Yes	Yes	No	No	No	Yes	0	0	0	0	0	0	0
Female	7	Yes	6	2	30	No			Orthodox	Married	No			6	6	6	No		Open Spring	No		Pit Latrine/traditional pit toilet	Finished roofing Corrugated iron	Rambo/wood	1	Yes	1	Mainly firewood (purchase or collected)	Yes	No	No	No	Yes	No	No	No	No	Yes	No	No	Yes	No	0	0	0	1	0	1	0
Male	4	Yes	3	3	25	No			Orthodox	Married	No			3	3	3	No		Open Spring	No		No facility/Bush/Field	Finished roofing Corrugated iron	Rambo/wood	0	No		Mainly firewood (purchase or collected)	No	No	No	No	Yes	No	No	No	No	No	No	Yes	Yes	Yes	0	0	0	0	0	0	0
Female	14	Yes	3	4	25	Yes	Yes	5th	Orthodox	Married	Yes	Yes	4th	3	3	3	No		Open Spring	No		Pit Latrine/traditional pit toilet	Finished roofing Corrugated iron	Rambo/wood	1	Yes	4	Mainly firewood (purchase or collected)	Yes	No	No	No	No	No	No	No	Yes	Yes	No	No	Yes	No	2	0	0	1	0	0	0
Male	7	Yes	2	5	25	Yes	Yes	3rd	Orthodox	Married	Yes	Yes	4th	2	2	2	No		Protected Spring	No		Pit Latrine/traditional pit toilet	Finished roofing Corrugated iron	Rambo/wood	1	Yes	1	Mainly firewood (purchase or collected)	Yes	No	No	No	Yes	No	No	No	No	Yes	No	No	Yes	No	0	0	2	1	0	0	0
Male	3	Yes	6	3	35	No			Orthodox	Married	No			6	6	6	No		Protected hand pump spring	No		No facility/Bush/Field	Finished roofing Corrugated iron	Rambo/wood	0	Yes	1	Mainly firewood (purchase or collected)	Yes	No	No	No	No	No	No	No	No	No	No	Yes	Yes	Yes	0	2	0	0	0	0	0
Female	5	No	1		22	Yes	Yes	3rd	Orthodox	Married	No			1	1	1	No		Piped outside compound	No		Pit Latrine/traditional pit toilet	Finished roofing Corrugated iron	Rambo/wood	0	No		Mainly firewood (purchase or collected)	Yes	No	No	No	Yes	No	No	No	No	No	No	No	Yes	No	4	0	0	1	0	0	0
Female	4	No	1		20	No			Orthodox	Married	Yes	Yes	9th	1	1	1	No		Protected hand pump spring	No		Pit Latrine/traditional pit toilet	Finished roofing Corrugated iron	Rambo/wood	1	No		Crop residue	No	No	No	No	Yes	No	No	No	No	No	No	Yes	No	No	0	0	0	0	0	0	0
Male	11	Yes	7	3	35	No			Orthodox	Married	No			7	7	7	No		Open Spring	No		No facility/Bush/Field	Finished roofing Corrugated iron	Rambo/wood	0	Yes	1.2	Mainly firewood (purchase or collected)	Yes	No	No	No	Yes	No	No	No	No	Yes	No	No	Yes	No	2	0	0	0	0	1	0
Female	7	No	1		19	Yes	Yes	8th	Orthodox	Married	Yes	Yes	5th	1	1	1	No		Protected hand pump spring	No		No facility/Bush/Field	Finished roofing Corrugated iron	Rambo/wood	0	Yes	0.75	Mainly firewood (purchase or collected)	Yes	No	No	No	Yes	No	No	No	No	No	No	No	Yes	No	2	0	0	1	0	0	0
Female	7	Yes	3	2	27	No			Orthodox	Married	No			3	3	3	No		River	No		No facility/Bush/Field	Finished roofing Corrugated iron	Rambo/wood	0	No		Mainly firewood (purchase or collected)	Yes	No	No	No	No	No	No	No	No	No	No	Yes	Yes	Yes	0	0	0	2	0	0	0
Female	13	Yes	2	5	30	No			Orthodox	Married	No			2	2	2	No		Protected Spring	No		No facility/Bush/Field	Finished roofing Corrugated iron	Rambo/wood	1	No		Mainly firewood (purchase or collected)	Yes	No	No	No	No	No	No	No	No	No	No	No	Yes	No	10	0	0	1	0	0	0
Male	13	Yes	3	3	28	No			Orthodox	Married	No			3	3	3	No		Open Spring	No		Pit Latrine/traditional pit toilet	Finished roofing Corrugated iron	Rambo/wood	1	No		Mainly firewood (purchase or collected)	Yes	No	No	No	Yes	No	No	No	No	Yes	No	No	Yes	No	0	0	0	0	0	0	0
Female	8	No	1		22	No			Orthodox	Married	No			1	1	1	No		Open Spring	No		No facility/Bush/Field	Finished roofing Corrugated iron	Rambo/wood	0	Yes	1	Mainly firewood (purchase or collected)	Yes	No	No	No	Yes	No	No	No	No	Yes	No	No	No	Yes	0	0	0	0	0	0	0
Female	11	Yes	6	2	30	No			Orthodox	Married	No			6	6	6	No		Protected Spring	No		No facility/Bush/Field	Finished roofing Corrugated iron	Rambo/wood	0	Yes	1	Mainly firewood (purchase or collected)	Yes	No	No	No	No	No	No	No	No	No	No	No	Yes	No	2	0	2	1	0	0	0
Female	10	Yes	3	48	30	No			Orthodox	Married	No			3	3	3	No		Protected hand pump spring	No		Pit Latrine/traditional pit toilet	Finished roofing Corrugated iron	Rambo/wood	1	Yes	3	Crop residue	Yes	No	No	No	No	No	No	Yes	Yes	Yes	No	No	Yes	No	0	0	0	1	0	0	0
Female	7	Yes	5	2	30	No			Orthodox	Married	No			5	5	5	No		Piped outside compound	No		No facility/Bush/Field	Finished roofing Corrugated iron	Rambo/wood	1	Yes	1	Mainly firewood (purchase or collected)	Yes	No	Yes	No	No	No	No	No	No	No	No	No	Yes	No	3	0	0	1	0	0	0
Male	10	Yes	8	3	36	No			Orthodox	Married	No			8	8	8	No		Open Spring	No		No facility/Bush/Field	Finished roofing Corrugated iron	Rambo/wood	0	Yes	0.5	Mainly firewood (purchase or collected)	Yes	No	No	No	No	No	No	No	No	No	No	No	No	No	0	0	0	0	0	0	0
Female	9	Yes	4	5	30	No			Orthodox	Married	No			4	4	4	No		Protected Spring	No		Pit Latrine/traditional pit toilet	Finished roofing Corrugated iron	Rambo/wood	0	Yes	1.2	Mainly firewood (purchase or collected)	Yes	No	No	No	Yes	No	No	No	No	No	No	No	Yes	No	0	0	0	1	0	0	0
Female	3	Yes	2	5	23	Yes	Yes	6th	Orthodox	Married	Yes	Yes	9th	2	2	2	No		Open Spring	No		No facility/Bush/Field	Finished roofing Corrugated iron	Rambo/wood	1	No		Mainly firewood (purchase or collected)	Yes	No	No	No	Yes	No	No	No	No	Yes	No	No	Yes	No	0	0	0	1	0	0	0
Male	14	Yes	1		22	No			Orthodox	Married	No			1	1	1	No		Open Spring	No		No facility/Bush/Field	Finished roofing Corrugated iron	Rambo/wood	0	Yes	1	Mainly firewood (purchase or collected)	Yes	No	No	No	No	No	No	No	No	No	No	Yes	Yes	Yes	0	0	2	0	0	0	0
Female	12	No	1		19	Yes	Yes	3rd	Orthodox	Married	Yes	Yes	4th	1	1	1	No		Protected Spring	No		Pit Latrine/traditional pit toilet	Finished roofing Corrugated iron	Rambo/wood	1	Yes	4	Mainly firewood (purchase or collected)	Yes	No	No	No	Yes	No	No	No	No	Yes	No	No	Yes	No	0	0	0	0	0	0	0
Female	12	Yes	5	4	33	No			Orthodox	Married	No			5	5	5	No		Protected Spring	No		No facility/Bush/Field	Finished roofing Corrugated iron	Rambo/wood	0	Yes	1	Mainly firewood (purchase or collected)	Yes	No	No	No	No	No	No	No	No	No	No	No	Yes	No	10	0	0	2	0	0	0
Male	4	No	1		25	Yes	Yes	4th	Orthodox	Married	Yes	Yes	4th	2	1	1	Yes	1	Covered Well	No		Pit Latrine/traditional pit toilet	Finished roofing Corrugated iron	Rambo/wood	1	Yes	0.25	Animal dung	Yes	Yes	Yes	No	Yes	No	No	No	Yes	Yes	No	No	Yes	Yes	10	0	0	1	0	0	0
Female	3	Yes	1		22	Yes	Yes	10th	Orthodox	Married	Yes	Yes	5th	1	1	1	No		Piped outside compound	No		Pit Latrine/traditional pit toilet	Finished roofing Corrugated iron	Rambo/wood	1	Yes	0.5	Mainly firewood (purchase or collected)	No	No	Yes	Yes	Yes	No	No	No	Yes	Yes	No	No	Yes	No	11	4	0	2	0	0	0
Male	14	Yes	1		24	Yes	Yes	9th	Orthodox	Married	Yes	Yes	9th	2	2	2	No		Open Spring	No		No facility/Bush/Field	Finished roofing Corrugated iron	Rambo/wood	0	Yes	0.25	Mainly firewood (purchase or collected)	No	No	Yes	No	Yes	No	No	Yes	Yes	Yes	No	No	Yes	No	0	3	0	1	0	0	0
Female	14	No	1		20	Yes	Yes	6th	Orthodox	Married	Yes	Yes	7th	1	1	1	No		Piped outside compound	No		Pit Latrine/traditional pit toilet	Finished roofing Corrugated iron	Rambo/wood	1	Yes	0.25	Animal dung	Yes	No	Yes	No	Yes	No	No	No	Yes	Yes	No	No	Yes	No	0	0	0	1	0	0	0
Male	4	Yes	4	24	28	Yes	Yes	3rd	Orthodox	Married	Yes	Yes	3rd	4	4	4	No		Open Well	No		No facility/Bush/Field	Finished roofing Corrugated iron	Rambo/wood	1	Yes	0.25	Mainly firewood (purchase or collected)	No	No	No	No	Yes	No	No	No	No	No	No	Yes	Yes	No	0	0	2	1	0	0	0
Female	11	Yes	2	33	23	Yes	Yes	10th	Orthodox	Married	Yes	Yes	University/college degree or higher	2	2	2	No		Protected hand pump spring	No		Ventilated improved pit latrine (VIP)	Finished roofing Corrugated iron	Rambo/wood	2	No		Animal dung	Yes	No	Yes	Yes	Yes	No	Yes	Yes	Yes	Yes	No	No	No	Yes	0	0	0	0	0	0	0
Male	4	Yes	2	96	26	Yes	Yes	6th	Orthodox	Married	Yes	Yes	3rd	2	2	2	No		Open Spring	No		Pit Latrine/traditional pit toilet	Finished roofing Corrugated iron	Rambo/wood	1	Yes	75	Mainly firewood (purchase or collected)	Yes	No	No	No	Yes	No	No	Yes	Yes	Yes	No	No	No	Yes	0	0	0	0	0	0	0
Male	14	No	1		18	Yes	Yes	10th	Orthodox	Never married				1	1	1	No		Open Well	No		No facility/Bush/Field	Finished roofing Corrugated iron	Rambo/wood	1	No		Mainly firewood (purchase or collected)	No	No	No	No	Yes	No	No	No	No	Yes	No	No	Yes	No	2	0	0	1	0	0	0
Male	14	No	1		26	Yes	Yes	10th	Orthodox	Married	Yes	Yes	11th	1	1	1	No		Piped outside compound	No		Pit Latrine/traditional pit toilet	Finished roofing Corrugated iron	Rambo/wood	1	Yes	0	Mainly firewood (purchase or collected)	Yes	No	No	Yes	Yes	No	No	Yes	Yes	Yes	No	No	Yes	Yes	0	0	0	1	0	0	0
Female	6	Yes	3	9	30	No			Orthodox	Married	No			3	3	3	No		Piped outside compound	No		Pit Latrine/traditional pit toilet	Thatch/leaf	Rambo/wood	0	Yes	0.2	Mainly firewood (purchase or collected)	Yes	No	Yes	No	No	No	No	No	No	Yes	No	No	No	No	0	0	0	0	0	0	0
Female	3	Yes	4	80	30	No			Orthodox	Married	No			4	4	4	No		Piped outside compound	No		No facility/Bush/Field	Finished roofing Corrugated iron	Rambo/wood	1	Yes	2	Mainly firewood (purchase or collected)	Yes	Yes	No	No	Yes	No	No	Yes	No	Yes	No	No	Yes	No	0	0	4	2	0	0	0
Male	5	Yes	5	120	39	No			Orthodox	Married	No			5	5	5	No		Piped outside compound	No		Pit Latrine/traditional pit toilet	Finished roofing Corrugated iron	Rambo/wood	1	Yes	0.25	Mainly firewood (purchase or collected)	Yes	Yes	No	No	Yes	No	No	Yes	Yes	Yes	No	No	Yes	No	0	2	5	3	0	0	0
Male	12	Yes	3	6	37	No			Orthodox	Widowed				3	3	3	No		Piped outside compound	No		Pit Latrine/traditional pit toilet	Finished roofing Corrugated iron	Rambo/wood	1	Yes	0.5	Mainly firewood (purchase or collected)	Yes	No	No	No	Yes	No	No	No	No	Yes	No	No	Yes	No	0	2	0	1	0	0	0
Male	14	Yes	2	60	26	No			Orthodox	Married	No			3	3	3	No		Piped outside compound	No		Pit Latrine/traditional pit toilet	Finished roofing Corrugated iron	Rambo/wood	1	No		Mainly firewood (purchase or collected)	Yes	No	No	No	Yes	No	No	Yes	Yes	Yes	No	No	Yes	Yes	4	0	12	0	1	0	0
Female	14	Yes	2	8	26	No			Orthodox	Married	Yes	Yes	7th	3	3	3	No		Piped outside compound	No		Pit Latrine/traditional pit toilet	Finished roofing Corrugated iron	Rambo/wood	1	Yes	0.25	Animal dung	Yes	No	No	No	Yes	No	No	Yes	Yes	Yes	No	No	Yes	Yes	0	0	0	2	1	0	0
Female	7	Yes	3	6	32	Yes	Yes	8th	Orthodox	Married	Yes	Yes	8th	3	3	3	No		Open Well	Yes	Boil	Pit Latrine/traditional pit toilet	Finished roofing Corrugated iron	Rambo/wood	0	Yes	2.5	Mainly firewood (purchase or collected)	Yes	No	Yes	No	Yes	No	No	Yes	Yes	Yes	No	No	Yes	No	6	0	4	2	0	0	0
Male	13	Yes	4	9	33	Yes	Yes	7th	Orthodox	Married	Yes	Yes	4th	4	3	4	Yes	1	Piped outside compound	No		Pit Latrine/traditional pit toilet	Finished roofing Corrugated iron	Rambo/wood	1	Yes	0.25	Animal dung	Yes	No	No	Yes	Yes	No	No	Yes	Yes	Yes	No	No	Yes	No	0	0	0	1	0	0	0
Female	13	Yes	2	60	36	No			Orthodox	Married	Yes	Yes	6th	2	2	2	No		Piped outside compound	No		Pit Latrine/traditional pit toilet	Finished roofing Corrugated iron	Rambo/wood	2	No		Mainly firewood (purchase or collected)	Yes	Yes	Yes	No	Yes	No	No	Yes	Yes	Yes	No	No	Yes	No	11	0	0	0	0	0	0
Female	4	Yes	2	72	24	Yes	Yes	6th	Orthodox	Married	No			2	2	2	No		Piped outside compound	No		Pit Latrine/traditional pit toilet	Finished roofing Corrugated iron	Stone with mud	1	Yes	0.5	Animal dung	Yes	No	Yes	No	Yes	No	No	No	Yes	No	No	No	Yes	No	0	0	0	1	0	0	0
Female	12	Yes	3	124	36	No			Orthodox	Married	No			3	3	3	No		Piped outside compound	No		Pit Latrine/traditional pit toilet	Finished roofing Corrugated iron	Rambo/wood	1	Yes	0.5	Mainly firewood (purchase or collected)	Yes	No	Yes	Yes	Yes	No	No	Yes	Yes	Yes	No	No	Yes	No	0	0	2	2	0	0	0
Male	4	No	1		25	Yes	Yes	9th	Orthodox	Married	Yes	Yes	8th	1	1	1	No		Piped outside compound	No		Pit Latrine/traditional pit toilet	Finished roofing Corrugated iron	Rambo/wood	1	Yes	0.25	Mainly firewood (purchase or collected)	No	Yes	Yes	No	Yes	No	No	Yes	Yes	Yes	No	No	Yes	Yes	100	0	4	1	0	0	0
Female	9	No	1		20	Yes	Yes	4th	Orthodox	Married	Yes	Yes	5th	1	1	1	No		Piped outside compound	No		Pit Latrine/traditional pit toilet	Finished roofing Corrugated iron	Rambo/wood	1	No		Animal dung	Yes	No	Yes	No	Yes	No	No	No	No	Yes	No	No	Yes	No	1	0	5	1	0	0	0
Male	9	No	1		22	Yes	Yes	10th	Orthodox	Never married				1	1	1	No		Piped outside compound	No		Pit Latrine/traditional pit toilet	Finished roofing Corrugated iron	Rambo/wood	1	Yes	3	Mainly firewood (purchase or collected)	Yes	Yes	Yes	No	Yes	No	No	Yes	No	Yes	No	No	Yes	No	6	0	8	2	0	0	0
Female	5	Yes	4	59	26	No			Orthodox	Married	No			4	4	4	No		Pond/Lake/Dam	No		No facility/Bush/Field	Finished roofing Corrugated iron	Rambo/wood	0	Yes	0.5	Animal dung	Yes	No	Yes	No	Yes	No	No	Yes	Yes	No	No	No	Yes	No	2	4	0	1	0	0	0
Male	10	No	1		27	Yes	Yes	10th	Orthodox	Married	Yes	Yes	4th	1	1	1	No		Piped outside compound	No		Pit Latrine/traditional pit toilet	Finished roofing Corrugated iron	Rambo/wood	1	No		Mainly firewood (purchase or collected)	Yes	No	Yes	No	Yes	No	No	Yes	Yes	Yes	No	No	No	Yes	0	0	0	0	0	0	0
Male	6	Yes	5	5	38	No			Orthodox	Married	No			5	5	6	No		Piped outside compound	No		Pit Latrine/traditional pit toilet	Finished roofing Corrugated iron	Rambo/wood	2	Yes	0.25	Mainly firewood (purchase or collected)	No	No	No	No	No	No	No	Yes	No	Yes	No	No	Yes	Yes	0	0	0	1	0	0	0
Male	5	Yes	6	75	35	No			Orthodox	Married	Yes	Yes	3rd	6	6	6	No		Piped outside compound	No		Pit Latrine/traditional pit toilet	Finished roofing Corrugated iron	Rambo/wood	1	Yes	0.75	Animal dung	Yes	No	No	No	Yes	No	No	No	Yes	Yes	No	No	Yes	No	40	17	2	2	0	0	0
Male	9	No	1		20	Yes	Yes	3rd	Orthodox	Never married				1	1	1	No		Piped outside compound	No		Pit Latrine/traditional pit toilet	Finished roofing Corrugated iron	Rambo/wood	1	Yes	0.75	Mainly firewood (purchase or collected)	Yes	No	Yes	No	Yes	No	No	Yes	Yes	Yes	No	No	Yes	Yes	0	0	0	1	0	0	0
Male	14	Yes	3	96	28	No			Orthodox	Married	Yes	Yes	11th	3	3	3	No		Pond/Lake/Dam	No		No facility/Bush/Field	Finished roofing Corrugated iron	Rambo/wood	0	No		Mainly firewood (purchase or collected)	No	No	Yes	No	Yes	No	No	No	No	No	No	Yes	No	No	0	0	0	0	0	0	0
Female	9	Yes	3	144	35	No			Orthodox	Married	No			3	3	3	No		Pond/Lake/Dam	No		No facility/Bush/Field	Finished roofing Corrugated iron	Rambo/wood	1	Yes	0.25	Animal dung	No	No	Yes	No	No	No	No	No	No	No	No	Yes	Yes	No	0	0	3	2	0	0	0
Female	10	Yes	4	120	38	No			Orthodox	Married	Yes	Yes	6th	4	4	4	No		Piped outside compound	No		Pit Latrine/traditional pit toilet	Finished roofing Corrugated iron	Rambo/wood	1	Yes	0.5	Mainly firewood (purchase or collected)	No	No	Yes	No	Yes	No	No	No	No	Yes	No	Yes	Yes	No	7	0	0	2	0	0	0
Male	3	Yes	1		21	Yes	Yes	6th	Orthodox	Married	Yes	Yes	10th	1	1	1	No		Piped outside compound	No		Pit Latrine/traditional pit toilet	Finished roofing Corrugated iron	Rambo/wood	1	Yes	1	Animal dung	Yes	No	Yes	Yes	Yes	No	No	Yes	Yes	Yes	No	No	Yes	Yes	3	3	0	0	0	0	0
Male	9	Yes	3	120	28	No			Orthodox	Married	No			3	3	3	No		Protected hand pump spring	No		No facility/Bush/Field	Thatch/leaf	Rambo/wood	0	Yes	0.75	Mainly firewood (purchase or collected)	No	No	No	No	Yes	No	No	No	No	No	No	No	Yes	No	0	0	11	1	0	0	0
Male	14	No	1		21	Yes	Yes	8th	Orthodox	Never married				1	1	1	No		Piped outside compound	No		Pit Latrine/traditional pit toilet	Finished roofing Corrugated iron	Rambo/wood	1	No		Mainly firewood (purchase or collected)	Yes	No	No	Yes	Yes	No	Yes	Yes	Yes	Yes	No	No	No	Yes	0	0	0	0	0	0	0
Male	3	Yes	4	28	36	No			Orthodox	Married	Yes	Yes	5th	4	4	4	No		Covered Well	No		Pit Latrine/traditional pit toilet	Finished roofing Corrugated iron	Rambo/wood	2	Yes	2.5	Mainly firewood (purchase or collected)	Yes	Yes	Yes	No	Yes	No	No	Yes	Yes	Yes	No	No	Yes	Yes	0	0	0	1	0	0	0
Female	14	Yes	2	62	27	Yes	Yes	3rd	Orthodox	Married	Yes	Yes	6th	2	2	2	No		Piped outside compound	No		No facility/Bush/Field	Finished roofing Corrugated iron	Rambo/wood	1	Yes	0.25	Animal dung	Yes	No	Yes	No	Yes	No	No	Yes	No	Yes	No	No	Yes	No	4	0	2	1	0	0	0
Male	5	No	1		24	No			Orthodox	Married	No			1	1	1	No		Piped outside compound	No		Ventilated improved pit latrine (VIP)	Finished roofing Corrugated iron	Rambo/wood	1	Yes	1	Mainly firewood (purchase or collected)	Yes	No	No	Yes	Yes	No	No	Yes	Yes	No	No	No	Yes	Yes	0	0	4	0	1	0	0
Male	7	Yes	2	7	32	No			Orthodox	Married	Yes	Yes	8th	2	2	2	No		Piped outside compound	No		Pit Latrine/traditional pit toilet	Finished roofing Corrugated iron	Rambo/wood	1	Yes	0	Mainly firewood (purchase or collected)	Yes	Yes	Yes	Yes	Yes	No	No	Yes	Yes	Yes	No	No	Yes	No	1	0	0	2	0	0	0
Female	13	Yes	2	4	26	Yes	Yes	4th	Orthodox	Married	Yes	Yes	2nd	2	2	2	Yes	2	Piped outside compound	No		Pit Latrine/traditional pit toilet	Finished roofing Corrugated iron	Rambo/wood	1	No		Animal dung	No	No	No	No	Yes	No	No	No	Yes	Yes	No	Yes	Yes	No	0	0	0	1	0	0	0
Female	11	No	1		19	Yes	Yes	7th	Orthodox	Married	Yes	Yes	10th	1	1	1	No		Protected hand pump spring	No		Pit Latrine/traditional pit toilet	Finished roofing Corrugated iron	Rambo/wood	1	Yes	1	Mainly firewood (purchase or collected)	No	No	No	No	Yes	No	No	Yes	Yes	Yes	No	No	Yes	No	0	0	0	2	0	0	0
Male	14	No	1		20	Yes	Yes	9th	Orthodox	Married	Yes	Yes	8th	1	1	1	No		Protected hand pump spring	No		Pit Latrine/traditional pit toilet	Finished roofing Corrugated iron	Rambo/wood	1	No		Animal dung	Yes	No	Yes	No	Yes	No	No	Yes	Yes	Yes	No	No	Yes	Yes	4	0	5	0	0	0	0
Male	12	Yes	1		21	Yes	Yes	9th	Orthodox	Married	Yes	Yes	5th	1	1	1	No		Covered Well	No		Pit Latrine/traditional pit toilet	Finished roofing Corrugated iron	Rambo/wood	1	Yes	1.1	Animal dung	Yes	No	Yes	No	Yes	No	No	Yes	Yes	No	No	No	No	No	0	0	0	0	0	0	0
Female	12	Yes	2	109	26	Yes	Yes	8th	Orthodox	Divorced				2	2	2	No		Piped outside compound	No		Pit Latrine/traditional pit toilet	Thatch/leaf	Rambo/wood	0	No		Animal dung	No	No	Yes	No	Yes	No	No	No	Yes	Yes	No	No	No	No	0	0	0	0	0	0	0
Male	8	No	1		19	Yes	Yes	9th	Orthodox	Married	Yes	Yes	8th	1	0	1	No		Piped outside compound	No		Pit Latrine/traditional pit toilet	Finished roofing Corrugated iron	Rambo/wood	0	Yes	0.25	Mainly firewood (purchase or collected)	Yes	Yes	Yes	Yes	Yes	No	No	Yes	Yes	Yes	No	No	Yes	No	0	10	0	1	1	0	0
Male	14	Yes	1		18	No			Orthodox	Married	Yes	Yes	10th	1	1	1	No		Piped outside compound	No		Pit Latrine/traditional pit toilet	Finished roofing Corrugated iron	Rambo/wood	1	Yes	0.1	Animal dung	No	No	Yes	No	Yes	No	No	Yes	Yes	Yes	No	No	No	Yes	0	0	0	0	0	0	0
Female	10	Yes	3	36	28	Yes	Yes	7th	Orthodox	Married	Yes	Yes	9th	3	2	2	Yes	2	Piped into compound	No		Pit Latrine/traditional pit toilet	Finished roofing Corrugated iron	Cement	3	Yes	0.25	Mainly firewood (purchase or collected)	Yes	Yes	Yes	Yes	Yes	No	No	No	Yes	Yes	No	No	Yes	No	0	0	0	0	3	0	0
Male	14	Yes	2	60	26	Yes	Yes	8th	Orthodox	Married	Yes	Yes	9th	2	2	2	No		Protected hand pump spring	No		Pit Latrine/traditional pit toilet	Finished roofing Corrugated iron	Rambo/wood	1	Yes	1	Mainly firewood (purchase or collected)	No	No	Yes	No	No	No	No	Yes	Yes	Yes	No	No	Yes	No	6	1	2	0	0	0	0
Female	3	Yes	2	96	26	Yes	Yes	7th	Orthodox	Married	Yes	Yes	4th	2	2	2	No		Protected hand pump spring	No		Pit Latrine/traditional pit toilet	Finished roofing Corrugated iron	Rambo/wood	1	Yes	0.5	Mainly firewood (purchase or collected)	No	No	Yes	No	No	No	No	Yes	Yes	Yes	No	No	Yes	No	1	0	0	0	0	0	0
Male	14	Yes	2	2	30	No			Orthodox	Married	Yes	Yes	9th	2	2	2	No		Piped outside compound	No		Pit Latrine/traditional pit toilet	Thatch/leaf	Rambo/wood	0	Yes	0.2	Mainly firewood (purchase or collected)	Yes	No	Yes	No	Yes	No	No	Yes	Yes	Yes	No	No	Yes	Yes	6	0	4	3	0	0	0
Female	8	Yes	5	3	30	No			Orthodox	Married	No			5	5	5	No		Open Well	No		No facility/Bush/Field	Finished roofing Corrugated iron	Rambo/wood	1	Yes	2	Mainly firewood (purchase or collected)	No	No	Yes	No	Yes	No	No	Yes	Yes	Yes	No	No	Yes	No	2	0	4	0	0	0	0
Female	14	Yes	2	8	28	Yes	Yes	4th	Orthodox	Married	No			2	2	2	No		Piped outside compound	No		Pit Latrine/traditional pit toilet	Finished roofing Corrugated iron	Rambo/wood	1	Yes	0.25	Animal dung	Yes	No	Yes	Yes	Yes	No	No	No	No	Yes	No	No	Yes	No	3	0	0	2	0	0	1
Female	12	Yes	2	60	20	Yes	Yes	5th	Orthodox	Married	Yes	Yes	3rd	2	2	2	No		Covered Well	No		Pit Latrine/traditional pit toilet	Finished roofing Corrugated iron	Rambo/wood	1	Yes	2	Mainly firewood (purchase or collected)	Yes	No	Yes	No	Yes	No	No	Yes	Yes	Yes	No	No	Yes	No	6	0	3	1	0	0	0
Male	9	No	1		35	Yes	Yes	5th	Orthodox	Married	Yes	Yes	8th	1	1	1	No		Piped outside compound	No		No facility/Bush/Field	Finished roofing Corrugated iron	Rambo/wood	1	Yes	0.375	Animal dung	Yes	No	No	No	Yes	No	No	Yes	Yes	Yes	No	No	No	No	0	0	0	0	0	0	0
Male	13	Yes	4	168	35	Yes	Yes	4th	Orthodox	Married	Yes	Yes	6th	4	4	4	No		Piped outside compound	No		Pit Latrine/traditional pit toilet	Finished roofing Corrugated iron	Rambo/wood	1	No		Mainly firewood (purchase or collected)	Yes	No	No	Yes	Yes	No	No	Yes	Yes	Yes	No	No	Yes	Yes	10	0	0	3	1	0	0
Female	9	Yes	3	4	22	Yes	Yes	8th	Orthodox	Married	Yes	Yes	4th	3	3	3	No		Piped outside compound	No		Pit Latrine/traditional pit toilet	Finished roofing Corrugated iron	Rambo/wood	1	Yes	0.1	Animal dung	No	No	No	No	No	No	No	No	No	No	No	No	No	Yes	0	0	0	0	0	0	0
Female	7	Yes	2	68	25	Yes	Yes	5th	Orthodox	Married	No			2	2	2	No		Piped outside compound	No		Pit Latrine/traditional pit toilet	Finished roofing Corrugated iron	Rambo/wood	1	Yes	0.5	Animal dung	Yes	No	No	No	Yes	No	No	Yes	Yes	No	No	No	Yes	No	6	0	0	1	0	0	0
Female	11	Yes	1		20	Yes	Yes	5th	Orthodox	Never married				1	1	1	No		Protected Spring	Yes	Boil	Pit Latrine/traditional pit toilet	Thatch/leaf	Rambo/wood	0	Yes	2	Mainly firewood (purchase or collected)	No	No	Yes	No	Yes	No	No	No	Yes	Yes	No	No	No	No	0	0	0	0	0	0	0
Male	12	No	1		20	Yes	Yes	5th	Orthodox	Married	Yes	Yes	8th	1	1	1	No		Piped outside compound	No		Pit Latrine/traditional pit toilet	Finished roofing Corrugated iron	Rambo/wood	1	Yes	0.25	Mainly firewood (purchase or collected)	Yes	No	Yes	No	Yes	No	No	No	Yes	Yes	No	No	No	No	0	0	0	0	0	0	0
Male	2	Yes	4	72	28	Yes	Yes	5th	Orthodox	Married	No			4	4	4	No		Covered Well	No		Pit Latrine/traditional pit toilet	Finished roofing Corrugated iron	Rambo/wood	1	Yes	0.25	Animal dung	Yes	No	Yes	No	Yes	No	No	No	Yes	Yes	No	No	Yes	No	0	0	3	1	0	0	0
Female	6	Yes	2	60	20	Yes	Yes	10th	Orthodox	Married	Yes	Yes	9th	2	2	2	No		Open Spring	No		Pit Latrine/traditional pit toilet	Finished roofing Corrugated iron	Rambo/wood	1	Yes	25	Mainly firewood (purchase or collected)	Yes	Yes	Yes	No	Yes	No	No	Yes	Yes	Yes	No	No	Yes	Yes	0	0	0	1	1	0	0
Male	14	Yes	4	11	35	No			Orthodox	Married	Yes	Yes	3rd	5	4	4	Yes	1	Pond/Lake/Dam	No		Pit Latrine/traditional pit toilet	Finished roofing Corrugated iron	Stone with mud	2	No		Animal dung	Yes	No	No	Yes	Yes	No	No	No	Yes	Yes	No	No	Yes	No	5	4	4	2	0	0	1
Female	11	No	1		29	Yes	Yes	5th	Orthodox	Married	Yes	Yes	8th	1	1	1	No		Piped outside compound	No		Pit Latrine/traditional pit toilet	Finished roofing Corrugated iron	Rambo/wood	1	Yes	3	Mainly firewood (purchase or collected)	Yes	No	Yes	No	Yes	No	No	Yes	Yes	Yes	No	No	Yes	Yes	6	0	3	5	1	0	0
Female	10	Yes	2	14	35	Yes	Yes	9th	Orthodox	Widowed				2	2	2	No		Protected hand pump spring	No		Pit Latrine/traditional pit toilet	Finished roofing Corrugated iron	Cement	1	Yes	0	Mainly firewood (purchase or collected)	Yes	No	Yes	No	Yes	No	No	Yes	Yes	Yes	No	No	No	No	0	0	0	0	0	0	0
Female	9	Yes	3	108	34	Yes	Yes	3rd	Orthodox	Married	No			3	3	3	No		Piped outside compound	No		Pit Latrine/traditional pit toilet	Finished roofing Corrugated iron	Rambo/wood	1	Yes	3	Animal dung	No	No	Yes	No	Yes	No	No	No	Yes	Yes	No	No	Yes	Yes	20	4	0	2	0	0	0
Male	14	Yes	2	84	25	No			Orthodox	Married	No			2	2	2	No		Piped outside compound	No		Flush toilet	Finished roofing Corrugated iron	Rambo/wood	1	Yes	1	Mainly firewood (purchase or collected)	Yes	No	No	No	Yes	No	No	Yes	Yes	Yes	No	Yes	Yes	Yes	8	0	0	1	0	0	0
Male	6	Yes	4	128	35	No			Orthodox	Married	Yes	Yes	5th	4	4	4	No		Piped outside compound	No		Pit Latrine/traditional pit toilet	Finished roofing Corrugated iron	Rambo/wood	1	Yes	0.25	Mainly firewood (purchase or collected)	Yes	No	No	Yes	Yes	No	No	Yes	Yes	Yes	No	No	Yes	No	0	0	0	1	0	0	0
Male	10	No	1		19	Yes	Yes	5th	Orthodox	Married	No			1	1	1	No		Covered Well	No		Pit Latrine/traditional pit toilet	Finished roofing Corrugated iron	Rambo/wood	1	No		Mainly firewood (purchase or collected)	No	No	Yes	No	Yes	No	No	No	Yes	Yes	No	No	Yes	No	6	0	0	0	0	0	0
Female	9	No	1		20	Yes	Yes	3rd	Orthodox	Never married				1	1	1	No		Piped outside compound	No		No facility/Bush/Field	Finished roofing Corrugated iron	Rambo/wood	1	Yes	1	Mainly firewood (purchase or collected)	Yes	No	No	No	Yes	No	No	Yes	No	No	No	No	Yes	No	2	0	6	1	0	0	0
Female	7	Yes	2	5	25	Yes	Yes	10th	Orthodox	Married	Yes	Yes	8th	2	2	2	No		Open Spring	No		Pit Latrine/traditional pit toilet	Finished roofing Corrugated iron	Rambo/wood	1	Yes	2.5	Mainly firewood (purchase or collected)	Yes	No	Yes	No	Yes	No	No	Yes	Yes	Yes	Yes	No	Yes	Yes	6	0	4	3	0	0	0
Female	12	Yes	7	36	33	No			Orthodox	Married	No			7	7	7	No		Pond/Lake/Dam	No		No facility/Bush/Field	Finished roofing Corrugated iron	Rambo/wood	1	Yes	1	Mainly firewood (purchase or collected)	Yes	No	No	No	Yes	No	No	No	No	Yes	No	No	Yes	No	2	3	2	1	0	0	0
Female	14	No	1		20	Yes	Yes	3rd	Orthodox	Married	Yes	Yes	2nd	1	1	1	No		Piped outside compound	No		Pit Latrine/traditional pit toilet	Finished roofing Corrugated iron	Rambo/wood	1	Yes	0.25	Mainly firewood (purchase or collected)	Yes	No	Yes	No	Yes	No	No	No	No	Yes	No	No	Yes	No	0	0	0	2	0	0	0
Male	3	Yes	2	60	28	Yes	Yes	5th	Orthodox	Married	No			2	0	2	No		Piped into compound	No		Pit Latrine/traditional pit toilet	Finished roofing Corrugated iron	Rambo/wood	0	No		Mainly firewood (purchase or collected)	Yes	No	Yes	No	Yes	No	No	Yes	Yes	Yes	No	No	No	No	0	0	0	0	0	0	0
Female	14	No	1		22	Yes	Yes	5th	Orthodox	Married	Yes	Yes	9th	1	1	1	No		Piped outside compound	No		Pit Latrine/traditional pit toilet	Finished roofing Corrugated iron	Rambo/wood	2	Yes	2	Mainly firewood (purchase or collected)	Yes	No	Yes	No	Yes	No	No	Yes	Yes	Yes	No	No	Yes	Yes	1	0	0	3	0	0	0
Male	12	No	1		20	Yes	Yes	4th	Orthodox	Married	Yes	Yes	10th	1	1	1	No		Protected Spring	No		Pit Latrine/traditional pit toilet	Finished roofing Corrugated iron	Rambo/wood	1	Yes	0	Charcoal	Yes	No	No	No	Yes	No	No	Yes	Yes	Yes	No	No	No	No	0	0	0	0	0	0	0
Female	9	Yes	3	96	32	No			Orthodox	Married	Yes	Yes	2nd	3	3	3	No		Piped outside compound	No		Pit Latrine/traditional pit toilet	Finished roofing Corrugated iron	Rambo/wood	1	Yes	0.2	Animal dung	No	No	No	No	Yes	No	No	No	Yes	Yes	No	No	Yes	No	0	0	0	1	0	0	0
Male	4	Yes	4	7	36	No			Orthodox	Married	Yes	Yes	4th	4	4	4	No		Covered Well	No		Pit Latrine/traditional pit toilet	Finished roofing Corrugated iron	Rambo/wood	1	Yes	0.5	Animal dung	No	Yes	Yes	No	No	No	No	No	No	Yes	No	No	Yes	Yes	3	0	0	0	0	0	0
Male	4	No	1		25	Yes	Yes	10th	Orthodox	Married	Yes	Yes	8th	2	1	1	Yes	1	Piped outside compound	No		Pit Latrine/traditional pit toilet	Finished roofing Corrugated iron	Rambo/wood	1	No		Mainly firewood (purchase or collected)	Yes	No	No	Yes	Yes	No	Yes	Yes	Yes	Yes	No	No	No	Yes	0	0	0	0	0	0	0
Female	2	Yes	2	8	28	Yes	Yes	5th	Protestant	Married	Yes	Yes	10th	2	2	2	Yes	1	Open Well	No		Pit Latrine/traditional pit toilet	Finished roofing Corrugated iron	Rambo/wood	0	Yes	2.5	Mainly firewood (purchase or collected)	No	Yes	No	No	Yes	No	No	Yes	Yes	Yes	No	No	Yes	No	6	0	5	3	0	0	0
Male	14	Yes	3	120	31	No			Orthodox	Married	No			3	3	3	No		Piped outside compound	No		No facility/Bush/Field	Finished roofing Corrugated iron	Rambo/wood	1	Yes	0.75	Animal dung	No	No	Yes	No	Yes	No	No	No	Yes	Yes	No	No	Yes	Yes	6	3	2	2	0	0	0
Male	3	No	1		23	Yes	Yes	8th	Orthodox	Married	Yes	Yes	9th	1	1	1	No		Covered Well	No		Pit Latrine/traditional pit toilet	Finished roofing Corrugated iron	Rambo/wood	1	No		Mainly firewood (purchase or collected)	Yes	Yes	No	No	Yes	No	No	Yes	Yes	Yes	No	No	No	Yes	0	0	0	0	0	0	0
Male	6	No	1		21	Yes	Yes	8th	Orthodox	Married	Yes	Yes	10th	1	0	1	No		Piped outside compound	No		Pit Latrine/traditional pit toilet	Finished roofing Corrugated iron	Rambo/wood	1	No		Mainly firewood (purchase or collected)	Yes	No	Yes	No	Yes	No	No	Yes	Yes	Yes	No	No	Yes	Yes	13	0	0	0	0	0	0
Male	7	Yes	3	4	33	Yes	Yes	Technical/vocational certificate	Orthodox	Married	Yes	Yes	University/college degree or higher	4	3	3	Yes	1	Covered Well	No		Pit Latrine/traditional pit toilet	Finished roofing Corrugated iron	Cement	1	Yes	0	Charcoal	No	No	No	No	Yes	No	No	No	Yes	Yes	No	No	No	No	0	0	0	0	0	0	0
Female	12	Yes	2	76	29	Yes	Yes	7th	Orthodox	Married	Yes	Yes	8th	2	2	2	No		Piped outside compound	No		Pit Latrine/traditional pit toilet	Finished roofing Corrugated iron	Rambo/wood	1	Yes	2	Mainly firewood (purchase or collected)	Yes	No	Yes	No	Yes	No	No	Yes	Yes	Yes	No	No	Yes	No	3	0	0	2	0	0	0
Male	3	Yes	3	14	30	Yes	No		Orthodox	Married	No			3	3	3	No		Covered Well	No		Pit Latrine/traditional pit toilet	Finished roofing Corrugated iron	Rambo/wood	1	No		Mainly firewood (purchase or collected)	No	Yes	Yes	No	Yes	No	No	No	Yes	Yes	No	No	No	No	0	0	0	0	0	0	0
Female	13	No	1		20	Yes	Yes	8th	Orthodox	Married	No			1	1	1	No		Piped outside compound	No		Pit Latrine/traditional pit toilet	Finished roofing Corrugated iron	Rambo/wood	1	Yes	0.5	Mainly firewood (purchase or collected)	Yes	No	Yes	No	Yes	No	No	Yes	Yes	Yes	No	No	No	No	0	0	0	0	0	0	0
Male	9	No	1		26	Yes	Yes	10th	Orthodox	Married	Yes	Yes	10th	1	1	1	No		Open Spring	No		Pit Latrine/traditional pit toilet	Finished roofing Corrugated iron	Rambo/wood	1	Yes	0.75	Mainly firewood (purchase or collected)	Yes	Yes	Yes	No	Yes	No	No	Yes	Yes	Yes	No	No	Yes	No	0	0	5	1	0	0	0
Male	6	Yes	5	60	35	No			Orthodox	Married	No			5	5	5	No		Open Well	No		No facility/Bush/Field	Finished roofing Corrugated iron	Rambo/wood	1	Yes	0.25	Animal dung	No	No	No	No	Yes	No	No	Yes	Yes	Yes	No	Yes	Yes	No	2	1	0	0	0	0	0
Male	7	Yes	2	66	27	Yes	Yes	8th	Orthodox	Married	Yes	Yes	9th	2	2	2	No		Piped outside compound	No		Pit Latrine/traditional pit toilet	Finished roofing Corrugated iron	Rambo/wood	1	Yes	0.5	Animal dung	No	No	Yes	No	Yes	No	No	No	Yes	Yes	No	No	Yes	Yes	9	0	0	1	0	0	0
Female	9	No	1		22	Yes	Yes	7th	Orthodox	Married	Yes	Yes	8th	1	1	1	No		Covered Well	No		Pit Latrine/traditional pit toilet	Finished roofing Corrugated iron	Rambo/wood	1	Yes	0.25	Mainly firewood (purchase or collected)	Yes	No	Yes	No	Yes	No	No	No	Yes	Yes	No	No	Yes	Yes	0	3	0	1	0	0	0
Male	12	Yes	4	78	30	Yes	Yes	3rd	Orthodox	Married	Yes	Yes	4th	4	4	4	No		Piped outside compound	No		Pit Latrine/traditional pit toilet	Finished roofing Corrugated iron	Rambo/wood	1	Yes	1	Animal dung	Yes	No	No	Yes	Yes	No	No	No	Yes	Yes	No	No	Yes	No	0	0	0	1	0	0	0
Female	5	No	1		18	Yes	Yes	9th	Orthodox	Never married				1	1	1	No		Piped outside compound	No		Pit Latrine/traditional pit toilet	Finished roofing Corrugated iron	Rambo/wood	0	Yes	3	Mainly firewood (purchase or collected)	No	No	Yes	No	Yes	No	No	No	Yes	Yes	No	No	Yes	No	4	0	3	1	1	0	0
Male	12	Yes	2	96	24	No			Orthodox	Married	Yes	Yes	8th	2	2	2	No		Piped outside compound	No		No facility/Bush/Field	Finished roofing Corrugated iron	Rambo/wood	1	Yes	0.5	Animal dung	Yes	No	Yes	No	Yes	No	No	Yes	No	No	No	No	Yes	No	2	2	1	2	0	0	0
Female	7	Yes	5	60	37	No			Orthodox	Married	Yes	Yes	12th	5	5	5	No		Piped outside compound	No		Pit Latrine/traditional pit toilet	Finished roofing Corrugated iron	Rambo/wood	1	Yes	4	Mainly firewood (purchase or collected)	Yes	Yes	No	Yes	Yes	No	No	Yes	Yes	Yes	No	No	Yes	Yes	7	0	2	4	0	0	0
Male	10	Yes	2	60	25	Yes	Yes	10th	Orthodox	Married	Yes	Yes	7th	2	2	2	No		Pond/Lake/Dam	No		No facility/Bush/Field	Finished roofing Corrugated iron	Rambo/wood	1	No		Mainly firewood (purchase or collected)	Yes	No	Yes	No	Yes	No	No	No	No	Yes	No	No	No	No	0	0	0	0	0	0	0
Male	7	No	1		25	Yes	Yes	12th	Orthodox	Married	Yes	Yes	10th	1	0	1	No		Piped outside compound	No		Pit Latrine/traditional pit toilet	Finished roofing Corrugated iron	Rambo/wood	1	No		Mainly firewood (purchase or collected)	Yes	Yes	Yes	Yes	Yes	No	No	Yes	Yes	Yes	No	No	Yes	Yes	3	0	0	0	0	0	0
Female	9	No	1		23	Yes	Yes	10th	Orthodox	Married	Yes	Yes	10th	1	1	1	No		Piped outside compound	No		Pit Latrine/traditional pit toilet	Finished roofing Corrugated iron	Rambo/wood	1	No		Mainly firewood (purchase or collected)	Yes	No	Yes	Yes	Yes	No	No	Yes	Yes	Yes	No	No	Yes	Yes	3	0	0	0	0	0	0
Male	6	No	1		28	Yes	Yes	7th	Orthodox	Divorced				1	1	1	No		Open Well	No		No facility/Bush/Field	Finished roofing Corrugated iron	Rambo/wood	1	No		Animal dung	No	No	No	No	Yes	No	No	No	No	No	No	Yes	Yes	No	1	0	0	0	0	0	0
Male	5	Yes	5	6	38	No			Orthodox	Married	Yes	Yes	3rd	5	5	5	No		Piped outside compound	No		Pit Latrine/traditional pit toilet	Finished roofing Corrugated iron	Rambo/wood	0	Yes	3	Mainly firewood (purchase or collected)	Yes	No	Yes	Yes	Yes	No	No	No	Yes	Yes	No	No	Yes	Yes	2	0	5	3	0	0	0
Male	5	Yes	3	80	28	Yes	Yes	9th	Protestant	Married	Yes	Yes	10th	3	3	3	No		Protected hand pump spring	No		Ventilated improved pit latrine (VIP)	Finished roofing Corrugated iron	Rambo/wood	1	No		Mainly firewood (purchase or collected)	Yes	Yes	Yes	No	Yes	No	No	Yes	Yes	Yes	No	No	No	No	0	0	0	0	0	0	0
Female	8	No	1		23	Yes	Yes	8th	Orthodox	Married	Yes	Yes	7th	1	1	1	No		Protected hand pump spring	No		Pit Latrine/traditional pit toilet	Finished roofing Corrugated iron	Rambo/wood	1	Yes	1	Mainly firewood (purchase or collected)	Yes	No	Yes	No	Yes	No	No	No	Yes	Yes	No	No	Yes	No	4	0	2	1	0	0	0
Female	5	Yes	1		20	No			Orthodox	Married	Yes	Yes	4th	1	1	1	No		Piped outside compound	No		Pit Latrine/traditional pit toilet	Finished roofing Corrugated iron	Rambo/wood	1	Yes	1	Animal dung	Yes	No	Yes	No	Yes	No	No	No	Yes	Yes	No	No	No	No	0	0	0	0	0	0	0
Male	7	Yes	2	48	23	Yes	Yes	9th	Orthodox	Married	Yes	Yes	8th	2	2	2	No		Piped outside compound	No		Pit Latrine/traditional pit toilet	Finished roofing Corrugated iron	Rambo/wood	1	Yes	2	Mainly firewood (purchase or collected)	Yes	Yes	No	No	Yes	No	No	Yes	Yes	Yes	No	No	Yes	Yes	8	0	5	4	0	0	0
Male	14	No	1		28	Yes	Yes	4th	Orthodox	Divorced				1	1	1	No		Protected hand pump spring	No		Ventilated improved pit latrine (VIP)	Finished roofing Corrugated iron	Rambo/wood	1	Yes	2	Animal dung	Yes	No	No	No	Yes	No	No	Yes	Yes	Yes	No	No	Yes	Yes	50	0	14	1	0	0	0
Male	4	No	1		19	Yes	Yes	3rd	Orthodox	Married	Yes	Yes	4th	1	1	1	No		Piped outside compound	No		No facility/Bush/Field	Finished roofing Corrugated iron	Rambo/wood	0	No		Animal dung	No	No	No	No	Yes	No	No	No	No	No	No	No	Yes	No	6	0	4	1	0	0	0
Female	8	No	2	2	24	Yes	Yes	Technical/vocational certificate	Orthodox	Married	Yes	Yes	10th	2	2	2	Yes	1	Covered Well	No		Pit Latrine/traditional pit toilet	Thatch/leaf	Rambo/wood	1	Yes	0.5	Electricity	Yes	Yes	Yes	Yes	Yes	No	No	Yes	Yes	Yes	No	No	Yes	Yes	8	0	6	3	0	0	0
Female	6	Yes	2	5	29	No			Orthodox	Married	Yes	Yes	4th	2	2	2	No		Open Spring	No		Pit Latrine/traditional pit toilet	Finished roofing Corrugated iron	Rambo/wood	1	Yes	0	Charcoal	No	No	Yes	No	Yes	No	No	Yes	Yes	Yes	No	No	Yes	No	8	0	0	2	0	0	0
Male	13	No	1		27	Yes	Yes	7th	Orthodox	Married	Yes	Yes	10th	1	1	1	No		Piped outside compound	No		Pit Latrine/traditional pit toilet	Finished roofing Corrugated iron	Rambo/wood	1	No		Animal dung	Yes	No	Yes	Yes	Yes	No	No	Yes	Yes	Yes	No	No	Yes	No	0	0	0	1	0	0	0
Male	5	Yes	1		25	No			Orthodox	Married	Yes	Yes	6th	1	1	1	No		Piped outside compound	No		Pit Latrine/traditional pit toilet	Finished roofing Corrugated iron	Rambo/wood	1	Yes	0.5	Mainly firewood (purchase or collected)	No	No	Yes	No	Yes	No	No	No	Yes	Yes	No	No	Yes	No	2	0	0	0	0	0	1
Female	14	No	1		25	Yes	Yes	4th	Orthodox	Separated				1	1	1	No		Piped outside compound	No		Pit Latrine/traditional pit toilet	Finished roofing Corrugated iron	Rambo/wood	1	Yes	0.25	Animal dung	Yes	No	Yes	No	Yes	No	Yes	Yes	Yes	Yes	No	No	Yes	No	0	0	0	3	0	0	0
Female	10	Yes	2	5	29	Yes	Yes	7th	Orthodox	Married	Yes	Yes	2nd	2	2	2	No		Pond/Lake/Dam	Yes	Strain it through a cloth	No facility/Bush/Field	Finished roofing Corrugated iron	Rambo/wood	1	Yes	0.5	Mainly firewood (purchase or collected)	Yes	No	No	No	Yes	No	No	No	No	Yes	No	No	Yes	No	3	2	0	2	0	0	0
Female	14	Yes	3	7	38	Yes	Yes	8th	Orthodox	Married	No			3	3	3	No		Open Spring	No		No facility/Bush/Field	Finished roofing Corrugated iron	Rambo/wood	1	No		Animal dung	Yes	No	No	Yes	Yes	No	No	Yes	Yes	Yes	No	No	Yes	No	4	0	0	1	0	0	0
Female	11	Yes	5	140	37	Yes	Yes	2nd	Orthodox	Married	No			5	5	5	No		Piped outside compound	No		Pit Latrine/traditional pit toilet	Finished roofing Corrugated iron	Rambo/wood	1	Yes	0.5	Animal dung	Yes	No	Yes	No	Yes	No	No	Yes	Yes	Yes	No	No	Yes	No	0	2	0	2	0	0	0
Female	14	Yes	4	135	37	No			Orthodox	Married	No			4	4	4	No		Piped outside compound	No		No facility/Bush/Field	Finished roofing Corrugated iron	Rambo/wood	1	Yes	0.5	Mainly firewood (purchase or collected)	Yes	No	Yes	Yes	Yes	No	No	No	Yes	Yes	No	No	Yes	No	11	0	0	2	0	0	0
Female	14	Yes	4	96	26	No			Orthodox	Married	No			4	4	4	No		Pond/Lake/Dam	No		No facility/Bush/Field	Finished roofing Corrugated iron	Rambo/wood	0	No		Animal dung	Yes	No	No	No	Yes	No	No	No	No	No	No	No	Yes	No	5	0	2	2	0	0	0
Female	14	Yes	2	5	24	Yes	Yes	10th	Orthodox	Married	No			2	2	2	No		Piped outside compound	No		Pit Latrine/traditional pit toilet	Finished roofing Corrugated iron	Rambo/wood	1	No		Animal dung	No	No	Yes	No	Yes	No	No	Yes	Yes	Yes	No	No	Yes	No	8	0	0	1	0	0	0
Female	3	Yes	2	48	23	No			Orthodox	Married	No			2	2	2	No		Pond/Lake/Dam	No		No facility/Bush/Field	Finished roofing Corrugated iron	Rambo/wood	1	No		Animal dung	No	No	Yes	No	Yes	No	No	No	No	No	No	Yes	No	No	0	0	0	0	0	0	0
Male	5	No	1		19	Yes	Yes	10th	Orthodox	Never married				1	1	1	No		Piped outside compound	No		Pit Latrine/traditional pit toilet	Finished roofing Corrugated iron	Rambo/wood	0	Yes	0.5	Mainly firewood (purchase or collected)	No	No	No	No	Yes	No	No	No	Yes	Yes	No	No	No	No	0	0	0	0	0	0	0
Male	5	Yes	2	71	25	Yes	Yes	9th	Orthodox	Married	Yes	Yes	10th	2	2	2	No		Piped outside compound	No		Ventilated improved pit latrine (VIP)	Finished roofing Corrugated iron	Stone with mud	2	No		Mainly firewood (purchase or collected)	Yes	Yes	No	Yes	Yes	No	Yes	Yes	Yes	Yes	No	No	Yes	Yes	4	0	0	0	0	0	0
Female	5	Yes	2	84	26	Yes	Yes	University/college diploma	Orthodox	Married	Yes	Yes	University/college degree or higher	2	2	2	No		Open Spring	No		Pit Latrine/traditional pit toilet	Finished roofing Corrugated iron	Rambo/wood	2	Yes	10	Mainly firewood (purchase or collected)	Yes	No	Yes	No	Yes	No	No	Yes	Yes	Yes	No	No	Yes	Yes	0	0	20	8	0	0	0
Female	13	Yes	3	6	27	No			Orthodox	Married	Yes	Yes	3rd	3	3	3	No		Pond/Lake/Dam	No		No facility/Bush/Field	Finished roofing Corrugated iron	Rambo/wood	1	Yes	0	Mainly firewood (purchase or collected)	No	No	No	No	Yes	No	No	No	No	Yes	No	Yes	Yes	No	6	3	0	1	0	0	0
Male	14	Yes	2	4	24	Yes	Yes	7th	Orthodox	Married	No			2	2	2	No		Covered Well	No		No facility/Bush/Field	Finished roofing Corrugated iron	Rambo/wood	1	Yes	0.25	Animal dung	Yes	No	No	No	Yes	No	No	No	No	Yes	No	No	Yes	No	5	0	2	2	0	0	0
Male	13	Yes	2	72	28	Yes	Yes	5th	Orthodox	Married	No			2	2	2	No		Protected hand pump spring	No		Pit Latrine/traditional pit toilet	Finished roofing Corrugated iron	Rambo/wood	1	No		Animal dung	No	No	Yes	No	No	No	No	No	Yes	Yes	No	No	Yes	No	7	0	5	2	0	0	0
Female	7	Yes	2	7	33	Yes	Yes	6th	Orthodox	Married	Yes	Yes	7th	2	2	2	No		Pond/Lake/Dam	No		Pit Latrine/traditional pit toilet	Finished roofing Corrugated iron	Rambo/wood	1	No		Animal dung	Yes	No	Yes	No	Yes	No	No	Yes	Yes	Yes	No	No	Yes	No	3	0	0	1	0	0	0
Female	5	No	1		22	Yes	Yes	8th	Orthodox	Married	Yes	Yes	6th	1	1	1	No		Protected hand pump spring	No		Pit Latrine/traditional pit toilet	Finished roofing Corrugated iron	Rambo/wood	1	No		Mainly firewood (purchase or collected)	Yes	No	Yes	No	No	No	No	Yes	Yes	Yes	No	No	No	No	0	0	0	0	0	0	0
Female	12	No	1		34	No			Orthodox	Married	No			1	1	1	No		Piped outside compound	No		Pit Latrine/traditional pit toilet	Finished roofing Corrugated iron	Rambo/wood	1	Yes	0.75	Animal dung	No	No	Yes	No	No	No	No	No	Yes	Yes	No	No	Yes	No	0	3	0	1	0	0	0
Male	2	Yes	3	98	31	No			Orthodox	Married	No			3	3	3	No		Piped outside compound	No		Pit Latrine/traditional pit toilet	Finished roofing Corrugated iron	Rambo/wood	1	Yes	0.5	Mainly firewood (purchase or collected)	Yes	No	Yes	Yes	Yes	No	No	Yes	Yes	Yes	No	No	Yes	Yes	3	0	3	2	0	0	0
Male	14	Yes	1		24	Yes	Yes	10th	Orthodox	Married	Yes	Yes	8th	1	1	1	No		Piped outside compound	No		Pit Latrine/traditional pit toilet	Finished roofing Corrugated iron	Rambo/wood	1	Yes	0.5	Animal dung	Yes	Yes	Yes	Yes	Yes	No	No	Yes	Yes	Yes	No	No	Yes	No	0	0	0	0	0	0	0
Female	8	Yes	6	120	35	No			Orthodox	Married	Yes	Yes	3rd	6	6	6	No		Piped outside compound	No		Pit Latrine/traditional pit toilet	Finished roofing Corrugated iron	Rambo/wood	1	Yes	0.25	Mainly firewood (purchase or collected)	Yes	Yes	Yes	No	Yes	No	No	Yes	Yes	Yes	No	No	Yes	Yes	10	5	7	2	0	0	0
Female	11	Yes	2	6	29	Yes	Yes	5th	Orthodox	Married	Yes	Yes	7th	2	2	2	No		Piped outside compound	No		Pit Latrine/traditional pit toilet	Finished roofing Corrugated iron	Rambo/wood	0	Yes	0.5	Mainly firewood (purchase or collected)	No	No	No	No	Yes	No	No	Yes	Yes	Yes	No	No	No	No	0	0	0	0	0	0	0
Female	3	Yes	3	3	24	Yes	Yes	6th	Orthodox	Married	Yes	Yes	4th	3	3	3	No		Piped outside compound	No		Pit Latrine/traditional pit toilet	Finished roofing Corrugated iron	Rambo/wood	1	Yes	0.25	Mainly firewood (purchase or collected)	Yes	No	Yes	No	Yes	No	No	Yes	Yes	No	No	No	Yes	Yes	2	0	0	1	0	0	0
Male	3	Yes	3	2	25	Yes	Yes	4th	Orthodox	Married	No			3	3	3	No		Piped outside compound	No		Pit Latrine/traditional pit toilet	Thatch/leaf	Rambo/wood	0	Yes	0.2	Animal dung	No	No	No	No	No	No	No	No	No	No	No	No	Yes	Yes	0	0	0	1	0	0	0
Female	7	Yes	7	5	37	No			Orthodox	Married	Yes	Yes	7th	7	7	7	No		Piped outside compound	No		No facility/Bush/Field	Finished roofing Corrugated iron	Rambo/wood	1	Yes	1	Animal dung	No	No	Yes	No	Yes	No	No	Yes	Yes	Yes	No	No	Yes	Yes	1	0	1	1	0	0	0
Male	8	No	1		20	Yes	Yes	5th	Orthodox	Married	No			1	1	1	No		Protected hand pump spring	No		No facility/Bush/Field	Finished roofing Corrugated iron	Rambo/wood	1	No		Animal dung	Yes	No	No	No	Yes	No	No	Yes	Yes	Yes	No	No	No	No	0	0	0	0	0	0	0
Male	6	No	1		21	Yes	Yes	7th	Orthodox	Married	Yes	Yes	11th	1	0	1	No		Piped outside compound	No		Pit Latrine/traditional pit toilet	Finished roofing Corrugated iron	Rambo/wood	1	Yes	1	Mainly firewood (purchase or collected)	Yes	Yes	No	Yes	Yes	No	No	Yes	Yes	Yes	No	No	Yes	Yes	1	0	0	0	1	0	0
Male	3	Yes	2	7	25	Yes	Yes	7th	Orthodox	Married	Yes	Yes	10th	2	2	2	No		Piped outside compound	No		Pit Latrine/traditional pit toilet	Finished roofing Corrugated iron	Rambo/wood	1	Yes	0.25	Animal dung	No	No	Yes	No	Yes	No	No	Yes	Yes	Yes	No	Yes	Yes	No	4	0	0	1	0	0	0
Male	14	Yes	2	8	22	Yes	Yes	10th	Orthodox	Divorced				2	2	2	No		Piped outside compound	No		Pit Latrine/traditional pit toilet	Thatch/leaf	Rambo/wood	0	Yes	0	Animal dung	Yes	No	Yes	No	Yes	No	No	No	Yes	Yes	No	No	Yes	Yes	10	0	0	5	0	0	0
Female	14	No	1		20	Yes	Yes	9th	Orthodox	Married	Yes	Yes	10th	1	1	1	No		Protected Spring	No		Pit Latrine/traditional pit toilet	Finished roofing Corrugated iron	Rambo/wood	1	Yes	0.1	Mainly firewood (purchase or collected)	No	No	Yes	No	Yes	No	No	Yes	Yes	Yes	No	No	No	Yes	0	0	0	0	0	0	0
Male	10	Yes	2	144	26	No			Orthodox	Married	No			2	2	2	No		Covered Well	No		Pit Latrine/traditional pit toilet	Finished roofing Corrugated iron	Rambo/wood	0	No		Animal dung	Yes	No	Yes	No	Yes	No	No	Yes	Yes	No	No	No	No	No	0	0	0	0	0	0	0
Female	2	Yes	2	92	28	Yes	Yes	6th	Orthodox	Married	Yes	Yes	8th	2	2	2	No		Piped outside compound	No		Pit Latrine/traditional pit toilet	Thatch/leaf	Rambo/wood	1	Yes	0.5	Mainly firewood (purchase or collected)	Yes	No	Yes	No	Yes	No	No	No	Yes	Yes	No	No	Yes	Yes	8	4	0	1	0	0	0
Female	14	No	1		23	Yes	Yes	12th	Orthodox	Married	Yes	Yes	8th	1	1	1	No		Piped outside compound	No		Pit Latrine/traditional pit toilet	Finished roofing Corrugated iron	Stone with mud	1	No		Mainly firewood (purchase or collected)	Yes	No	No	Yes	Yes	No	No	Yes	Yes	Yes	No	No	No	Yes	0	0	0	0	0	0	0
Male	10	Yes	3	8	27	Yes	Yes	3rd	Orthodox	Married	Yes	Yes	4th	3	3	3	No		Piped outside compound	No		Pit Latrine/traditional pit toilet	Finished roofing Corrugated iron	Rambo/wood	1	Yes	0.1	Mainly firewood (purchase or collected)	No	No	Yes	No	Yes	No	No	No	No	Yes	No	No	No	Yes	0	0	0	0	0	0	0
Female	13	No	1		28	No			Orthodox	Married	No			1	1	1	No		Covered Well	Yes	Strain it through a cloth	No facility/Bush/Field	Finished roofing Corrugated iron	Stone with mud	1	Yes	0.25	Mainly firewood (purchase or collected)	No	No	Yes	No	Yes	No	No	No	No	No	No	No	Yes	No	9	0	0	0	0	0	0
Male	14	No	1		20	No			Orthodox	Married	No			1	1	1	No		Open Well	No		Pit Latrine/traditional pit toilet	Finished roofing Corrugated iron	Rambo/wood	1	No		Animal dung	No	No	No	No	Yes	No	No	No	No	Yes	No	Yes	Yes	No	2	0	0	1	0	0	0
Male	12	Yes	6	96	45	No			Orthodox	Married	No			6	6	6	No		Piped outside compound	No		No facility/Bush/Field	Finished roofing Corrugated iron	Rambo/wood	1	Yes	1.25	Animal dung	Yes	No	Yes	No	Yes	No	No	Yes	Yes	Yes	No	No	Yes	Yes	3	4	10	2	0	0	0
Female	14	No	1		25	Yes	Yes	10th	Orthodox	Divorced				1	1	1	No		Piped outside compound	No		Pit Latrine/traditional pit toilet	Finished roofing Corrugated iron	Rambo/wood	0	Yes	0.5	Mainly firewood (purchase or collected)	No	No	No	No	Yes	No	No	Yes	Yes	Yes	No	No	Yes	Yes	3	0	0	4	0	0	0
Male	6	Yes	3	42	35	No			Orthodox	Married	No			3	3	3	No		Piped outside compound	No		No facility/Bush/Field	Finished roofing Corrugated iron	Rambo/wood	1	Yes	0.5	Animal dung	Yes	No	Yes	No	Yes	No	No	Yes	Yes	Yes	No	No	Yes	Yes	7	0	6	2	0	0	0
Female	6	Yes	5	72	35	No			Orthodox	Married	No			5	5	5	No		Piped outside compound	No		Pit Latrine/traditional pit toilet	Finished roofing Corrugated iron	Rambo/wood	1	No		Animal dung	Yes	No	No	No	No	No	No	Yes	Yes	No	No	Yes	No	No	0	0	0	0	0	0	0
Female	9	Yes	3	12	40	Yes	Yes	3rd	Orthodox	Married	No			3	3	3	No		Covered Well	No		No facility/Bush/Field	Finished roofing Corrugated iron	Rambo/wood	1	Yes	0.5	Mainly firewood (purchase or collected)	No	Yes	Yes	No	Yes	No	No	No	No	Yes	No	No	Yes	No	0	3	0	1	0	0	0
Female	14	No	1		21	Yes	Yes	8th	Orthodox	Married	Yes	Yes	9th	1	1	1	No		Protected hand pump spring	No		Pit Latrine/traditional pit toilet	Finished roofing Corrugated iron	Rambo/wood	1	Yes	0.75	Mainly firewood (purchase or collected)	No	No	Yes	No	No	No	No	Yes	Yes	Yes	No	No	Yes	No	6	0	6	0	1	0	0
Female	3	Yes	3	9	35	Yes	Yes	3rd	Orthodox	Married	Yes	Yes	5th	3	3	3	No		Covered Well	No		Pit Latrine/traditional pit toilet	Finished roofing Corrugated iron	Rambo/wood	1	Yes	0.5	Mainly firewood (purchase or collected)	Yes	No	Yes	No	Yes	No	No	No	No	No	No	No	Yes	No	0	10	0	1	0	0	0
Male	14	Yes	2	120	30	Yes	Yes	5th	Orthodox	Married	No			2	0	2	No		Piped outside compound	No		Pit Latrine/traditional pit toilet	Finished roofing Corrugated iron	Rambo/wood	1	Yes	0.25	Mainly firewood (purchase or collected)	Yes	Yes	Yes	No	Yes	No	No	Yes	Yes	Yes	No	No	Yes	No	0	0	0	1	0	0	0
Male	7	No	1		25	Yes	Yes	12th	Orthodox	Married	Yes	Yes	10th	1	1	1	No		Piped outside compound	No		Pit Latrine/traditional pit toilet	Finished roofing Corrugated iron	Rambo/wood	1	No		Mainly firewood (purchase or collected)	Yes	Yes	Yes	Yes	Yes	No	No	Yes	Yes	Yes	No	No	Yes	Yes	3	0	0	0	0	0	0
Female	13	Yes	6	144	42	No			Orthodox	Married	No			6	6	6	No		Piped outside compound	No		Pit Latrine/traditional pit toilet	Finished roofing Corrugated iron	Stone with mud	2	Yes	0.5	Mainly firewood (purchase or collected)	Yes	No	Yes	No	Yes	No	No	Yes	No	Yes	No	No	Yes	No	4	2	5	1	0	0	0
Male	14	Yes	4	15	36	Yes	No		Orthodox	Married	Yes	Yes	10th	4	4	4	No		Protected Spring	No		Pit Latrine/traditional pit toilet	Finished roofing Corrugated iron	Rambo/wood	1	Yes	0	Animal dung	Yes	Yes	Yes	Yes	Yes	No	No	Yes	Yes	Yes	No	No	Yes	No	4	0	0	2	0	0	0
Male	14	Yes	5	10	40	No			Orthodox	Married	No			5	5	5	No		Piped outside compound	No		Pit Latrine/traditional pit toilet	Finished roofing Corrugated iron	Rambo/wood	1	Yes	0.2	Animal dung	No	No	Yes	No	Yes	No	No	No	No	No	No	No	Yes	Yes	0	0	0	2	0	0	0
Female	11	No	1		20	Yes	Yes	4th	Orthodox	Married	No			1	1	1	No		Piped outside compound	No		Pit Latrine/traditional pit toilet	Finished roofing Corrugated iron	Rambo/wood	0	No		Mainly firewood (purchase or collected)	No	No	No	No	Yes	No	No	Yes	Yes	Yes	No	No	Yes	No	0	0	0	0	0	0	0
Male	10	Yes	2	38	23	Yes	Yes	4th	Orthodox	Married	Yes	Yes	4th	2	2	2	No		Covered Well	No		No facility/Bush/Field	Finished roofing Corrugated iron	Rambo/wood	1	Yes	0.5	Animal dung	No	No	No	No	Yes	No	No	No	Yes	Yes	No	No	Yes	Yes	3	0	0	1	0	0	0
Female	6	Yes	1		19	Yes	Yes	9th	Orthodox	Married	Yes	Yes	10th	1	1	1	No		Piped outside compound	No		Pit Latrine/traditional pit toilet	Finished roofing Corrugated iron	Rambo/wood	0	Yes	0.5	Animal dung	Yes	Yes	Yes	No	Yes	No	No	No	Yes	Yes	No	No	Yes	Yes	9	0	0	1	0	0	0
Male	12	Yes	4	120	34	No			Orthodox	Married	Yes	Yes	7th	4	4	4	No		Covered Well	No		Pit Latrine/traditional pit toilet	Finished roofing Corrugated iron	Rambo/wood	1	Yes	0.75	Mainly firewood (purchase or collected)	Yes	No	Yes	No	Yes	No	No	No	No	Yes	No	No	Yes	No	5	3	2	1	0	0	0
Female	9	Yes	2	9	24	Yes	Yes	5th	Orthodox	Married	No			2	2	2	No		Piped outside compound	No		Pit Latrine/traditional pit toilet	Finished roofing Corrugated iron	Rambo/wood	2	Yes	0	Mainly firewood (purchase or collected)	Yes	Yes	Yes	No	Yes	No	No	Yes	Yes	Yes	No	No	Yes	No	4	2	0	2	0	0	0
Female	5	Yes	2	72	22	No			Orthodox	Married	No			2	2	2	No		Piped outside compound	No		No facility/Bush/Field	Finished roofing Corrugated iron	Rambo/wood	1	Yes	0.25	Animal dung	Yes	No	No	No	Yes	No	No	Yes	No	No	No	No	Yes	No	2	2	2	1	0	0	0
Female	7	Yes	2	36	22	No			Orthodox	Married	Yes	Yes	6th	2	2	2	No		Piped outside compound	No		No facility/Bush/Field	Finished roofing Corrugated iron	Rambo/wood	0	Yes	0.25	Mainly firewood (purchase or collected)	No	No	No	No	Yes	No	No	No	Yes	No	No	Yes	Yes	No	2	0	0	1	0	0	0
Male	12	Yes	2	360	28	Yes	Yes	10th	Catholic	Married	Yes	Yes	3rd	2	2	2	No		Piped outside compound	No		Pit Latrine/traditional pit toilet	Finished roofing Corrugated iron	Rambo/wood	1	No		Mainly firewood (purchase or collected)	Yes	No	No	Yes	Yes	No	No	Yes	Yes	Yes	No	No	Yes	Yes	12	3	0	0	0	0	0
Female	3	No	1		21	Yes	Yes	9th	Protestant	Married	Yes	Yes	11th	1	1	1	No		Open Spring	No		Pit Latrine/traditional pit toilet	Finished roofing Corrugated iron	Rambo/wood	1	Yes	1	Mainly firewood (purchase or collected)	Yes	Yes	Yes	No	Yes	No	No	Yes	Yes	Yes	No	No	Yes	Yes	0	0	0	0	1	0	0
Male	11	Yes	1		30	Yes	Yes	4th	Orthodox	Married	Yes	Yes	11th	1	1	1	No		Piped outside compound	No		Pit Latrine/traditional pit toilet	Finished roofing Corrugated iron	Rambo/wood	1	Yes	0.5	Mainly firewood (purchase or collected)	No	No	Yes	Yes	Yes	No	No	No	Yes	Yes	No	No	Yes	No	0	0	0	1	0	0	0
Female	2	Yes	3	3	24	Yes	Yes	6th	Protestant	Married	Yes	Yes	10th	3	3	3	No		Piped outside compound	No		Pit Latrine/traditional pit toilet	Finished roofing Corrugated iron	Rambo/wood	1	No		Mainly firewood (purchase or collected)	Yes	Yes	Yes	No	Yes	No	No	Yes	Yes	Yes	No	No	No	Yes	0	0	0	0	0	0	0
Female	4	No	1		26	Yes	Yes	10th	Orthodox	Married	Yes	Yes	6th	1	1	1	No		Piped outside compound	No		Pit Latrine/traditional pit toilet	Finished roofing Corrugated iron	Rambo/wood	2	No		Mainly firewood (purchase or collected)	Yes	No	No	Yes	Yes	No	Yes	Yes	Yes	Yes	No	No	Yes	Yes	0	0	0	0	0	0	0
Male	5	Yes	1		20	No			Orthodox	Married	Yes	Yes	4th	1	1	1	No		Covered Well	No		No facility/Bush/Field	Finished roofing Corrugated iron	Rambo/wood	1	Yes	0.5	Mainly firewood (purchase or collected)	No	Yes	Yes	No	Yes	No	No	No	Yes	Yes	No	No	Yes	No	0	0	0	2	0	0	0
Female	7	Yes	3	60	26	Yes	Yes	3rd	Orthodox	Married	Yes	Yes	4th	3	3	3	No		Piped outside compound	No		Pit Latrine/traditional pit toilet	Thatch/leaf	Rambo/wood	1	Yes	0.5	Animal dung	No	No	No	No	Yes	No	No	No	Yes	Yes	No	No	Yes	No	11	7	0	3	0	0	0
Male	3	Yes	3	96	30	Yes	Yes	5th	Orthodox	Married	Yes	Yes	1st	3	3	3	No		Piped outside compound	No		Pit Latrine/traditional pit toilet	Finished roofing Corrugated iron	Rambo/wood	1	Yes	0.25	Mainly firewood (purchase or collected)	Yes	No	Yes	No	Yes	No	No	Yes	Yes	Yes	No	No	Yes	Yes	1	0	0	1	0	0	0
Female	7	Yes	2	84	25	Yes	Yes	8th	Protestant	Married	Yes	Yes	10th	2	2	2	No		Piped outside compound	No		Pit Latrine/traditional pit toilet	Finished roofing Corrugated iron	Rambo/wood	1	Yes	1	Animal dung	Yes	No	Yes	No	Yes	No	No	Yes	Yes	Yes	No	No	No	No	0	0	0	0	0	0	0
Female	13	Yes	3	1	36	Yes	No		Orthodox	Married	No			4	4	5	No		Piped into compound	No		Pit Latrine/traditional pit toilet	Finished roofing Corrugated iron	Rambo/wood	0	No		Mainly firewood (purchase or collected)	Yes	Yes	Yes	Yes	Yes	No	Yes	Yes	Yes	Yes	No	No	No	No	0	0	0	0	0	0	0
Male	13	Yes	1		25	No			Orthodox	Married	No			1	1	1	No		Protected hand pump spring	No		Pit Latrine/traditional pit toilet	Thatch/leaf	Rambo/wood	0	No		Animal dung	No	No	Yes	No	No	No	No	No	No	No	No	No	No	Yes	0	0	0	0	0	0	0
Male	9	Yes	4	4	37	No			Orthodox	Married	No			4	4	4	No		Piped outside compound	No		Pit Latrine/traditional pit toilet	Finished roofing Corrugated iron	Rambo/wood	0	Yes	1	Mainly firewood (purchase or collected)	No	Yes	Yes	No	Yes	No	No	Yes	Yes	Yes	No	No	Yes	Yes	5	4	0	2	0	0	0
Female	9	Yes	2	11	36	No			Orthodox	Married	Yes	Yes	5th	2	2	2	No		Piped outside compound	No		No facility/Bush/Field	Finished roofing Corrugated iron	Rambo/wood	1	Yes	0.5	Mainly firewood (purchase or collected)	No	No	No	No	Yes	No	No	No	No	Yes	No	No	Yes	No	6	2	0	2	0	0	0
Female	5	Yes	2	98	30	Yes	Yes	7th	Orthodox	Married	Yes	Yes	6th	2	2	2	No		Piped outside compound	No		No facility/Bush/Field	Finished roofing Corrugated iron	Rambo/wood	1	Yes	0.25	Mainly firewood (purchase or collected)	Yes	No	No	No	Yes	No	No	Yes	No	Yes	No	No	Yes	Yes	6	0	4	2	0	0	0
Male	4	No	1		20	Yes	Yes	5th	Orthodox	Married	Yes	Yes	4th	1	1	1	No		Piped outside compound	No		Pit Latrine/traditional pit toilet	Finished roofing Corrugated iron	Rambo/wood	0	No		Mainly firewood (purchase or collected)	No	No	No	No	Yes	No	Yes	Yes	Yes	Yes	No	No	No	No	0	0	0	0	0	0	0
Male	7	No	1		20	Yes	Yes	4th	Orthodox	Married	Yes	Yes	3rd	1	1	1	No		Piped outside compound	No		Pit Latrine/traditional pit toilet	Finished roofing Corrugated iron	Rambo/wood	1	Yes	0.25	Mainly firewood (purchase or collected)	Yes	No	Yes	No	Yes	No	No	Yes	Yes	Yes	No	No	Yes	Yes	0	0	2	1	0	0	0
Female	14	Yes	4	7	39	No			Orthodox	Married	Yes	Yes	5th	4	4	4	No		Piped outside compound	No		No facility/Bush/Field	Finished roofing Corrugated iron	Rambo/wood	1	Yes	1.5	Animal dung	Yes	No	Yes	No	Yes	No	No	Yes	Yes	Yes	No	No	Yes	Yes	0	0	3	1	0	0	0
Male	3	Yes	1		24	Yes	Yes	10th	Orthodox	Married	Yes	Yes	8th	1	1	1	No		Piped outside compound	No		No facility/Bush/Field	Finished roofing Corrugated iron	Rambo/wood	1	Yes	0.5	Mainly firewood (purchase or collected)	Yes	No	Yes	No	Yes	No	No	No	Yes	Yes	No	No	Yes	No	1	0	0	1	0	0	0
Male	10	Yes	3	48	32	No			Orthodox	Married	Yes	Yes	3rd	3	3	3	No		Open Spring	No		No facility/Bush/Field	Finished roofing Corrugated iron	Rambo/wood	1	Yes	999	Mainly firewood (purchase or collected)	Yes	No	No	No	Yes	No	No	No	No	No	No	No	Yes	Yes	2	0	0	1	0	0	0
Female	10	Yes	8	22	43	No			Orthodox	Married	No			10	8	8	Yes	2	Open Spring	No		No facility/Bush/Field	Finished roofing Corrugated iron	Rambo/wood	1	Yes	2	Mainly firewood (purchase or collected)	Yes	No	No	No	No	No	No	No	No	No	No	No	Yes	Yes	7	0	0	1	0	0	0
Female	9	Yes	4	60	30	No			Orthodox	Married	No			4	4	4	No		Open Spring	No		No facility/Bush/Field	Finished roofing Corrugated iron	Rambo/wood	0	Yes	1	Mainly firewood (purchase or collected)	No	No	No	No	No	No	No	No	No	Yes	No	No	Yes	Yes	4	0	4	1	0	0	0
Female	7	No	3	42	32	No			Orthodox	Married	No			3	3	3	No		Piped outside compound	No		Pit Latrine/traditional pit toilet	Wood planks	Rambo/wood	1	No		Mainly firewood (purchase or collected)	Yes	No	No	No	No	No	No	No	No	No	No	No	Yes	No	0	0	3	1	0	0	0
Female	12	Yes	6	44	37	No			Orthodox	Married	No			6	5	5	Yes	1	Piped outside compound	No		Pit Latrine/traditional pit toilet	Finished roofing Corrugated iron	Rambo/wood	0	No		Mainly firewood (purchase or collected)	Yes	No	No	No	No	No	No	No	No	No	No	No	Yes	Yes	4	0	0	0	1	0	0
Male	4	No	1		20	No			Orthodox	Married	No			1	1	1	No		Open Spring	No		No facility/Bush/Field	Roofing shingles	Rambo/wood	0	Yes	0.5	Mainly firewood (purchase or collected)	No	No	No	No	No	No	No	No	No	No	No	No	Yes	No	0	0	0	0	0	1	0
Female	14	Yes	2	45	28	Yes	Yes	10th	Orthodox	Married	Yes	Yes	9th	2	2	2	No		Open Well	No		Pit Latrine/traditional pit toilet	Finished roofing Corrugated iron	Rambo/wood	0	No		Mainly firewood (purchase or collected)	Yes	No	No	No	No	No	No	No	No	Yes	No	No	Yes	Yes	3	0	0	2	0	0	0
Female	4	Yes	5	48	36	No			Orthodox	Married	Yes	Yes	3rd	5	4	4	No		River	No		No facility/Bush/Field	Finished roofing Corrugated iron	Rambo/wood	0	No		Mainly firewood (purchase or collected)	No	No	No	No	No	No	No	No	No	Yes	No	No	Yes	No	0	0	0	0	0	0	0
Female	5	No	1		25	Yes	Yes	7th	Orthodox	Married	Yes	Yes	5th	1	1	1	No		Covered Well	No		Pit Latrine/traditional pit toilet	Finished roofing Corrugated iron	Rambo/wood	0	No		Mainly firewood (purchase or collected)	Yes	No	No	No	No	No	No	No	No	Yes	No	No	Yes	No	3	0	8	0	0	0	0
Male	3	No	1		23	No			Orthodox	Married	No			1	1	1	No		Open Spring	No		Pit Latrine/traditional pit toilet	Finished roofing Corrugated iron	Rambo/wood	0	Yes	1.5	Mainly firewood (purchase or collected)	Yes	No	No	No	Yes	No	No	No	No	Yes	No	No	Yes	No	5	0	0	1	0	0	0
Female	3	Yes	3	72	30	No			Orthodox	Married	Yes	Yes	4th	3	2	2	Yes	1	River	No		Pit Latrine/traditional pit toilet	Finished roofing Corrugated iron	Rambo/wood	0	Yes	1	Mainly firewood (purchase or collected)	Yes	No	No	No	Yes	No	No	Yes	No	Yes	No	No	Yes	Yes	4	0	5	1	0	0	0
Male	3		2	35	23	No			Orthodox	Married	No			2	2	2	No		Open Spring	No		No facility/Bush/Field	Finished roofing Corrugated iron	Rambo/wood	0	No		Mainly firewood (purchase or collected)	Yes	No	No	No	No	No	No	No	No	Yes	No	No	No	No	0	0	0	0	0	0	0
Female	13	Yes	6	48	35	No			Orthodox	Married	Yes	Yes	5th	5	5	5	No		River	No		No facility/Bush/Field	Finished roofing Corrugated iron	Rambo/wood	0	Yes	1	Mainly firewood (purchase or collected)	Yes	No	No	No	Yes	No	No	No	No	Yes	No	No	Yes	No	6	0	10	1	0	0	0
Female	14	Yes	5	120	37	No			Orthodox	Divorced				7	5	5	Yes	2	Piped outside compound	No		No facility/Bush/Field	Finished roofing Corrugated iron	Rambo/wood	0	No		Mainly firewood (purchase or collected)	Yes	No	No	No	No	No	No	No	No	Yes	No	No	Yes	Yes	2	0	0	0	0	0	0
Male	3	Yes	3	120	25	Yes	Yes	6th	Orthodox	Married	Yes	Yes	3rd	3	3	3	No		River	No		No facility/Bush/Field	Finished roofing Corrugated iron	Rambo/wood	0	Yes	0.5	Mainly firewood (purchase or collected)	Yes	No	Yes	No	No	No	No	No	No	Yes	No	No	Yes	Yes	2	0	0	0	0	0	0
Male	3	Yes	2	36	23	No			Orthodox	Married	Yes	Yes	8th	2	2	2	No		Piped outside compound	No		No facility/Bush/Field	Finished roofing Corrugated iron	Rambo/wood	0	Yes	0.75	Mainly firewood (purchase or collected)	Yes	No	Yes	No	No	No	No	Yes	No	No	No	No	Yes	Yes	3	0	0	0	1	0	0
Female	12	Yes	3	999	35	No			Orthodox	Married	No			3	3	3	No		River	No		Pit Latrine/traditional pit toilet	Finished roofing Corrugated iron	Rambo/wood	0	No		Mainly firewood (purchase or collected)	No	No	No	No	No	No	No	No	No	Yes	No	No	Yes	Yes	5	0	4	0	0	0	0
Female	14	Yes	2	34	24	No			Orthodox	Married	Yes	Yes	4th	2	2	2	No		Piped outside compound	No		No facility/Bush/Field	Finished roofing Corrugated iron	Rambo/wood	0	Yes	999	Mainly firewood (purchase or collected)	Yes	No	No	No	No	No	No	No	No	No	No	No	Yes	Yes	3	0	6	2	0	0	0
Female	7	No	1		20	No			Orthodox	Married	Yes	No	4th	1	1	1	No		Open Spring	No		Pit Latrine/traditional pit toilet	Thatch/leaf	Rambo/wood	0	No		Mainly firewood (purchase or collected)	No	No	No	No	No	No	No	No	No	No	No	No	Yes	Yes	0	0	0	0	0	0	0
Male	10	Yes	3	38	35	No			Orthodox	Married	No			3	3	3	No		Open Spring	No		No facility/Bush/Field	Finished roofing Corrugated iron	Rambo/wood	0	Yes	0.25	Mainly firewood (purchase or collected)	No	No	No	No	No	No	No	No	No	Yes	No	No	Yes	No	5	0	3	1	0	0	0
Female	11	Yes	7	48	41	No			Orthodox	Married	No			7	7	7	No		Piped outside compound	No		No facility/Bush/Field	Finished roofing Corrugated iron	Rambo/wood	1	Yes	1	Mainly firewood (purchase or collected)	Yes	No	No	No	No	No	No	No	No	Yes	No	No	Yes	Yes	2	0	6	1	0	0	0
Male	8	No	1		25	Yes	Yes	3rd	Orthodox	Married	Yes	Yes	3rd	1	1	1	No		Open Spring	No		Pit Latrine/traditional pit toilet	Finished roofing Corrugated iron	Rambo/wood	1	Yes	0.75	Mainly firewood (purchase or collected)	Yes	No	No	No	Yes	No	No	No	No	No	No	No	Yes	Yes	2	0	4	1	0	0	0
Male	12	Yes	4	59	38	No			Orthodox	Married	No			4	4	4	No		Protected Spring	No		No facility/Bush/Field	Finished roofing Corrugated iron	Rambo/wood	0	Yes	1.75	Mainly firewood (purchase or collected)	Yes	No	No	No	Yes	No	No	No	No	No	No	No	Yes	No	3	0	4	1	0	0	0
Female	10	Yes	4	60	34	Yes	Yes	3rd	Orthodox	Married	Yes	Yes	6th	4	4	4	No		River	No		Pit Latrine/traditional pit toilet	Finished roofing Corrugated iron	Rambo/wood	0	Yes	1.75	Mainly firewood (purchase or collected)	Yes	No	No	No	Yes	No	No	Yes	Yes	Yes	No	No	Yes	Yes	3	0	5	1	0	0	0
Male	13	Yes	3	28	33	No			Orthodox	Married	No			3	3	3	No		Open Spring	No		Pit Latrine/traditional pit toilet	Finished roofing Corrugated iron	Rambo/wood	1	No		Mainly firewood (purchase or collected)	No	No	No	No	No	No	No	No	No	No	No	No	Yes	Yes	4	0	0	1	0	0	0
Female	3	No	1		20	Yes	Yes	5th	Orthodox	Married	Yes	Yes	8th	1	1	1	No		Piped outside compound	No		Pit Latrine/traditional pit toilet	Finished roofing Corrugated iron	Rambo/wood	1	No		Mainly firewood (purchase or collected)	Yes	No	No	No	No	No	No	Yes	Yes	Yes	No	No	Yes	Yes	1	0	2	0	0	0	0
Male	12	Yes	4	59	36	No			Orthodox	Married	Yes	Yes	1st	4	4	4	No		River	No		No facility/Bush/Field	Finished roofing Corrugated iron	Rambo/wood	1	No		Mainly firewood (purchase or collected)	Yes	No	No	No	Yes	No	No	No	No	No	No	No	Yes	Yes	4	0	4	1	0	0	0
Male	13	Yes	3	48	28	No			Orthodox	Married	No			3	3	3	No		River	No		No facility/Bush/Field	Finished roofing Corrugated iron	Rambo/wood	1	Yes	1.25	Mainly firewood (purchase or collected)	Yes	No	No	No	No	No	No	No	No	Yes	No	No	Yes	No	0	0	4	1	0	0	0
Male	4	Yes	6	24	35	No			Orthodox	Married	Yes	Yes	3rd	6	6	6	No		River	No		Pit Latrine/traditional pit toilet	Finished roofing Corrugated iron	Rambo/wood	0	Yes	1	Mainly firewood (purchase or collected)	Yes	No	No	No	Yes	No	No	No	No	Yes	No	No	Yes	Yes	3	0	4	1	0	0	0
Male	9	Yes	5	59	38	No			Orthodox	Married	No			5	5	5	No		Open Spring	No		No facility/Bush/Field	Finished roofing Corrugated iron	Rambo/wood	1	No		Mainly firewood (purchase or collected)	No	No	No	No	No	No	No	No	No	No	No	No	Yes	Yes	0	0	10	1	0	0	0
Female	13	Yes	3	999	35	No			Orthodox	Married	Yes	No	6th	3	3	3	No		Open Well	No		No facility/Bush/Field	Finished roofing Corrugated iron	Rambo/wood	0	No		Mainly firewood (purchase or collected)	Yes	No	No	No	No	No	No	No	No	Yes	No	No	Yes	No	0	0	0	0	0	0	0
Male	12	Yes	3	59	25	No			Orthodox	Married	No			3	3	3	No		Open Spring	No		Pit Latrine/traditional pit toilet	Finished roofing Corrugated iron	Rambo/wood	1	No		Mainly firewood (purchase or collected)	Yes	No	No	No	No	No	No	No	No	No	No	No	Yes	Yes	0	0	2	1	0	0	0
Male	9	Yes	8	59	45	Yes	Yes	2nd	Orthodox	Married	No			8	8	8	No		Open Spring	No		Pit Latrine/traditional pit toilet	Finished roofing Corrugated iron	Rambo/wood	1	Yes	999	Mainly firewood (purchase or collected)	Yes	No	Yes	No	No	No	No	No	No	No	No	No	Yes	Yes	6	0	0	1	0	0	0
Male	12	Yes	2	41	36	Yes	Yes	5th	Orthodox	Married	Yes	Yes	4th	2	2	2	No		Open Well	No		No facility/Bush/Field	Finished roofing Corrugated iron	Rambo/wood	0	Yes	1	Mainly firewood (purchase or collected)	Yes	No	No	No	No	No	No	No	No	Yes	No	No	Yes	Yes	0	0	3	0	0	0	0
Male	11	Yes	3	48	25	No			Orthodox	Married	Yes	Yes	4th	3	3	3	No		Open Spring	No		No facility/Bush/Field	Finished roofing Corrugated iron	Rambo/wood	0	Yes	2	Mainly firewood (purchase or collected)	No	No	No	No	Yes	No	No	No	No	Yes	No	No	Yes	Yes	2	0	0	1	0	0	0
Male	7	Yes	3	32	28	Yes	Yes	10th	Orthodox	Married	No			3	3	3	No		River	No		No facility/Bush/Field	Finished roofing Corrugated iron	Rambo/wood	1	No		Mainly firewood (purchase or collected)	No	No	No	No	No	No	No	No	No	Yes	No	No	Yes	Yes	0	0	6	0	0	0	0
Female	7	Yes	6	48	32	No			Orthodox	Married	Yes	Yes	6th	6	6	6	No		Protected Spring	No		No facility/Bush/Field	Finished roofing Corrugated iron	Rambo/wood	0	Yes	999	Mainly firewood (purchase or collected)	Yes	No	No	No	Yes	No	No	No	No	Yes	No	No	Yes	Yes	0	0	0	2	0	0	0
Male	8	Yes	4	59	26	No			Orthodox	Married	Yes	Yes	4th	4	4	4	No		Open Spring	No		No facility/Bush/Field	Finished roofing Corrugated iron	Rambo/wood	1	Yes	999	Mainly firewood (purchase or collected)	Yes	No	No	No	No	No	No	No	No	No	No	No	No	No	0	0	0	0	0	0	0
Male	11	Yes	1		21	No			Orthodox	Married	Yes	Yes	5th	1	1	1	No		Open Well	No		No facility/Bush/Field	Finished roofing Corrugated iron	Rambo/wood	1	No		Mainly firewood (purchase or collected)	Yes	No	No	No	No	No	No	No	No	Yes	No	No	Yes	Yes	2	0	4	1	0	0	0
Female	3	Yes	4	46	30	No			Orthodox	Married	No			4	4	4	No		River	No		No facility/Bush/Field	Finished roofing Corrugated iron	Rambo/wood	1	No		Mainly firewood (purchase or collected)	Yes	No	No	No	No	No	No	No	No	Yes	No	No	Yes	Yes	0	0	5	1	0	0	0
Male	9	Yes	2	60	23	Yes	Yes	6th	Orthodox	Married	Yes	Yes	8th	2	2	2	No		Piped outside compound	No		Pit Latrine/traditional pit toilet	Finished roofing Corrugated iron	Rambo/wood	0	Yes	999	Mainly firewood (purchase or collected)	Yes	No	No	No	Yes	No	No	No	No	No	No	No	Yes	Yes	0	0	4	0	0	0	0
Male	5	No	1		23	Yes	Yes	5th	Orthodox	Married	No			2	1	1	Yes	1	Open Spring	No		No facility/Bush/Field	Finished roofing Corrugated iron	Rambo/wood	0	Yes	0.75	Mainly firewood (purchase or collected)	Yes	No	No	No	No	No	No	No	No	No	No	No	Yes	Yes	2	0	1	0	0	0	0
Female	6	Yes	1		24	No			Orthodox	Married	Yes	Yes	6th	1	1	1	No		Open Well	No		No facility/Bush/Field	Finished roofing Corrugated iron	Rambo/wood	0	Yes	1.5	Mainly firewood (purchase or collected)	Yes	No	No	No	No	No	No	No	No	No	No	No	Yes	Yes	4	0	0	0	0	0	0
Female	6	No	1		20	Yes	Yes	4th	Orthodox	Married	Yes	Yes	4th	1	1	1	No		Open Spring	No		No facility/Bush/Field	Finished roofing Corrugated iron	Rambo/wood	0	Yes	999	Mainly firewood (purchase or collected)	No	No	No	No	No	No	No	No	No	Yes	No	No	Yes	Yes	0	0	10	0	0	0	0
Male	5	Yes	4	36	28	No			Orthodox	Married	Yes	Yes	4th	4	4	4	No		Open Spring	No		No facility/Bush/Field	Finished roofing Corrugated iron	Rambo/wood	0	Yes	1	Mainly firewood (purchase or collected)	Yes	No	No	No	Yes	No	No	No	No	Yes	No	No	Yes	Yes	0	0	0	0	0	0	0
Female	7	Yes	2	39	25	No			Orthodox	Married	No			2	2	2	No		Open Spring	No		Pit Latrine/traditional pit toilet	Finished roofing Corrugated iron	Rambo/wood	1	Yes	1	Mainly firewood (purchase or collected)	Yes	No	No	No	Yes	No	No	No	No	No	No	No	Yes	Yes	0	0	0	1	0	0	0
Female	13	Yes	4	41	35	No			Orthodox	Married	Yes	Yes	4th	4	4	4	No		Open Well	No		No facility/Bush/Field	Finished roofing Corrugated iron	Rambo/wood	0	No		Mainly firewood (purchase or collected)	Yes	No	No	No	No	No	No	No	No	No	No	No	Yes	Yes	6	0	0	1	0	0	0
Male	9	Yes	5	56	30	No			Orthodox	Married	No			5	5	5	No		Open Spring	No		Pit Latrine/traditional pit toilet	Finished roofing Corrugated iron	Rambo/wood	0	No		Mainly firewood (purchase or collected)	Yes	No	No	No	No	No	No	No	No	No	No	No	Yes	Yes	6	0	5	0	0	0	0
Female	11	Yes	6	36	40	Yes	Yes	3rd	Orthodox	Married	No			9	6	6	Yes	3	Open Spring	No		No facility/Bush/Field	Finished roofing Corrugated iron	Rambo/wood	0	Yes	0.75	Mainly firewood (purchase or collected)	No	No	No	No	No	No	No	No	No	Yes	No	No	Yes	Yes	0	0	3	0	0	0	0
[truncated: 2,773 more rows]
[truncated: 206 more columns]
