# Supplementary material for: Using the Implementation Research Logic Model to design and implement community-based management of possible serious bacterial infection during COVID-19 pandemic in Ethiopia
Source: BMC Health Serv Res. 2022 Dec 13;22:1515. doi: 10.1186/s12913-022-08945-9 (PMC9745284; doi:10.1186/s12913-022-08945-9)
Supplement: Supplementary file 6 — Additional file 6. [file 12913_2022_8945_MOESM6_ESM.xls]

## Sheet: Additional file 6
Additional file 6: Survey dataset: This is health post assessment data with variables and their values used for this analysis
zone	woreda	q100	q101	q102	q106	q107	q107x	q107xx	q107xx_a	q107xx_b	q107xx_c	q107xx_d	q107xx_e	q107xx_f	q107xx_g	q108x	q109x	q110x	q111x	q112x	q110a	q110b	q111a	q111b	q611	q612	q301d	q301e	q301f	q301g	q301h	q301i	q301j	q301k	q301l	q301o	q301z	q301aa	q301ac	q301ad	q301ae	q301af	q301ag	q301xy	q302i	q302p	q302q	q302r	q302s
WG	DEM	Yes	10	1	2	2															80	16	45	12	Yes	3	Yes	No	No	Yes	Yes	Yes	Yes	Yes	Yes	No	No	No	No	Yes	No	No	Yes		Yes	No	No	Yes	Yes
WG	DEM	Yes	15	3	3	2															233	49	133	35	Yes	5	Yes	No	No	No	Yes	Yes	Yes	Yes	Yes	No	No	Yes	Yes	Yes	No	No	No		Yes	Yes	Yes	Yes	Yes
WG	DEM	Yes	14	1	2	1															90	18	26	10	Yes	3	Yes	Yes	Yes	No	Yes	Yes	Yes	Yes	Yes	No	No	Yes	Yes	No	Yes	No	Yes		Yes	Yes	Yes	Yes	Yes
WG	DEM	Yes	6	1	2	0															105	21	85	13	Yes	5	Yes	Yes	No	No	Yes	Yes	Yes	Yes	Yes	No	No	No	No	Yes	Yes	Yes	No		Yes	Yes	Yes	Yes	Yes
WG	DEM	Yes	5	1	2	0															100	20	64	15	Yes	1	Yes	Yes	Yes	Yes	Yes	Yes	Yes	Yes	Yes	No	No	Yes	No	Yes	Yes	No	Yes		Yes	No	Yes	No	Yes
WG	DEM	Yes	5	1	2	0															206	42	27	18	No		Yes	No	No	No	Yes	Yes	Yes	Yes	Yes	No	No	Yes	No	Yes	Yes	No	Yes		Yes	No	No	Yes	Yes
WG	DEM	Yes	11	1	2	1															80	20	40	13	Yes	4	Yes	No	No	Yes	Yes	Yes	Yes	Yes	Yes	No	No	No	Yes	No	No	No	Yes		Yes	No	No	Yes	No
WG	DEM	Yes	1	0	3	2															193	20	50	5	Yes	5	Yes	Yes	No	Yes	Yes	Yes	Yes	Yes	Yes	No	No	Yes	Yes	Yes	No	No	Yes		Yes	No	Yes	No	Yes
WG	DEM	Yes	3	3	1	0															160	32	105	27	Yes	4	Yes	No	Yes	Yes	Yes	Yes	Yes	Yes	Yes	No	No	No	No	Yes	No	Yes	Yes		Yes	No	Yes	Yes	Yes
WG	DEM	Yes	2	2	2	2															175	29	115	23	Yes	2	Yes	No	No	Yes	Yes	Yes	Yes	Yes	Yes	No	No	Yes	No	Yes	Yes	No	Yes		Yes	Yes	Yes	Yes	Yes
WG	DEM	Yes	1	1	3	3															180	36	100	22	Yes	2	Yes	Yes	Yes	Yes	Yes	Yes	No	Yes	Yes	No	Yes	Yes	No	Yes	No	No	Yes		Yes	Yes	Yes	Yes	Yes
WG	DEM	Yes	2	1	1	0															66	13	32	10	Yes	2	Yes	Yes	Yes	Yes	Yes	Yes	Yes	Yes	Yes	No	Yes	Yes	No	No	Yes	Yes	Yes		Yes	Yes	Yes	No	Yes
WG	DEM	Yes	15	13	2	0															75	16	44	14	Yes	3	Yes	No	Yes	Yes	Yes	Yes	Yes	No	Yes	Yes	No	No	Yes	Yes	Yes	No	Yes		Yes	Yes	Yes	Yes	Yes
WG	DEM	Yes	12	12	2	1															215	43	40	23	Yes	2	Yes	Yes	No	Yes	Yes	Yes	Yes	Yes	Yes	No	No	No	No	No	Yes	No	Yes		Yes	No	No	Yes	Yes
WG	DEM	Yes	1	1	1	1															85	14	37	9	Yes	3	Yes	No	No	No	Yes	Yes	Yes	No	Yes	No	No	No	No	Yes	No	No	Yes		Yes	No	No	No	Yes
WG	DEM	Yes	1	1	1	0															92	19	8	8	Yes	1	Yes	Yes	Yes	Yes	Yes	Yes	Yes	Yes	Yes	No	No	Yes	No	No	Yes	Yes	Yes		Yes	No	No	Yes	Yes
WG	DEM	Yes	14	12	4	3															195	39	31	15	No		Yes	No	Yes	No	Yes	Yes	Yes	No	Yes	No	No	No	No	Yes	No	No	Yes		Yes	Yes	Yes	Yes	Yes
WG	DEM	Yes	1	1	2	2															77	15	76	15	Yes	5	Yes	No	No	Yes	Yes	No	Yes	Yes	Yes	No	No	Yes	Yes	Yes	Yes	Yes	Yes		Yes	No	Yes	Yes	Yes
WG	DEM	Yes	13	1	2	2															61	16	39	15	Yes	3	Yes	Yes	No	No	Yes	Yes	Yes	Yes	Yes	No	No	Yes	No	Yes	Yes	Yes	No		Yes	Yes	Yes	No	Yes
WG	DEM	Yes	1	1	2	2															87	18	30	5	Yes	2	Yes	Yes	Yes	No	Yes	Yes	Yes	Yes	Yes	No	Yes	Yes	No	Yes	No	Yes	Yes		Yes	Yes	Yes	Yes	Yes
WG	DEM	Yes	13	1	2	1															46	12	0	8	No		Yes	No	Yes	Yes	Yes	Yes	Yes	Yes	Yes	No	No	Yes	No	Yes	Yes	No	Yes		Yes	Yes	No	Yes	Yes
WG	DEM	Yes	5	2	2	0															125	25	36	12	Yes	3	No	No	No	Yes	Yes	Yes	Yes	Yes	Yes	No	No	Yes	No	Yes	Yes	No	No		Yes	Yes	No	No	Yes
WG	DEM	Yes	14	14	2	2															275	55	195	46	Yes	3	Yes	No	No	Yes	Yes	Yes	Yes	Yes	Yes	No	No	No	Yes	Yes	Yes	No	No		Yes	No	No	Yes	Yes
WG	DEM	Yes	3	1	2	0															72	16	45	14	Yes	3	Yes	Yes	Yes	Yes	Yes	Yes	Yes	Yes	Yes	No	No	Yes	No	Yes	Yes	Yes	Yes		Yes	Yes	Yes	No	Yes
WG	DEM	Yes	10	10	1	1															97	21	0	16	Yes	2	Yes	Yes	Yes	No	Yes	Yes	Yes	Yes	Yes	No	No	Yes	No	No	Yes	Yes	No		Yes	No	Yes	Yes	Yes
WG	DEM	Yes	10	1	1	1															105	21	18	9	Yes	2	Yes	Yes	Yes	Yes	Yes	Yes	Yes	Yes	Yes	No	No	Yes	Yes	Yes	Yes	Yes	Yes		Yes	Yes	Yes	Yes	Yes
WG	DEM	Yes	13	13	3	2															195	39	110	29	Yes	8	Yes	No	No	No	Yes	Yes	Yes	Yes	Yes	No	No	Yes	No	Yes	Yes	No	No		Yes	No	No	No	Yes
WG	DEM	Yes	13	13	2	1															135	27	78	23	Yes	3	Yes	Yes	Yes	No	Yes	Yes	Yes	Yes	Yes	No	No	Yes	Yes	No	No	No	Yes		Yes	No	Yes	No	Yes
WG	DEM	Yes	14	14	3	3															140	28	97	26	Yes	3	Yes	No	No	No	Yes	Yes	Yes	Yes	Yes	Yes	No	Yes	Yes	Yes	Yes	No	Yes		Yes	Yes	Yes	Yes	Yes
WG	DEM	Yes	3	3	1	0															185	37	12	6	Yes	3	Yes	No	No	Yes	Yes	Yes	Yes	Yes	Yes	No	No	No	No	Yes	Yes	No	Yes		Yes	No	Yes	Yes	Yes
WG	DEM	Yes	11	2	2	1															195	39	111	18	Yes	4	Yes	Yes	No	Yes	Yes	Yes	Yes	Yes	Yes	No	No	Yes	No	Yes	Yes	No	Yes		Yes	No	Yes	Yes	Yes
ES	LUM	Yes	8	2	2	0															55	11	45	9	Yes	1	Yes	Yes	No	Yes	Yes	Yes	Yes	Yes	Yes	No	Yes	Yes	Yes	Yes	Yes	No	Yes		Yes	Yes	No	Yes	Yes
ES	LUM	Yes	7	7	2	1															70	14	20	5	Yes	6	Yes	No	No	Yes	Yes	Yes	No	No	No	Yes	No	Yes	No	Yes	Yes	No	Yes		Yes	Yes	No	Yes	Yes
ES	LUM	Yes	12	11	2	1															50	10	40	8	No		Yes	No	No	Yes	Yes	Yes	Yes	Yes	Yes	No	No	No	Yes	No	Yes	Yes	No		Yes	Yes	Yes	Yes	Yes
ES	LUM	Yes	8	1	2	1															105	21	90	10	Yes	1	Yes	Yes	Yes	Yes	Yes	Yes	Yes	Yes	Yes	No	No	Yes	Yes	Yes	No	No	No		Yes	No	No	No	Yes
ES	LUM	Yes	13	10	2	2															45	9	36	7	Yes	1	Yes	No	Yes	No	Yes	Yes	Yes	No	Yes	Yes	No	No	No	No	Yes	No	Yes		No	Yes	Yes	Yes	Yes
ES	LUM	Yes	16	13	1	1															65	13	30	6	Yes	3	Yes	No	Yes	Yes	Yes	Yes	No	Yes	Yes	Yes	Yes	Yes	No	No	Yes	No	Yes		Yes	Yes	Yes	Yes	Yes
ES	LUM	Yes	12	12	1	1															70	14	45	14	Yes	2	Yes	Yes	No	No	Yes	Yes	Yes	Yes	Yes	Yes	No	Yes	Yes	Yes	Yes	No	Yes		Yes	Yes	No	No	No
ES	LUM	Yes	12	12	2	2															60	12	35	7	No		Yes	No	Yes	Yes	Yes	Yes	Yes	No	No	No	Yes	Yes	No	No	Yes	No	Yes		Yes	Yes	Yes	Yes	Yes
ES	LUM	Yes	4	1	1	0															90	20	75	15	Yes	3	Yes	No	No	Yes	Yes	Yes	Yes	No	No	No	No	No	No	No	No	No	Yes		Yes	Yes	Yes	No	Yes
ES	LUM	Yes	3	3	1	1															60	12	15	6	Yes	5	Yes	Yes	No	Yes	Yes	Yes	No	No	No	Yes	Yes	Yes	No	No	Yes	No	Yes		Yes	Yes	Yes	Yes	No
ES	LUM	Yes	3	2	2	2															85	17	60	12	Yes	9	Yes	Yes	Yes	Yes	Yes	Yes	Yes	Yes	Yes	No	Yes	Yes	Yes	No	Yes	No	Yes		Yes	Yes	No	Yes	Yes
ES	LUM	Yes	6	2	2	1															100	20	22	3	Yes	3	Yes	No	Yes	Yes	Yes	Yes	No	No	No	No	No	No	No	Yes	Yes	No	Yes		No	Yes	Yes	No	Yes
ES	LUM	Yes	12	10	1	1															70	14	30	6	Yes	5	Yes	No	Yes	Yes	Yes	Yes	Yes	Yes	Yes	No	No	No	No	Yes	Yes	No	Yes		Yes	Yes	No	Yes	Yes
ES	LUM	Yes	3	2	2	1															50	10	35	8	Yes	1	Yes	No	Yes	Yes	Yes	Yes	No	No	No	Yes	No	Yes	Yes	Yes	No	No	No		Yes	Yes	No	No	Yes
ES	LUM	Yes	13	12	1	1															65	13	43	9	Yes	2	Yes	No	Yes	Yes	Yes	Yes	Yes	Yes	Yes	No	No	No	Yes	Yes	Yes	No	Yes		Yes	Yes	Yes	Yes	Yes
ES	LUM	Yes	8	8	2	0															50	10	30	6	Yes	3	Yes	No	No	Yes	No	Yes	No	No	No	No	Yes	Yes	No	Yes	Yes	No	Yes		Yes	Yes	Yes	Yes	Yes
ES	LUM	Yes	13	12	1	0															60	60	35	35	Yes	1	Yes	Yes	Yes	No	Yes	Yes	Yes	No	Yes	Yes	No	Yes	Yes	Yes	Yes	No	Yes		Yes	Yes	No	Yes	No
ES	LUM	Yes	3	3	1	0															70	12	70	12	Yes	8	Yes	No	Yes	Yes	No	Yes	Yes	No	Yes	No	Yes	No	No	Yes	Yes	No	No		Yes	Yes	Yes	Yes	Yes
ES	LUM	Yes	4	3	1	0															100	20	60	14	Yes	1	Yes	No	No	No	Yes	Yes	Yes	Yes	Yes	No	No	No	No	Yes	Yes	No	Yes		Yes	Yes	Yes	Yes	Yes
ES	LUM	Yes	12	2	2	1															80	16	80	16	Yes	2	Yes	Yes	No	Yes	Yes	Yes	Yes	Yes	Yes	No	No	Yes	Yes	Yes	Yes	Yes	Yes		Yes	Yes	No	Yes	Yes
ES	LUM	Yes	9	2	1	0															47	10	28	6	Yes	4	Yes	No	No	Yes	Yes	Yes	No	No	No	No	Yes	Yes	No	Yes	No	No	Yes		Yes	Yes	No	Yes	No
ES	LUM	Yes	7	7	1	1															86	20	60	12	No		Yes	No	No	Yes	Yes	Yes	No	No	No	No	No	Yes	No	No	No	No	Yes		Yes	Yes	No	Yes	Yes
ES	LUM	Yes	9	1	1	1															35	17	25	10	Yes	1	Yes	No	No	Yes	Yes	Yes	Yes	Yes	Yes	No	Yes	No	Yes	Yes	Yes	No	Yes		Yes	Yes	No	Yes	Yes
ES	LUM	Yes	15	12	2	1															42	9	42	9	Yes	1	Yes	No	No	Yes	Yes	Yes	Yes	Yes	Yes	Yes	No	Yes	No	Yes	Yes	Yes	Yes		Yes	Yes	No	No	Yes
ES	LUM	Yes	10	1	2	2															65	12	23	10	Yes	3	No	No	No	Yes	Yes	Yes	No	No	Yes	No	No	Yes	No	Yes	Yes	Yes	Yes		Yes	Yes	Yes	No	Yes
ES	LUM	Yes	12	6	2	1															45	9	20	6	Yes	1	No	No	Yes	Yes	Yes	Yes	Yes	Yes	Yes	No	Yes	No	Yes	Yes	Yes	Yes	No		Yes	Yes	No	Yes	Yes
ES	LUM	Yes	10	8	1	1															40	8	40	8	Yes	2	Yes	Yes	Yes	Yes	Yes	Yes	Yes	No	Yes	No	Yes	Yes	Yes	Yes	Yes	No	Yes		Yes	Yes	Yes	Yes	No
ES	LUM	Yes	5	4	2	2															80	16	55	11	Yes	1	Yes	No	No	No	Yes	Yes	Yes	Yes	Yes	Yes	No	No	No	Yes	Yes	No	Yes		Yes	Yes	Yes	Yes	Yes
ES	LUM	Yes	12	7	2	1															75	15	35	7	Yes	4	Yes	Yes	Yes	Yes	Yes	Yes	Yes	No	Yes	Yes	Yes	No	No	No	Yes	Yes	No		Yes	Yes	No	Yes	Yes
ES	LUM	Yes	8	8	1	0															90	18	25	5	Yes	3	Yes	Yes	No	Yes	Yes	Yes	No	No	No	No	Yes	Yes	Yes	Yes	Yes	No	No		Yes	No	Yes	Yes	Yes
ES	LUM	Yes	12	1	1	1															112	20	60	12	Yes	1	Yes	No	No	No	Yes	Yes	Yes	Yes	Yes	No	Yes	Yes	Yes	Yes	Yes	No	Yes		Yes	Yes	Yes	Yes	Yes
ES	LUM	Yes	6	6	2	2															60	12	40	8	Yes	2	Yes	No	Yes	Yes	Yes	Yes	Yes	Yes	Yes	No	Yes	Yes	No	Yes	Yes	No	Yes		Yes	Yes	No	No	Yes
ES	LUM	Yes	12	10	2	0															70	14	45	9	Yes	3	Yes	Yes	Yes	Yes	Yes	Yes	Yes	Yes	Yes	No	No	Yes	Yes	Yes	Yes	Yes	Yes		Yes	Yes	Yes	Yes	Yes
ES	LUM	Yes	12	12	2	2															65	13	45	8	Yes	2	Yes	No	No	Yes	Yes	Yes	No	No	No	No	No	Yes	Yes	Yes	No	No	No		Yes	No	No	No	Yes
ES	LUM	Yes	12	8	2	1															50	10	25	5	Yes	3	No	No	No	Yes	Yes	Yes	Yes	No	Yes	No	No	Yes	No	No	No	No	Yes		Yes	Yes	Yes	Yes	Yes
ES	LUM	Yes			2	2	Yes									2	0	0	0	suitable	60	12	30	6	Yes	2	No	No	Yes	No	Yes	Yes	No	No	No	No	No	Yes	No	No	Yes	No	No	Yes	Yes	Yes	Yes	Yes	Yes
ES	LUM	Yes			1	1	Yes									0	0	0	0	very suitable	86	20	56	14	Yes	2	Yes	No	Yes	Yes	Yes	Yes	No	No	No	No	No	No	No	No	Yes	No	No	Yes	Yes	Yes	No	Yes	Yes
ES	LUM	Yes			1	0	Yes									1	0	0	0	suitable	46	10	20	3	No		Yes	No	Yes	No	Yes	Yes	No	No	No	No	No	No	No	No	No	Yes	Yes	Yes	Yes	Yes	No	Yes	No
ES	LUM	Yes			2	2	Yes									0	0	0	1	suitable	85	17	65	13	Yes	12	Yes	Yes	Yes	No	Yes	No	Yes	Yes	Yes	Yes	No	Yes	No	No	Yes	No	No	Yes	Yes	Yes	No	No	Yes
ES	LUM	Yes			2	1	Yes									0	0	0	0	some what suitable	60	12	40	8	Yes	4	Yes	Yes	Yes	Yes	Yes	Yes	No	No	No	Yes	No	Yes	No	Yes	Yes	No	No	Yes	Yes	Yes	Yes	No	Yes
WG	DEM	Yes			3	3	Yes									2	1	2	1	very suitable	195	39	20	20	Yes	1	Yes	Yes	Yes	Yes	Yes	No	Yes	Yes	Yes	No	No	Yes	No	No	No	Yes	Yes	Yes	Yes	Yes	Yes	Yes	Yes
ES	LUM	Yes			2	2	Yes									1	0	1	0	some what suitable	35	13	30	6	Yes	2	Yes	No	Yes	No	Yes	No	Yes	No	No	Yes	No	No	Yes	No	Yes	No	Yes	Yes	Yes	Yes	Yes	Yes	Yes
ES	LUM	Yes			1	1	Yes									1	5	1	0	suitable	70	14	8	5	Yes	1	No	No	Yes	No	No	No	No	No	No	No	No	No	No	No	Yes	No	Yes	No	Yes	Yes	Yes	Yes	Yes
ES	LUM	Yes			1	1	Yes									0	0	0	0	suitable	40	8	25	5	Yes	6	Yes	Yes	Yes	No	Yes	Yes	Yes	Yes	Yes	Yes	No	Yes	Yes	Yes	Yes	No	Yes	No	Yes	Yes	Yes	Yes	Yes
ES	LUM	Yes			1	1	Yes									1	2	1	0	suitable	112	21	60	12	Yes	2	Yes	No	Yes	No	Yes	Yes	Yes	Yes	Yes	No	No	Yes	No	No	Yes	Yes	Yes	Yes	Yes	Yes	Yes	No	Yes
ES	LUM	Yes			1	0	Yes									1	0	0	0	suitable	90	20	35	7	No		Yes	No	Yes	No	Yes	Yes	Yes	No	No	No	No	Yes	No	No	Yes	Yes	Yes	Yes	Yes	Yes	Yes	No	Yes
ES	LUM	Yes			1	0	Yes									0	0	0	0	suitable	42	9	42	9	Yes	5	Yes	Yes	Yes	No	Yes	Yes	Yes	Yes	Yes	Yes	No	No	Yes	Yes	Yes	No	Yes	Yes	Yes	Yes	Yes	No	No
ES	LUM	Yes			2	2	Yes									1	0	0	0	suitable	65	13	45	9	Yes	3	Yes	No	Yes	Yes	Yes	Yes	No	No	No	No	No	Yes	No	No	Yes	Yes	Yes	Yes	Yes	Yes	No	Yes	Yes
ES	LUM	Yes			2	1	Yes									1	2	2	0	suitable	50	10	40	8	Yes	4	Yes	No	Yes	Yes	Yes	Yes	Yes	No	Yes	Yes	No	Yes	No	No	Yes	No	Yes	Yes	Yes	Yes	Yes	No	Yes
ES	LUM	Yes			1	0	Yes									1	0	0	1	some what suitable	100	20	60	14	Yes	1	Yes	No	Yes	No	Yes	Yes	Yes	Yes	Yes	Yes	No	No	Yes	No	Yes	No	Yes	Yes	Yes	Yes	No	Yes	Yes
ES	LUM	Yes			1	1	Yes									0	0	0	0	suitable	50	10	25	5	Yes	2	Yes	No	Yes	Yes	Yes	Yes	No	No	No	No	No	Yes	No	Yes	Yes	Yes	Yes	Yes	Yes	Yes	Yes	No	Yes
ES	LUM	Yes			1	1	Yes									1	0	0	0	some what suitable	60	12	45	9	Yes	2	Yes	No	Yes	Yes	Yes	Yes	Yes	Yes	Yes	Yes	No	Yes	No	No	Yes	Yes	Yes	Yes	Yes	Yes	No	Yes	Yes
ES	LUM	Yes			2	2	Yes									2	2	2	0	suitable	45	8	15	4	Yes	1	Yes	No	Yes	No	Yes	No	No	No	No	No	No	No	No	Yes	Yes	No	Yes	Yes	Yes	Yes	No	Yes	Yes
ES	LUM	Yes			2	2	Yes									2	3	1	1	suitable	80	16	50	10	Yes	1	No	No	Yes	No	Yes	Yes	Yes	Yes	No	Yes	Yes	No	No	Yes	Yes	No	Yes	No	Yes	Yes	No	Yes	Yes
ES	LUM	Yes			2	1	Yes									0	0	0	0	suitable	70	14	36	8	Yes	6	Yes	No	Yes	No	Yes	No	No	No	No	Yes	No	No	No	No	Yes	No	Yes	Yes	Yes	Yes	No	No	Yes
WG	DEM	Yes			1	1	Yes									1	1	1	1	suitable	292	42	0	0	No		Yes	Yes	Yes	No	Yes	No	Yes	Yes	Yes	No	No	Yes	No	No	Yes	No	Yes	Yes	Yes	No	Yes	Yes	No
ES	LUM	Yes			1	1	Yes									1	1	1	0	suitable	70	14	45	8	Yes	1	Yes	No	Yes	Yes	Yes	Yes	Yes	Yes	Yes	No	Yes	No	No	Yes	Yes	Yes	Yes	Yes	Yes	No	No	No	Yes
WG	DEM	Yes			2	2	Yes									1	1	1	2	suitable	80	16	12	12	Yes	6	No	Yes	Yes	Yes	Yes	Yes	Yes	Yes	Yes	No	No	Yes	No	Yes	No	Yes	Yes	Yes	Yes	Yes	Yes	No	Yes
ES	LUM	Yes			2	1	Yes									0	1	0	0	suitable	100	20	80	14	Yes	6	No	No	Yes	No	Yes	No	No	No	No	No	No	No	Yes	Yes	Yes	Yes	Yes	No	Yes	Yes	Yes	Yes	Yes
WG	DEM	Yes			1	1	Yes									1	2	1	1	very suitable	160	32	70	10	Yes	1	Yes	Yes	Yes	Yes	Yes	Yes	Yes	Yes	Yes	No	No	Yes	No	Yes	Yes	Yes	Yes	Yes	Yes	No	No	Yes	Yes
WG	DEM	Yes			2	2	Yes									2	2	2	1	very suitable	87	18	25	10	Yes	2	Yes	No	Yes	No	Yes	Yes	Yes	Yes	Yes	No	Yes	Yes	Yes	No	Yes	Yes	Yes	Yes	Yes	Yes	Yes	Yes	Yes
ES	LUM	Yes			2	1	Yes									2	1	2	0	very suitable	50	10	36	6	Yes	3	Yes	No	Yes	Yes	Yes	Yes	No	No	No	Yes	No	Yes	Yes	Yes	No	Yes	Yes	Yes	Yes	Yes	Yes	No	Yes
WG	DEM	Yes			1	1	Yes									1	1	1	1	very suitable	85	14	50	11	No		Yes	Yes	Yes	Yes	Yes	No	Yes	Yes	Yes	No	No	Yes	No	Yes	No	Yes	Yes	Yes	Yes	No	No	Yes	Yes
WG	DEM	Yes			1	1	Yes									1	1	1	0	suitable	66	13	0	8	Yes	3	Yes	Yes	Yes	No	Yes	No	Yes	Yes	Yes	No	No	Yes	No	Yes	Yes	No	Yes	Yes	Yes	No	No	Yes	Yes
ES	LUM	Yes			2	1	Yes									2	0	2	0	suitable	105	21	50	12	Yes	3	Yes	No	Yes	No	Yes	Yes	Yes	Yes	Yes	Yes	No	Yes	Yes	No	Yes	Yes	Yes	Yes	Yes	Yes	Yes	No	Yes
WG	DEM	Yes			2	1	Yes									1	1	1	1	suitable	185	37	80	26	Yes	6	Yes	Yes	Yes	Yes	Yes	No	Yes	Yes	Yes	No	No	Yes	Yes	Yes	Yes	Yes	Yes	Yes	Yes	No	Yes	Yes	Yes
WG	DEM	Yes			3	3	Yes									3	3	3	1	very suitable	180	36	7	7	Yes	6	Yes	Yes	Yes	No	Yes	Yes	Yes	Yes	Yes	No	No	Yes	No	No	Yes	No	Yes	Yes	Yes	Yes	Yes	Yes	Yes
WG	DEM	Yes			3	2	Yes									3	1	3	3	very suitable	233	49	53	35	Yes	6	No	Yes	Yes	Yes	Yes	Yes	Yes	Yes	Yes	No	No	No	No	Yes	Yes	Yes	Yes	Yes	Yes	Yes	Yes	No	Yes
WG	DEM	Yes			1	1	Yes									1	1	1	1	very suitable	77	15	30	8	No		Yes	Yes	Yes	Yes	Yes	No	Yes	Yes	Yes	No	No	Yes	No	Yes	Yes	Yes	Yes	Yes	Yes	Yes	Yes	Yes	Yes
WG	DEM	Yes			1	0	Yes									1	1	1	0	very suitable	125	25	18	18	Yes	2	Yes	Yes	Yes	Yes	Yes	Yes	Yes	Yes	Yes	No	No	Yes	Yes	Yes	Yes	Yes	Yes	Yes	Yes	Yes	Yes	Yes	Yes
WG	DEM	Yes			2	1	Yes									2	2	2	2	very suitable	90	18	30	10	Yes	2	No	Yes	Yes	No	Yes	Yes	Yes	Yes	Yes	No	Yes	Yes	Yes	Yes	Yes	Yes	Yes	Yes	Yes	Yes	Yes	Yes	Yes
WG	DEM	Yes			1	0	Yes									1	0	0	0	suitable	100	20	5	5	Yes	6	Yes	Yes	Yes	No	Yes	Yes	Yes	Yes	Yes	No	No	Yes	No	Yes	Yes	Yes	Yes	Yes	Yes	Yes	Yes	No	Yes
WG	DEM	Yes			2	1	Yes									2	1	2	1	very suitable	46	12	0	5	Yes	6	No	Yes	Yes	Yes	Yes	No	Yes	Yes	Yes	No	No	Yes	Yes	Yes	No	Yes	Yes	Yes	Yes	No	No	Yes	No
WG	DEM	Yes			2	2	Yes									2	2	2	2	suitable	75	16	35	10	Yes	6	Yes	Yes	Yes	Yes	Yes	No	Yes	Yes	Yes	No	No	Yes	No	Yes	No	No	No	Yes	Yes	Yes	Yes	Yes	Yes
WG	DEM	Yes			2	1	Yes									1	2	2	1	very suitable	98	20	12	10	Yes	0	No	Yes	Yes	No	Yes	Yes	Yes	No	Yes	No	Yes	Yes	No	Yes	No	Yes	Yes	Yes	Yes	Yes	Yes	Yes	Yes
ES	LUM	Yes			1	1	Yes									1	1	1	0	suitable	70	14	45	9	Yes	6	Yes	No	Yes	No	Yes	Yes	Yes	Yes	Yes	Yes	No	No	Yes	No	Yes	Yes	Yes	Yes	Yes	Yes	No	Yes	Yes
WG	DEM	Yes			3	2	Yes									3	1	3	3	very suitable	195	39	55	30	Yes	3	Yes	Yes	Yes	Yes	Yes	No	Yes	No	Yes	Yes	No	Yes	Yes	Yes	Yes	No	Yes	Yes	Yes	No	Yes	Yes	Yes
WG	DEM	Yes			1	0	Yes									1	1	1	1	very suitable	72	16	45	12	Yes	6	Yes	Yes	No	No	Yes	Yes	Yes	Yes	Yes	No	No	Yes	No	Yes	Yes	Yes	Yes	Yes	Yes	Yes	Yes	Yes	Yes
WG	DEM	Yes			2	2	Yes									2	2	2	2	very suitable	61	16	25	12	Yes	2	No	Yes	Yes	No	Yes	Yes	Yes	No	Yes	No	Yes	Yes	Yes	Yes	Yes	Yes	Yes	Yes	Yes	Yes	Yes	Yes	Yes
ES	LUM	Yes			2	2	Yes									2	2	2	3	suitable	65	13	55	9	Yes	4	Yes	No	Yes	No	Yes	Yes	Yes	Yes	Yes	Yes	No	Yes	Yes	Yes	Yes	Yes	Yes	Yes	Yes	Yes	No	Yes	Yes
WG	DEM	Yes			2	2	Yes									2	2	2	2	very suitable	97	21	20	14	Yes	2	Yes	No	Yes	Yes	Yes	Yes	Yes	Yes	Yes	No	Yes	Yes	No	No	Yes	Yes	Yes	Yes	Yes	No	Yes	Yes	Yes
WG	DEM	Yes			2	0	Yes									2	1	2	1	very suitable	92	26	4	8	Yes	6	Yes	Yes	Yes	Yes	Yes	Yes	Yes	Yes	Yes	No	Yes	No	No	Yes	Yes	Yes	Yes	Yes	Yes	No	No	Yes	Yes
WG	DEM	Yes			1	1	Yes									1	1	1	1	suitable	195	39	25	15	Yes	12	Yes	Yes	Yes	Yes	Yes	No	Yes	No	Yes	No	No	Yes	No	No	Yes	Yes	Yes	Yes	Yes	No	Yes	Yes	Yes
WG	DEM	Yes			3	3	Yes									3	1	3	3	very suitable	140	28	0	22	Yes	3	Yes	Yes	Yes	Yes	Yes	No	Yes	Yes	Yes	Yes	No	Yes	Yes	Yes	Yes	Yes	Yes	Yes	Yes	Yes	Yes	Yes	Yes
WG	DEM	Yes			1	1	Yes									1	1	1	1	very suitable	215	43	40	23	Yes	5	Yes	Yes	Yes	Yes	Yes	Yes	Yes	Yes	Yes	No	No	Yes	Yes	Yes	No	No	Yes	Yes	Yes	No	Yes	Yes	Yes
WG	DEM	Yes			3	3	Yes									3	2	3	3	very suitable	105	21	20	18	Yes	1	Yes	Yes	Yes	Yes	Yes	Yes	Yes	Yes	Yes	No	No	Yes	Yes	No	Yes	Yes	Yes	Yes	Yes	Yes	Yes	Yes	Yes
ES	LUM	Yes			1	1	Yes									1	2	1	1	suitable	35	7	25	5	Yes	2	Yes	Yes	Yes	No	Yes	Yes	Yes	Yes	No	Yes	Yes	Yes	Yes	Yes	Yes	Yes	Yes	Yes	Yes	Yes	Yes	Yes	Yes
WG	DEM	Yes			2	1	Yes									2	2	2	1	very suitable	135	27	97	23	Yes	3	No	Yes	Yes	No	Yes	No	Yes	No	Yes	No	No	Yes	Yes	Yes	Yes	Yes	Yes	Yes	Yes	No	No	Yes	Yes
ES	LUM	Yes			2	0	Yes									2	1	2	1	suitable	90	18	30	6	Yes	1	Yes	No	Yes	No	Yes	Yes	No	No	No	No	No	No	Yes	Yes	Yes	Yes	Yes	Yes	Yes	Yes	Yes	Yes	Yes
WG	DEM	Yes			1	1	Yes									1	1	1	1	suitable	275	55	68	23	Yes	4	Yes	Yes	Yes	Yes	Yes	No	Yes	Yes	Yes	No	No	No	Yes	Yes	Yes	Yes	Yes	Yes	Yes	No	Yes	Yes	Yes
WG	DEM	Yes			1	1	Yes									1	2	1	1	very suitable	105	21	40	14	Yes	3	No	Yes	Yes	Yes	No	No	Yes	Yes	Yes	No	No	Yes	Yes	Yes	Yes	Yes	Yes	Yes	Yes	No	No	Yes	No
ES	LUM	Yes			1	1	Yes									1	1	1	6	very suitable	80	16	70	14	Yes	6	Yes	Yes	Yes	No	Yes	Yes	Yes	No	Yes	Yes	No	Yes	Yes	Yes	Yes	Yes	Yes	Yes	Yes	Yes	No	Yes	No
ES	LUM	Yes			2	2	Yes									2	2	2	2	very suitable	45	9	36	7	Yes	2	Yes	No	Yes	No	Yes	Yes	Yes	Yes	Yes	No	No	No	Yes	Yes	Yes	Yes	Yes	Yes	Yes	Yes	Yes	Yes	Yes
ES	LUM	Yes			2	2	Yes									2	6	2	4	very suitable	55	11	45	9	Yes	4	Yes	Yes	Yes	No	Yes	Yes	Yes	Yes	Yes	Yes	No	Yes	Yes	Yes	Yes	Yes	Yes	Yes	Yes	Yes	No	No	Yes
ES	LUM	Yes			2	1	Yes									2	2	1	2	suitable	50	10	45	9	Yes	2	Yes	Yes	Yes	Yes	Yes	Yes	Yes	Yes	Yes	Yes	Yes	No	Yes	Yes	Yes	Yes	Yes	No	Yes	Yes	Yes	Yes	Yes
WG	DEM	Yes			2	2	Yes									2	2	2	1	very suitable	145	29	45	23	Yes	4	Yes	Yes	Yes	Yes	Yes	Yes	Yes	Yes	Yes	No	No	Yes	Yes	Yes	Yes	Yes	Yes	Yes	Yes	Yes	Yes	No	Yes
ES	LUM	Yes			1	1	Yes									1	3	1	2	suitable	70	14	58	10	Yes	3	Yes	No	Yes	No	Yes	Yes	Yes	Yes	Yes	Yes	No	Yes	Yes	Yes	Yes	Yes	Yes	Yes	Yes	Yes	Yes	No	Yes
ES	LUM	Yes			1	1	Yes									1	3	1	4	suitable	65	13	55	11	Yes	2	Yes	Yes	Yes	No	Yes	Yes	Yes	Yes	Yes	Yes	No	Yes	Yes	Yes	Yes	Yes	Yes	Yes	Yes	Yes	No	No	Yes
ES	LUM	Yes			2	1	Yes									2	1	1	6	suitable	60	12	45	8	Yes	6	Yes	Yes	Yes	No	Yes	Yes	Yes	Yes	Yes	Yes	No	No	Yes	Yes	Yes	Yes	Yes	No	Yes	Yes	Yes	Yes	Yes
ES	LUM	Yes			1	1	Yes									1	2	1	2	suitable	75	15	35	7	Yes	2	Yes	Yes	Yes	Yes	Yes	Yes	Yes	Yes	Yes	Yes	Yes	Yes	Yes	Yes	Yes	Yes	Yes	No	Yes	Yes	No	Yes	Yes
[truncated: 206 more columns]
